# Supplementary material for: The global and promoter-centric 3D genome organization temporally resolved during a circadian cycle
Source: Genome Biol. 2021 Jun 8;22:162. doi: 10.1186/s13059-021-02374-3 (PMC8185950; doi:10.1186/s13059-021-02374-3)
Supplement: Supplementary file 8 — Additional file 8. Custom code. This file contains a summary of the custom code used in this work. [file 13059_2021_2374_MOESM8_ESM.txt]

##########################Codes/Scripts for manuscript: The global and promoter-centric 3D genome organization temporally resolved during a circadian cycle##########################

#Github: https://github.com/mandok/circadian_3Dchrom.git
#####################--------HiC--------#####################
##All analyses were carried out in R version 3.5.1 (2018-07-02)
#####################---Eigenvector scatterplots +ANOVA of compartments---#############
library(CHiCAGO)
library(gplots)
library(ggplot2)
library(reshape2)
library(hexbin)
library(gridExtra)C1569
library(CHiCAGO)
library(gplots)
library(ggplot2)
library(reshape2)
library(hexbin)
library(gridExtra)
setwd("inputs_for_scripts/HiC/Compartments/")
#readRDS("ZT0All_step2.Rds")
#setwd("/hdisk7/mandok/Temporal/HiC")
eig_06<-read.csv("ZT06sharedbins100kbeigenKR.bed", header = F, sep="\t", colClasses=c("NULL","NULL","NULL", NA, NA))
eig_012<-read.csv("ZT012sharedbins100kbeigenKR.bed", header = F, sep="\t",colClasses=c("NULL","NULL","NULL", NA, NA))
eig_018<-read.csv("ZT018sharedbins100kbeigenKR.bed", header = F, sep="\t",colClasses=c("NULL","NULL","NULL", NA, NA))
eig_612<-read.csv("ZT612sharedbins100kbeigenKR.bed", header = F, sep="\t",colClasses=c("NULL","NULL","NULL", NA, NA))
eig_618<-read.csv("ZT618sharedbins100kbeigenKR.bed", header = F, sep="\t",colClasses=c("NULL","NULL","NULL", NA, NA))
eig_1218<-read.csv("ZT1218sharedbins100kbeigenKR.bed", header = F, sep="\t",colClasses=c("NULL","NULL","NULL", NA, NA))


p1<-ggplot(eig_06) + geom_hex(aes(V4, V5), bins = 200) +
  theme_minimal()+xlab("ZT0")+ylab("ZT6")+ggtitle("Eigenvector")+
  scale_fill_gradientn("Counts", colours = rev(rainbow(10, end = 4/6)))

p2<-ggplot(eig_012) + geom_hex(aes(V4, V5), bins = 200) +
  theme_minimal()+xlab("ZT0")+ylab("ZT12")+ggtitle("Eigenvector")+
  scale_fill_gradientn("Counts", colours = rev(rainbow(10, end = 4/6)))

p3<-ggplot(eig_018) + geom_hex(aes(V4, V5), bins = 200) +
  theme_minimal()+xlab("ZT0")+ylab("ZT18")+ggtitle("Eigenvector")+
  scale_fill_gradientn("Counts", colours = rev(rainbow(10, end = 4/6)))

p4<-ggplot(eig_612) + geom_hex(aes(V4, V5), bins = 200) +
  theme_minimal()+xlab("ZT6")+ylab("ZT12")+ggtitle("Eigenvector")+
  scale_fill_gradientn("Counts", colours = rev(rainbow(10, end = 4/6)))

p5<-ggplot(eig_618) + geom_hex(aes(V4, V5), bins = 200) +
  theme_minimal()+xlab("ZT6")+ylab("ZT18")+ggtitle("Eigenvector")+
  scale_fill_gradientn("Counts", colours = rev(rainbow(10, end = 4/6)))

p6<-ggplot(eig_1218) + geom_hex(aes(V4, V5), bins = 200) +
  theme_minimal()+xlab("ZT12")+ylab("ZT18")+ggtitle("Eigenvector")+
  scale_fill_gradientn("Counts", colours = rev(rainbow(10, end = 4/6)))


#svglite::svglite("eigenvectors_alltimepoints_hexagon_200bins.svg")
grid.arrange(p1,p2,p3,p4,p5,p6, ncol=3)
#dev.off()


#svglite::svglite("eigenvectors_alltimepoints.svg")
#https://stackoverflow.com/questions/14271584/r-legend-for-color-density-scatterplot-produced-using-smoothscatter
fudgeit <- function(){
  xm <- get('xm', envir = parent.frame(1))
  ym <- get('ym', envir = parent.frame(1))
  z  <- get('dens', envir = parent.frame(1))
  colramp <- get('colramp', parent.frame(1))
  fields::image.plot(xm,ym,z, col = colramp(256), legend.only = T, add =F)
}

par(mar = c(5,4,4,5) + .1)
smoothScatter(x, nrpoints = 0, postPlotHook = fudgeit)

par(mfrow=(c(2,3)))
par(mar = c(5,4,4,5) + 1)
smoothScatter(eig_06[,1], eig_06[,2],
              colramp = colorRampPalette(colors = c("white", "blue", "cyan", "yellow","orange", "red")),
              xlab = "ZT0", ylab="ZT6", main="Eigenvector", nrpoints = 0, postPlotHook = fudgeit)

smoothScatter(eig_012[,1], eig_012[,2],
              colramp = colorRampPalette(colors = c("white", "blue", "cyan", "yellow","orange", "red")),
              xlab = "ZT0", ylab="ZT12", main="Eigenvector",
              nrpoints = 0)


smoothScatter(eig_018[,1], eig_018[,2],
              colramp = colorRampPalette(colors = c("white", "blue", "cyan", "yellow","orange", "red")),
              xlab = "ZT0", ylab="ZT18", main="Eigenvector",
              nrpoints = 0)

smoothScatter(eig_612[,1], eig_612[,2],
              colramp = colorRampPalette(colors = c("white", "blue", "cyan", "yellow","orange", "red")),
              xlab = "ZT6", ylab="ZT12", main="Eigenvector",
              nrpoints = 0)


smoothScatter(eig_618[,1], eig_618[,2],
              colramp = colorRampPalette(colors = c("white", "blue", "cyan", "yellow","orange", "red")),
              xlab = "ZT6", ylab="ZT18", main="Eigenvector",
              nrpoints = 0)


smoothScatter(eig_1218[,1], eig_1218[,2],
              colramp = colorRampPalette(colors = c("white", "blue", "cyan", "yellow","orange", "red")),
              xlab = "ZT12", ylab="ZT18", main="Eigenvector",
              nrpoints = 0)
#dev.off()
######################3
####Heatmaps
#Merged replicates
eig_061218<-read.csv("inputs_for_scripts/HiC/Compartments/Mergedreplicates_Comparmentschanges_ZT061218sharedbins100kbeigenKR_allcombinations", header = F, sep="\t", colClasses=c("NULL","NULL","NULL", NA, NA, NA, NA))
colnames(eig_061218)<-c("ZT0", "ZT6", "ZT12", "ZT18")
#svglite::svglite("/Users/andoku01/Dropbox (Cambridge University)/IFC/Figures2_Masami/HiC/Compartments/Mergedreplicates_changesincompartments.svg")
heatmap.2(as.matrix(eig_061218), key.xlab = "PCA1", key.title = "", Colv = F, trace="none", main="Compartment", density.info="none",col = colorRampPalette(c("blue","white","red")), labRow = NA)
#dev.off()

#Separated replicates
eig_061218<-read.csv("inputs_for_scripts/HiC/Compartments/NochangesZT061218REPLICATESsharedbins100kbeigenKR.bed", header = F, sep="\t", colClasses=c("NULL","NULL","NULL", NA, NA, NA, NA, NA, NA, NA, NA, NA, NA, NA, NA))
colnames(eig_061218)<-c("ZT0A","ZT0B", "ZT0C",  "ZT6A","ZT6B", "ZT6C", "ZT12A","ZT12B", "ZT12C","ZT18A","ZT18B", "ZT18C")
#svglite::svglite("/Users/andoku01/Dropbox (Cambridge University)/IFC/Figures2_Masami/HiC/Compartments/Replicatesseparated_nochangesincompartments.svg")
heatmap.2(as.matrix(eig_061218), key.xlab = "PCA1", key.title = "", Colv = F, trace="none", main="Compartment", density.info="none",col = colorRampPalette(c("blue","white","red")), labRow = NA)
#dev.off()

#Filter only different compartmnets

t<-eig_061218[1:25546,]<0 #B compartments 
tt<-eig_061218[1:25546,]>0 #A compartments 
t1<-apply(t, 1, sum) #Is the whole row B compartments
tt1<-apply(tt, 1, sum) #Is the whole row A compartments
t2<-eig_061218[(t1!=4) & (tt1!=4),] 
colnames(t2)<-c("ZT0", "ZT6", "ZT12", "ZT18")
heatmap.2(as.matrix(t2), key.xlab = "PCA1", key.title = "", Colv = F, trace="none", main="Compartment", density.info="none",col = colorRampPalette(c("blue","white","red")), labRow = NA)

####################################################################################
######################ANOVA
#Static Merged replicates---------------------------------------------------------------
eig_061218<-read.csv("inputs_for_scripts/HiC/Compartments/NochangesZT061218sharedbins100kbeigenKR.bed", header = F, sep="\t", colClasses=c("NULL","NULL","NULL", NA, NA, NA, NA))
colnames(eig_061218)<-c("ZT0", "ZT6", "ZT12", "ZT18")

eig_061218anova<-as.data.frame(rbind(cbind(eig_061218[,1], colnames(eig_061218)[1]),
                                     cbind(eig_061218[,2], colnames(eig_061218)[2]),
                                     cbind(eig_061218[,3], colnames(eig_061218)[3]),
                                     cbind(eig_061218[,4], colnames(eig_061218)[4])))
eig_061218anova[,1]<-as.numeric(levels(eig_061218anova[,1]))[eig_061218anova[,1]]
colnames(eig_061218anova)<-c("pca1", "timepoint")
# Compute the analysis of variance
res.aov <- aov(pca1 ~ timepoint, data = eig_061218anova)
# Summary of the analysis
summary(res.aov)
#Df Sum Sq   Mean Sq F value Pr(>F)
#timepoint       3   0.00 0.0004232   0.585  0.625
#Residuals   84564  61.22 0.0007239 
#Normality assuption: Not normal
plot(res.aov, 2)
# Extract the residuals
aov_residuals <- residuals(object = res.aov )
# Run Shapiro-Wilk test
shapiro.test(x = sample(aov_residuals, 5000, replace = F) )
#Non-parametric alternative to one-way ANOVA test
kruskal.test(pca1 ~ timepoint, data = eig_061218anova)
#Kruskal-Wallis rank sum test
#
#data:  pca1 by timepoint
#Kruskal-Wallis chi-squared = 3.7245, df = 3, p-value = 0.2928

#CCC Merged replicates---------------------------------------------------------------
eig_061218<-read.csv("inputs_for_scripts/HiC/Compartments/Mergedreplicates_Comparmentschanges_ZT061218sharedbins100kbeigenKR_allcombinations", header = F, sep="\t", colClasses=c("NULL","NULL","NULL", NA, NA, NA, NA))
colnames(eig_061218)<-c("ZT0", "ZT6", "ZT12", "ZT18")

eig_061218anova<-as.data.frame(rbind(cbind(eig_061218[,1], colnames(eig_061218)[1]),
                                     cbind(eig_061218[,2], colnames(eig_061218)[2]),
                                     cbind(eig_061218[,3], colnames(eig_061218)[3]),
                                     cbind(eig_061218[,4], colnames(eig_061218)[4])))
eig_061218anova[,1]<-as.numeric(levels(eig_061218anova[,1]))[eig_061218anova[,1]]
colnames(eig_061218anova)<-c("pca1", "timepoint")
# Compute the analysis of variance
res.aov <- aov(pca1 ~ timepoint, data = eig_061218anova)
# Summary of the analysis
#summary(res.aov)
#Df Sum Sq Mean Sq F value Pr(>F)    
#timepoint       3  4.145  1.3816    3502 <2e-16 ***
#  Residuals   17612  6.947  0.0004                   
#---
#  Signif. codes:  0 ‘***’ 0.001 ‘**’ 0.01 ‘*’ 0.05 ‘.’ 0.1 ‘ ’ 1
#Normality assuption: Checked
plot(res.aov, 2)
#####
#Static Separate replicates---------------------------------------------------------------
eig_061218<-read.csv("inputs_for_scripts/HiC/Compartments/NochangesZT061218REPLICATESsharedbins100kbeigenKR.bed", header = F, sep="\t", colClasses=c("NULL","NULL","NULL", NA, NA, NA, NA, NA, NA, NA, NA, NA, NA, NA, NA))
colnames(eig_061218)<-c("ZT0A","ZT0B", "ZT0C",  "ZT6A","ZT6B", "ZT6C", "ZT12A","ZT12B", "ZT12C","ZT18A","ZT18B", "ZT18C")

eig_061218anova<-as.data.frame(rbind(cbind(eig_061218[,1], "ZT0", "A"),
                                     cbind(eig_061218[,2],  "ZT0", "B"),
                                     cbind(eig_061218[,3],  "ZT0", "C"),
                                     cbind(eig_061218[,4],  "ZT6", "A"),
                                     cbind(eig_061218[,5], "ZT6", "B"),
                                     cbind(eig_061218[,6], "ZT6", "C"),
                                     cbind(eig_061218[,7], "ZT12", "A"),
                                     cbind(eig_061218[,8], "ZT12", "B"),
                                     cbind(eig_061218[,9], "ZT12", "C"),
                                     cbind(eig_061218[,10], "ZT18", "A"),
                                     cbind(eig_061218[,11], "ZT18", "B"),
                                     cbind(eig_061218[,12], "ZT18", "C")
                                     ))
eig_061218anova[,1]<-as.numeric(levels(eig_061218anova[,1]))[eig_061218anova[,1]]
colnames(eig_061218anova)<-c("pca1", "timepoint", "replicate")
# Compute the analysis of variance
res.aov <- aov(pca1 ~ timepoint * replicate, data = eig_061218anova)
# Summary of the analysis
summary(res.aov)
#Df Sum Sq   Mean Sq F value Pr(>F)
#timepoint       3   0.00 0.0004232   0.585  0.625
#Residuals   84564  61.22 0.0007239 
#Normality assuption: Not normal
plot(res.aov, 2)
# Extract the residuals
aov_residuals <- residuals(object = res.aov )
# Run Shapiro-Wilk test
shapiro.test(x = sample(aov_residuals, 5000, replace = F) )
#Non-parametric alternative to one-way ANOVA test
kruskal.test(pca1 ~ timepoint, data = eig_061218anova)
#Kruskal-Wallis rank sum test
#
#data:  pca1 by timepoint
#Kruskal-Wallis chi-squared = 3.7245, df = 3, p-value = 0.2928

#CCC Merged replicates---------------------------------------------------------------
eig_061218<-read.csv("inputs_for_scripts/HiC/Compartments/ZT061218replicates_changeincompartments_allcombinations", header = F, sep="\t", colClasses=c("NULL","NULL","NULL", NA, NA, NA, NA, NA, NA, NA, NA, NA, NA, NA, NA))
colnames(eig_061218)<-c("ZT0A","ZT0B", "ZT0C",  "ZT6A","ZT6B", "ZT6C", "ZT12A","ZT12B", "ZT12C","ZT18A","ZT18B", "ZT18C")

eig_061218anova<-as.data.frame(rbind(cbind(eig_061218[,1], "ZT0", "A"),
                                     cbind(eig_061218[,2],  "ZT0", "B"),
                                     cbind(eig_061218[,3],  "ZT0", "C"),
                                     cbind(eig_061218[,4],  "ZT6", "A"),
                                     cbind(eig_061218[,5], "ZT6", "B"),
                                     cbind(eig_061218[,6], "ZT6", "C"),
                                     cbind(eig_061218[,7], "ZT12", "A"),
                                     cbind(eig_061218[,8], "ZT12", "B"),
                                     cbind(eig_061218[,9], "ZT12", "C"),
                                     cbind(eig_061218[,10], "ZT18", "A"),
                                     cbind(eig_061218[,11], "ZT18", "B"),
                                     cbind(eig_061218[,12], "ZT18", "C")
))
eig_061218anova[,1]<-as.numeric(levels(eig_061218anova[,1]))[eig_061218anova[,1]]
colnames(eig_061218anova)<-c("pca1", "timepoint", "replicate")
# Compute the analysis of variance
res.aov <- aov(pca1 ~ timepoint * replicate, data = eig_061218anova)
# Summary of the analysis
summary(res.aov)
Df Sum Sq Mean Sq F value Pr(>F)    
timepoint       3  4.145  1.3816    3502 <2e-16 ***
  Residuals   17612  6.947  0.0004                   
---
  Signif. codes:  0 ‘***’ 0.001 ‘**’ 0.01 ‘*’ 0.05 ‘.’ 0.1 ‘ ’ 1
#Normality assuption: Checked
plot(res.aov, 2)
#Inputs for Metaplots:https://osf.io/xpw8q/
#####################---Metaplots---#############
#Scripts ran in Jupyter notebook, Python 2.7
##Libraries

%matplotlib inline
import sys, getopt
import math
import numpy as np
import pandas as pd
from scipy import stats, integrate,sparse
import matplotlib.pyplot as plt
import seaborn as sns
from scipy.sparse import coo_matrix,csr_matrix
#import straw
import time
from itertools import combinations
from collections import Counter
import itertools
from scipy import stats
import operator
import csv
from itertools import groupby
from math import floor

#### Definition of the functions used in the script

#To calculate the metaplot we segmented the triangular matrix in 4 areas: 
#1) area of the left wing (x:1-10,y:1-10) with the  retrievehiclwing function
#2) area of the right wing (x:16-20,y:16-20) with the  retrievehicrwing function
#3) area of top (x:1-11,y:16-20) with retrievehicfeattopright
#4) are of regions of interest (x:11-15,y:11-15) with retrievehicfeatmiddle
#5) area of region of interest vs the wing (x:1-15,y:11-20) with retrievehicfeatmiwings


def retrievehiclwing(minposlwing , maxposlwing):
    tlwing = ((hiczt0[(hiczt0.bin1 >= minposlwing ) & (hiczt0.bin1 <= maxposlwing ) & (hiczt0.bin2 <= maxposlwing) &  (hiczt0.bin2 >= minposlwing) ])) # filter the hic bins that are within the range of the positions of the defined leftwing
    bin1 = (tlwing.bin1).values - minposlwing #change the genomic position into the index inside the matrix; e.g.  genomic positions of 10Kb bins  becomes the x in the matrix
    bin2 = (tlwing.bin2).values - minposlwing #change the genomic position into the index inside the matrix; e.g.  genomic positions of 10Kb bins  becomes the y in the matrix
    oe = (tlwing.OE).values #values retrived from the hic correspoding to the x,y positions (bin1 bin2)
    
    for cell in range(len(oe)): # bin1 and bin2 now are in the range of 1-10, hence the matrix can be filled
        matrixmeta [bin1[cell]][bin2[cell]] =  oe[cell]
    
    return(matrixmeta)


def retrievehicrwing(minposrwing , maxposrwing):
        trwing = ((hiczt0[(hiczt0.bin1 >= minposrwing ) & (hiczt0.bin1 <= maxposrwing ) & (hiczt0.bin2 <= maxposrwing) &  (hiczt0.bin2 >= minposrwing) ])) # filter the hic bins that are within the range of the positions of the defined rightwing
        #print(tlwing)
        bin1 = (trwing.bin1).values - minposrwing + 15 #change the genomic position into the index inside the matrix; e.g.  genomic positions of 10Kb bins  becomes the x in the matrix
        bin2 = (trwing.bin2).values - minposrwing + 15 #change the genomic position into the index inside the matrix; e.g.  genomic positions of 10Kb bins  becomes the y in the matrix
        #print([bin1, bin2])   
        oe = (trwing.OE).values #values retrived from the hic correspoding to the x,y positions (bin1 bin2)

        for cell in range(len(oe)): # bin1 and bin2 now are in the range of 15-20, hence the matrix can be filled
            matrixmeta [bin1[cell]][bin2[cell]] =  oe[cell]
        return(matrixmeta)

def retrievehicfeattopright(pos, minposlwing, maxposrwing, minposrwing):
        #print((hiczt0.bin1))
        t = hiczt0[((hiczt0.bin1 < pos[0] ) & (hiczt0.bin1 >= minposlwing )& (hiczt0.bin2 >= minposrwing ) & (hiczt0.bin2 <= maxposrwing ) )] #!!!!Modify

        bin1 = (t.bin1).values #- minposlwing
        bin2 = (t.bin2).values #- minposlwing

        bin1 = bin1- minposlwing
        bin2 = bin2 - minposlwing
        bin2 = bin2 - (minposrwing - minposlwing -15)
        
        oe = (t.OE).values
        #print([bin1, bin2, oe]) 
        
        for cell in range(len(oe)):
            matrixmeta [bin1[cell]][bin2[cell]] =  oe[cell]
        return(matrixmeta)

def retrievehicfeatmiddle(pos, minposlwing, maxposrwing, minposrwing):
        i=0
        while(i <=4):
            #Only diag
            t = hiczt0[((hiczt0.bin1 >= pos[i] ) & (hiczt0.bin1 <= pos[i+1] )& (hiczt0.bin2 >= pos[i] ) & (hiczt0.bin2 <= pos[i+1]) )] #!!!!Modify
            oe = (t.OE.median())
            matrixmeta [10+i][10+i] =  oe
            i= i+1

        #other combinations 
        for j in range(1,5, 1):
            i=0
            while(i < (len(pos)-j -1)):
                t = hiczt0[((hiczt0.bin1 >= pos[i] ) & (hiczt0.bin1 <= pos[i+1] )& (hiczt0.bin2 > pos[i+j] ) & (hiczt0.bin2 <= pos[i+j+1]) )]
                oe = (t.OE.median())
                matrixmeta [10+i][10+i+j] =  oe
                i= i+1


        return(matrixmeta) 

def retrievehicfeatmiwings(pos, minposlwing, maxposlwing, minposrwing, maxposrwing):
        intervalslw=(np.linspace(minposlwing, maxposlwing, 10)).astype(int)
        intervalsrw=(np.linspace(minposrwing, maxposrwing, 10)).astype(int)

        j=0
        for index in range(10):
            i=0
            while(i< 5):
                #midtop
                t = hiczt0[((hiczt0.bin1 == intervalslw[index] ) )& (hiczt0.bin2 >= pos[i] ) & (hiczt0.bin2 <= pos[i+1] )  ]
                oe = (t.OE.median())
                matrixmeta [j][10+i] =  oe
                #midleft
                t = hiczt0[((hiczt0.bin2 == intervalsrw[index] ) )& (hiczt0.bin1 >= pos[i] ) & (hiczt0.bin1 <= pos[i+1] )  ]
                oe = (t.OE.median())
                matrixmeta [10+i][15+j] =  oe
                i= i+1
            j=j+1
            
        return(matrixmeta)
#Open region of interest/anchors. Format: chr start end sign
tads="TADs/0100_ZT12_ABC_TADs_TADtool_ws200kb_co140_mod.bed"
#ctcf="CTCF/Peaks/Shared_BUTNOT_ZT18_rep1_rep2_modmetaplotinput.txt"

#numebr of anchors (minimum 2)
anchornum = 2

#number of bins between each anchor
binnum = 5

#chromosome size file
chrsizefile = "inputs_for_scripts/chrsizes_mm9"


#resolution of the interaction file in kb
resolution = 10
strres = str(resolution)
res = resolution * 1000

#option for toggling wings
wings = True

chrlist = []
anchorlist = []

#totalbinnum = binnum*(anchornum-1)

newresults = []

pos = []
posrwing = []
poslwing = []
chrsizes = []
sign = []

#Create list of chrsnames
chrlist = open(chrsizefile, 'r')
chrsizes = [ chrs.split()[0] for chrs in chrlist]

tic = time.clock()
#Iterate over chr name
for chrs in chrsizes[:19]:
    print(chrs)
    anchors = open(tads,'r')
    for line in anchors:
        li = line.split()

        
        if(li[0]==chrs):       #Create the bins for each feature 
            ini = int(li[1])//res
            fin = int(li[2])//res 
            #t = (stats.binned_statistic([f for f in range(ini, fin+1, 1)], [f for f in range(ini, fin+1, 1)], bins=binnum-1)[1])
            #t = [int(f) for f in t]
            #Bins for the 
            intervals=(np.linspace(ini, fin, 6)).astype(int)
            pos.append(intervals)
            
            
            lwing= [ini-w for w in range(10, 0, -1)] #10 bins as left wing  10*res = number of bp for each wing 
            poslwing.append(lwing)
            rwing= [fin+w for w in range(1,11, 1)] #10 bins as right wing  10*res = number of bp for each wing   
            posrwing.append(rwing)
            #pos.append(rwing+feat+lwing)
        
            #counter+=1
            #Store the sign of the feature
            sign.append(li[3])
    #Open hic files; output from juicer bin1 bin2 value(obs/exp); bins are in 10Kb bins; header! bin1 bin2 OE  
    ##IMPORTANT: to change of timepoint of the HiC change manually this part
    # ../Metaplots/ZT0/ZT0ABC_chr_arm_%.... to the corresponding timepoint e.g. ../Metaplots/ZT6/ZT6ABC_chr_arm_%....
    hiczt0name = 'inputs_for_scripts/Metaplots/ZT12/ZT12ABC_chr_arm_%s_10kbKR_oe_binnedmtplotinput.txt' % chrs

    hiczt0 = pd.read_csv(hiczt0name, header=0, sep="\t") #Open hic OE ZT0 for the current chr
   

    for feat in range(sum([1 for p in pos])): #Iterate over feature positions
    #for feat in range(2):
        matrixmeta = [[0 for x in range(25)] for y in range(25)] #Create matrix
        col = 0
        row = 0
        minposlwing = min(poslwing[feat])
        maxposlwing = max(poslwing[feat])
        minposrwing = min(posrwing[feat])
        maxposrwing = max(posrwing[feat])

        #Fill lefwing
        #print([minposlwing , maxposlwing ,maxposlwing-minposlwing ])
        retrievehiclwing(minposlwing, maxposlwing)


        #Fill rightwing
        #print([minposrwing , maxposrwing ,maxposrwing-minposrwing ])
        retrievehicrwing(minposrwing , maxposrwing)
        #Fill feature
        #print([pos[feat] ,pos[feat][4]-pos[feat][0] ])
        retrievehicfeattopright(pos[feat], minposlwing, maxposrwing, minposrwing)
        retrievehicfeatmiddle(pos[feat], minposlwing, maxposrwing, minposrwing)
        retrievehicfeatmiwings(pos[feat], minposlwing, maxposlwing, minposrwing, maxposrwing)
        
        #Flip matrix if it is 
        if(sign[feat]=="-"):
            t = np.rot90(np.flip(matrixmeta, 1),3)
            newresults.append(t) #Save results
        else:  
            newresults.append(matrixmeta) #Save results in a list, the lenght of the list represents the number of regions of interest. Inside list[0] there will the positions of the matrix and the hic value
        
toc = time.clock()
print(toc - tic )

##Calculate the mean, sum and median all of the matrices to build the metamatrix

#np.median([newresults[feat][0][0] for feat in range(57)])
finalresults_mean = [[0 for x in range(25)] for y in range(25)]
finalresults_median = [[0 for x in range(25)] for y in range(25)]
finalresults_sum = [[0 for x in range(25)] for y in range(25)]
for feat in range(sum([1 for p in pos])):
#for feat in range(2):
    for col in range(25):
        for row in range(25):   
            #finalresults_median[col][row]=np.median([newresults[feat][col][row] for feat in range(2)])

            finalresults_mean[col][row]=np.nanmean([newresults[feat][col][row] for feat in range(sum([1 for p in pos]))], )
            finalresults_median[col][row]=np.nanmedian([newresults[feat][col][row] for feat in range(sum([1 for p in pos]))])
            finalresults_sum[col][row]=np.nansum([newresults[feat][col][row] for feat in range(sum([1 for p in pos]))])

#Quick plot to look at the results of the median metamatrix
sns.heatmap(finalresults_median, cmap="YlGnBu")
plt.axvline(x=10, color="w")
plt.axvline(x=15, color="w")
plt.axhline(y=10, color="w")
plt.axhline(y=15, color="w")


#Save results; change manually the name of the file and the variable (either finalresults_median, finalresults_mean or finalresults_sum)

with open("TADsZT12MFMcicpromsintronsZT12MFM_ZT12HiCallchrs_median.txt", "w") as f:
    writer = csv.writer(f)
    writer.writerows(finalresults_median)

#####################---Plot metaplots in R---####################
#Code: Metaplots_codeforgraph_submission


library(gplots)
library(RColorBrewer)
library(gtools)

##########CTCF MESC

#CTCF mesc zt0 chrx chr19
ctcfM0<-read.csv("/inputs_for_scripts/HiC/Metaplots/inputs_for_R_finalfigs/ctcf_mesc_zt0chrX.txt", sep=",", header = F)
ctcfM0[lower.tri(ctcfM0)]<-NA
##tiff("/metaplot_ctcfmesc_zt0_chrX.tiff", height = 12, width = 12, units = 'cm', compression = "lzw", res = 300)
heatmap.2(as.matrix(ctcfM0), key.xlab = "Median OE", key.title = "", Colv = F, Rowv = F,  trace="none", 
          main="mESCs CTCF \n ZT0 chrX", density.info="none",col = brewer.pal(9, "BuPu"), 
          labRow = NA, labCol = NA)
#dev.off()

ctcfM0<-read.csv("/inputs_for_scripts/HiC/Metaplots/inputs_for_R_finalfigs/1117CTCFmesc_zt0chr19", sep=",", header = F)
ctcfM0[lower.tri(ctcfM0)]<-NA
#tiff("metaplot_ctcfmesc_zt0_chr19.tiff", height = 12, width = 12, units = 'cm', compression = "lzw", res = 300)
heatmap.2(as.matrix(ctcfM0), key.xlab = "Median OE", key.title = "", Colv = F, Rowv = F,  trace="none", 
          main="mESCs CTCF \n ZT0 chr19", density.info="none",col = brewer.pal(9, "BuPu"), 
          labRow = NA, labCol = NA)
#dev.off()

#CTCF mesc zt12 chrx 19
ctcfM12<-read.csv("/inputs_for_scripts/HiC/Metaplots/inputs_for_R_finalfigs/ctcf_mesc_zt12chrX.txt", sep=",", header = F)
ctcfM12[lower.tri(ctcfM12)]<-NA
#tiff("metaplot_ctcfmesc_zt12_chrX.tiff", height = 12, width = 12, units = 'cm', compression = "lzw", res = 300)
heatmap.2(as.matrix(ctcfM12), key.xlab = "Median OE", key.title = "", Colv = F, Rowv = F,  trace="none", 
          main="mESCs CTCF \n ZT12 chrX", density.info="none",col = brewer.pal(9, "BuPu"), 
          labRow = NA, labCol = NA)
#dev.off()

ctcfM12<-read.csv("/inputs_for_scripts/HiC/Metaplots/inputs_for_R_finalfigs/1117CTCFmesc_zt12chr19.txt", sep=",", header = F)
ctcfM12[lower.tri(ctcfM12)]<-NA
#tiff("metaplot_ctcfmesc_zt12_chr19.tiff", height = 12, width = 12, units = 'cm', compression = "lzw", res = 300)
heatmap.2(as.matrix(ctcfM12), key.xlab = "Median OE", key.title = "", Colv = F, Rowv = F,  trace="none", 
          main="mESCs CTCF \n ZT12 chr19", density.info="none",col = brewer.pal(9, "BuPu"), 
          labRow = NA, labCol = NA)
#dev.off()


################
#CTCF-liver  ENCODE and ours

#CTCF ENCONDE
#HiC ZT0 - chr19
ctcfliveENCODEzt0chr19<-read.csv("/inputs_for_scripts/HiC/Metaplots/inputs_for_R_finalfigs/0318ctcfliverENCODE_zt0allchr19_median.txt", sep=",", header = F)
ctcfliveENCODEzt0chr19[lower.tri(ctcfliveENCODEzt0chr19)]<-NA
#tiff("metaplot_ctcfliverENCODE_zt0_chr19.tiff", height = 12, width = 12, units = 'cm', compression = "lzw", res = 300)
heatmap.2(as.matrix(ctcfliveENCODEzt0chr19), key.xlab = "Median OE", key.title = "", Colv = F, Rowv = F,  trace="none", 
          main="Liver ENCODE CTCF \n ZT0 chr19", density.info="none",col = brewer.pal(9, "BuPu"), 
          labRow = NA, labCol = NA)
#dev.off()

#HiC ZT12 - all chrs
ctcfliveENCODEzt12allchrs_1000RP<-read.csv("/inputs_for_scripts/HiC/Metaplots/inputs_for_R_finalfigs/0318CTCFliverENCODE1000rp_zt12allchrs_median.txt", sep=",", header = F)

#Remove cells of "genebody"
ctcfliveENCODEzt12allchrs_1000RP<-ctcfliveENCODEzt12allchrs_1000RP[c(1:11,16:25),c(1:11,16:25)]

ctcfliveENCODEzt12allchrs_1000RP[lower.tri(ctcfliveENCODEzt12allchrs_1000RP)]<-NA


#tiff("metaplot_ctcfliverENCODE_zt12_allchrs.tiff", height = 12, width = 12, units = 'cm', compression = "lzw", res = 300)
heatmap.2(as.matrix(ctcfliveENCODEzt12allchrs_1000RP), key.xlab = "Median OE", key.title = "", Colv = F, Rowv = F,  trace="none", 
          main="Liver ENCODE CTCF \n ZT12 allchrs", density.info="none",col = brewer.pal(9, "BuPu"), 
          labRow = NA, labCol = NA)
#dev.off()

#CTCF LIVER MFM
#HiC ZT12 - chr19
ctcfliverMFM20FE_zt12chr19_500RP<-read.csv("/inputs_for_scripts/HiC/Metaplots/inputs_for_R_finalfigs/0318CTCFliverMFM20FE_zt12chr19_median.txt", sep=",", header = F)
#Remove cells of "genebody"
ctcfliverMFM20FE_zt12chr19_500RP<-ctcfliverMFM20FE_zt12chr19_500RP[c(1:11,16:25),c(1:11,16:25)]

ctcfliverMFM20FE_zt12chr19_500RP[lower.tri(ctcfliverMFM20FE_zt12chr19_500RP)]<-NA

#tiff("/Figures/HiC/Metaplots/metaplot_ctcfliverMFM20EF_zt12_chr19_differentscale.tiff", height = 12, width = 12, units = 'cm', compression = "lzw", res = 300)

##tiff("metaplot_ctcfliverMFM20EF_zt12_chr19.tiff", height = 12, width = 12, units = 'cm', compression = "lzw", res = 300)
heatmap.2(as.matrix(ctcfliverMFM20FE_zt12chr19_500RP), key.xlab = "Median OE", key.title = "", Colv = F, Rowv = F,  trace="none", 
          main="Liver MFM CTCF 500RP \n ZT12 chr19", density.info="none",col = brewer.pal(9, "BuPu"), 
          labRow = NA, labCol = NA, breaks=seq(.7, 1.6, .1))
#dev.off()

#HiC ZT0 - all chrs
ctcfliverMFM20FE_zt0allchrs_1000RP<-read.csv("/inputs_for_scripts/HiC/Metaplots/inputs_for_R_finalfigs/0318CTCFliverMFM20FE1000rp_zt0allchrs_median.txt", sep=",", header = F)
#Remove cells of "genebody"
ctcfliverMFM20FE_zt0allchrs_1000RP<-ctcfliverMFM20FE_zt0allchrs_1000RP[c(1:11,16:25),c(1:11,16:25)]

ctcfliverMFM20FE_zt0allchrs_1000RP[lower.tri(ctcfliverMFM20FE_zt0allchrs_1000RP)]<-NA

#tiff("/Figures/HiC/Metaplots/metaplot_ctcfliverMFM20EF_zt0_allchrs.tiff", height = 12, width = 12, units = 'cm', compression = "lzw", res = 300)
##tiff("metaplot_ctcfliverMFM20EF_zt0_allchrs.tiff", height = 12, width = 12, units = 'cm', compression = "lzw", res = 300)
heatmap.2(as.matrix(ctcfliverMFM20FE_zt0allchrs_1000RP), key.xlab = "Median OE", key.title = "", Colv = F, Rowv = F,  trace="none", 
          main="Liver MFM CTCF 1000RP \n ZT0 all chrs", density.info="none",col = brewer.pal(9, "BuPu"), 
          labRow = NA, labCol = NA, breaks = seq(.7, 1.035, .035))
#dev.off()


#HiC ZT12 - all chrs
ctcfliverMFM20FE_zt12allchrs_1000RP<-read.csv("/inputs_for_scripts/HiC/Metaplots/inputs_for_R_finalfigs/0318CTCFliverMFM20FE1000rp_zt12allchrs_median.txt", sep=",", header = F)
#Remove cells of "genebody"
ctcfliverMFM20FE_zt12allchrs_1000RP<-ctcfliverMFM20FE_zt12allchrs_1000RP[c(1:11,16:25),c(1:11,16:25)]

ctcfliverMFM20FE_zt12allchrs_1000RP[lower.tri(ctcfliverMFM20FE_zt12allchrs_1000RP)]<-NA

#tiff("/Figures/HiC/Metaplots/metaplot_ctcfliverMFM20EF_zt12_allchrs.tiff", height = 12, width = 12, units = 'cm', compression = "lzw", res = 300)
##tiff("metaplot_ctcfliverMFM20EF_zt12_allchrs.tiff", height = 12, width = 12, units = 'cm', compression = "lzw", res = 300)
heatmap.2(as.matrix(ctcfliverMFM20FE_zt12allchrs_1000RP), key.xlab = "Median OE", key.title = "", Colv = F, Rowv = F,  trace="none", 
          main="Liver MFM CTCF 1000RP \n ZT12 all chrs", density.info="none",col = brewer.pal(9, "BuPu"), 
          labRow = NA, labCol = NA,  breaks = seq(.7, 1.035, .035))
#dev.off()


#ZT12-ZT0 ALL CHRS
#tiff("/Figures/HiC/Metaplots/metaplot_ctcfliverMFM20EF_zt12-zt0_allchrs.tiff", height = 12, width = 12, units = 'cm', compression = "lzw", res = 300)
heatmap.2(as.matrix(ctcfliverMFM20FE_zt12allchrs_1000RP-ctcfliverMFM20FE_zt0allchrs_1000RP), key.xlab = "Median OE", key.title = "", Colv = F, Rowv = F,  trace="none", 
          main="Liver MFM CTCF 1000RP \n ZT12-ZT0 all chrs", density.info="none",col = rev(colorRampPalette(brewer.pal(9,"RdBu"))(9)), 
          labRow = NA, labCol = NA, seq(-.5, .5, .1))
#dev.off()

##


#--------------------
#CTCF divided by timepoint

#--------CTCF ZT0--------#

#HiC ZT0 - all chrs
ctcfliverMFMZT0_zt0allchrs_1000RP<-read.csv("/inputs_for_scripts/HiC/Metaplots/inputs_for_R_finalfigs/CTCF/0518CTCFZT0MFM1000RP_HiCZT0allchrs_median.txt", sep=",", header = F)
#Remove cells of "genebody"
ctcfliverMFMZT0_zt0allchrs_1000RP<-ctcfliverMFMZT0_zt0allchrs_1000RP[c(1:11,16:25),c(1:11,16:25)]

ctcfliverMFMZT0_zt0allchrs_1000RP[lower.tri(ctcfliverMFMZT0_zt0allchrs_1000RP)]<-NA

#svg("metaplot_ctcfliverMFMZT0rp1000_hiczt0allchrs.svg")
par(cex.main=0.8)
heatmap.2(as.matrix(ctcfliverMFMZT0_zt0allchrs_1000RP), key.xlab = "Median OE", key.title = "", Colv = F, Rowv = F,  trace="none", 
          main="Liver MFM CTCF ZT0 1000RP \n  HiC ZT0 all chrs", density.info="none",col = brewer.pal(9, "BuPu"), 
          labRow = NA, labCol = NA, breaks = seq(.7, 1.035, .035))
#dev.off()


#HiC ZT12 - all chrs
ctcfliverMFMZT0_zt12allchrs_1000RP<-read.csv("/inputs_for_scripts/HiC/Metaplots/inputs_for_R_finalfigs/CTCF/0518CTCFZT0MFM1000RP_HiCZT12allchrs_median.txt", sep=",", header = F)
#Remove cells of "genebody"
ctcfliverMFMZT0_zt12allchrs_1000RP<-ctcfliverMFMZT0_zt12allchrs_1000RP[c(1:11,16:25),c(1:11,16:25)]

ctcfliverMFMZT0_zt12allchrs_1000RP[lower.tri(ctcfliverMFMZT0_zt12allchrs_1000RP)]<-NA

#svg("metaplot_ctcfliverMFMZT0rp1000_hiczt12allchrs.svg")
#par(cex.main=0.8)
heatmap.2(as.matrix(ctcfliverMFMZT0_zt12allchrs_1000RP), key.xlab = "Median OE", key.title = "", Colv = F, Rowv = F,  trace="none", 
          main="Liver MFM CTCF ZT0 1000RP \n  HiC ZT12 all chrs", density.info="none",col = brewer.pal(9, "BuPu"), 
          labRow = NA, labCol = NA, breaks = seq(.7, 1.035, .035))
#dev.off()

#ZT12-ZT0 ALL CHRS
#tiff("metaplot_ctcfliverMFMZT0rp1000_hiczt12overzt0allchrs.tiff", height = 12, width = 12, units = 'cm', compression = "lzw", res = 300)
par(cex.main=0.8)
heatmap.2(as.matrix(ctcfliverMFMZT0_zt12allchrs_1000RP/ctcfliverMFMZT0_zt0allchrs_1000RP), key.xlab = "Median OE", key.title = "", Colv = F, Rowv = F,  trace="none", 
          main="Liver MFM CTCF ZT0 1000RP \n  HiC ZT12/ZT0 all chrs", density.info="none",col = rev(colorRampPalette(brewer.pal(9,"RdBu"))(9)), 
          labRow = NA, labCol = NA, breaks = seq(.95,1.05,length.out=10))

#seq(.95,1.05,length.out=10)
#seq(-.05, .05, length.out = 10)
#dev.off()


#--------CTCF ZT6--------#

#HiC ZT6 - all chrs
ctcfliverMFMZT6_zt6allchrs_1000RP<-read.csv("/inputs_for_scripts/HiC/Metaplots/inputs_for_R_finalfigs/CTCF/0518CTCFZT6MFM1000RP_HiCZT6allchrs_median.txt", sep=",", header = F)
#Remove cells of "genebody"
ctcfliverMFMZT6_zt6allchrs_1000RP<-ctcfliverMFMZT6_zt6allchrs_1000RP[c(1:11,16:25),c(1:11,16:25)]

ctcfliverMFMZT6_zt6allchrs_1000RP[lower.tri(ctcfliverMFMZT6_zt6allchrs_1000RP)]<-NA

#tiff("CTCF_ZT6_rp1000_usingHiCresol10Kb/  metaplot_ctcfliverMFMZT6rp1000_hiczt6allchrs.tiff", height = 12, width = 12, units = 'cm', compression = "lzw", res = 300)
par(cex.main=0.8)
heatmap.2(as.matrix(ctcfliverMFMZT6_zt6allchrs_1000RP), key.xlab = "Median OE", key.title = "", Colv = F, Rowv = F,  trace="none", 
          main="Liver MFM CTCF ZT6 1000RP \n  HiC ZT6 all chrs", density.info="none",col = brewer.pal(9, "BuPu"), 
          labRow = NA, labCol = NA, breaks = seq(.7, 1.035, .035))
#dev.off()


#HiC ZT18 - all chrs
ctcfliverMFMZT6_zt18allchrs_1000RP<-read.csv("/inputs_for_scripts/HiC/Metaplots/inputs_for_R_finalfigs/CTCF/0518CTCFZT6MFM1000RP_HiCZT18allchrs_median.txt", sep=",", header = F)
#Remove cells of "genebody"
ctcfliverMFMZT6_zt18allchrs_1000RP<-ctcfliverMFMZT6_zt18allchrs_1000RP[c(1:11,16:25),c(1:11,16:25)]

ctcfliverMFMZT6_zt18allchrs_1000RP[lower.tri(ctcfliverMFMZT6_zt18allchrs_1000RP)]<-NA

#tiff("CTCF_ZT6_rp1000_usingHiCresol10Kb/  metaplot_ctcfliverMFMZT6rp1000_hiczt18allchrs.tiff", height = 12, width = 12, units = 'cm', compression = "lzw", res = 300)
par(cex.main=0.8)
heatmap.2(as.matrix(ctcfliverMFMZT6_zt18allchrs_1000RP), key.xlab = "Median OE", key.title = "", Colv = F, Rowv = F,  trace="none", 
          main="Liver MFM CTCF ZT6 1000RP \n  HiC ZT18 all chrs", density.info="none",col = brewer.pal(9, "BuPu"), 
          labRow = NA, labCol = NA, breaks = seq(.7, 1.035, .035))
#dev.off()

#ZT18-ZT6 ALL CHRS
#tiff("CTCF_ZT6_rp1000_usingHiCresol10Kb/metaplot_ctcfliverMFMZT6rp1000_hiczt18-zt6allchrs.tiff", height = 12, width = 12, units = 'cm', compression = "lzw", res = 300)
par(cex.main=0.8)
heatmap.2(as.matrix(ctcfliverMFMZT6_zt18allchrs_1000RP-ctcfliverMFMZT6_zt6allchrs_1000RP), key.xlab = "Median OE", key.title = "", Colv = F, Rowv = F,  trace="none", 
          main="Liver MFM CTCF ZT6 1000RP \n  HiC ZT18-ZT6 all chrs", density.info="none",col = rev(colorRampPalette(brewer.pal(9,"RdBu"))(9)), 
          labRow = NA, labCol = NA, breaks =seq(-.05, .05, length.out = 10) )

#seq(.95,1.05,length.out=10)
#seq(-.05, .05, length.out = 10)
#dev.off()


#--------CTCF ZT12--------#

#HiC ZT0 - all chrs
ctcfliverMFMZT12_zt0allchrs_1000RP<-read.csv("/inputs_for_scripts/HiC/Metaplots/inputs_for_R_finalfigs/CTCF/0518CTCFZT12MFM1000RP_HiCZT0allchrs_median.txt", sep=",", header = F)
#Remove cells of "genebody"
ctcfliverMFMZT12_zt0allchrs_1000RP<-ctcfliverMFMZT12_zt0allchrs_1000RP[c(1:11,16:25),c(1:11,16:25)]

ctcfliverMFMZT12_zt0allchrs_1000RP[lower.tri(ctcfliverMFMZT12_zt0allchrs_1000RP)]<-NA

#svg("CTCF_ZT12_rp1000_usingHiCresol10Kb/  metaplot_ctcfliverMFMZT12rp1000_hiczt0allchrs.svg")
par(cex.main=0.8)
heatmap.2(as.matrix(ctcfliverMFMZT12_zt0allchrs_1000RP), key.xlab = "Median OE", key.title = "", Colv = F, Rowv = F,  trace="none", 
          main="Liver MFM CTCF ZT12 1000RP \n  HiC ZT0 all chrs", density.info="none",col = brewer.pal(9, "BuPu"), 
          labRow = NA, labCol = NA, breaks = seq(.7, 1.035, .035))
#dev.off()


#HiC ZT12 - all chrs
ctcfliverMFMZT12_zt12allchrs_1000RP<-read.csv("/inputs_for_scripts/HiC/Metaplots/inputs_for_R_finalfigs/CTCF/0518CTCFZT12MFM1000RP_HiCZT12allchrs_median.txt", sep=",", header = F)
#Remove cells of "genebody"
ctcfliverMFMZT12_zt12allchrs_1000RP<-ctcfliverMFMZT12_zt12allchrs_1000RP[c(1:11,16:25),c(1:11,16:25)]

ctcfliverMFMZT12_zt12allchrs_1000RP[lower.tri(ctcfliverMFMZT12_zt12allchrs_1000RP)]<-NA

#svg("CTCF_ZT12_rp1000_usingHiCresol10Kb/  metaplot_ctcfliverMFMZT12rp1000_hiczt12allchrs.svg")
par(cex.main=0.8)
heatmap.2(as.matrix(ctcfliverMFMZT12_zt12allchrs_1000RP), key.xlab = "Median OE", key.title = "", Colv = F, Rowv = F,  trace="none", 
          main="Liver MFM CTCF ZT12 1000RP \n  HiC ZT12 all chrs", density.info="none",col = brewer.pal(9, "BuPu"), 
          labRow = NA, labCol = NA, breaks = seq(.7, 1.035, .035))
#dev.off()

#ZT12-ZT0 ALL CHRS
#tiff("CTCF_ZT12_rp1000_usingHiCresol10Kb/metaplot_ctcfliverMFMZT12rp1000_hiczt12-zt0allchrs.tiff", height = 12, width = 12, units = 'cm', compression = "lzw", res = 300)
par(cex.main=0.8)
heatmap.2(as.matrix(ctcfliverMFMZT12_zt12allchrs_1000RP-ctcfliverMFMZT12_zt0allchrs_1000RP), key.xlab = "Median OE", key.title = "", Colv = F, Rowv = F,  trace="none", 
          main="Liver MFM CTCF ZT12 1000RP \n  HiC ZT12-ZT0 all chrs", density.info="none",col = rev(colorRampPalette(brewer.pal(9,"RdBu"))(9)), 
          labRow = NA, labCol = NA, breaks = seq(-.05, .05, length.out = 10))

#seq(.95,1.05,length.out=10)
#seq(-.05, .05, length.out = 10)
#dev.off()


#--------CTCF ZT18--------#

#HiC ZT6 - all chrs
ctcfliverMFMZT18_zt6allchrs_1000RP<-read.csv("/inputs_for_scripts/HiC/Metaplots/inputs_for_R_finalfigs/CTCF/0518CTCFZT18MFM1000RP_HiCZT6allchrs_median.txt", sep=",", header = F)
#Remove cells of "genebody"
ctcfliverMFMZT18_zt6allchrs_1000RP<-ctcfliverMFMZT18_zt6allchrs_1000RP[c(1:11,16:25),c(1:11,16:25)]

ctcfliverMFMZT18_zt6allchrs_1000RP[lower.tri(ctcfliverMFMZT18_zt6allchrs_1000RP)]<-NA

#tiff("CTCF_ZT18_rp1000_usingHiCresol10Kb/  metaplot_ctcfliverMFMZT18rp1000_hiczt6allchrs.tiff", height = 12, width = 12, units = 'cm', compression = "lzw", res = 300)
par(cex.main=0.8)
heatmap.2(as.matrix(ctcfliverMFMZT18_zt6allchrs_1000RP), key.xlab = "Median OE", key.title = "", Colv = F, Rowv = F,  trace="none", 
          main="Liver MFM CTCF ZT18 1000RP \n  HiC ZT6 all chrs", density.info="none",col = brewer.pal(9, "BuPu"), 
          labRow = NA, labCol = NA, breaks = seq(.7, 1.035, .035))
#dev.off()


#HiC ZT18 - all chrs
ctcfliverMFMZT18_zt18allchrs_1000RP<-read.csv("/inputs_for_scripts/HiC/Metaplots/inputs_for_R_finalfigs/CTCF/0518CTCFZT18MFM1000RP_HiCZT18allchrs_median.txt", sep=",", header = F)
#Remove cells of "genebody"
ctcfliverMFMZT18_zt18allchrs_1000RP<-ctcfliverMFMZT18_zt18allchrs_1000RP[c(1:11,16:25),c(1:11,16:25)]

ctcfliverMFMZT18_zt18allchrs_1000RP[lower.tri(ctcfliverMFMZT18_zt18allchrs_1000RP)]<-NA

#tiff("CTCF_ZT18_rp1000_usingHiCresol10Kb/  metaplot_ctcfliverMFMZT18rp1000_hiczt18allchrs.tiff", height = 12, width = 12, units = 'cm', compression = "lzw", res = 300)
par(cex.main=0.8)
heatmap.2(as.matrix(ctcfliverMFMZT18_zt18allchrs_1000RP), key.xlab = "Median OE", key.title = "", Colv = F, Rowv = F,  trace="none", 
          main="Liver MFM CTCF ZT18 1000RP \n  HiC ZT18 all chrs", density.info="none",col = brewer.pal(9, "BuPu"), 
          labRow = NA, labCol = NA, breaks = seq(.7, 1.035, .035))
#dev.off()

#ZT18-ZT6 ALL CHRS
#tiff("CTCF_ZT18_rp1000_usingHiCresol10Kb//metaplot_ctcfliverMFMZT18rp1000_hiczt18overzt6allchrs.tiff", height = 12, width = 12, units = 'cm', compression = "lzw", res = 300)
par(cex.main=0.8)
heatmap.2(as.matrix(ctcfliverMFMZT18_zt18allchrs_1000RP/ctcfliverMFMZT18_zt6allchrs_1000RP), key.xlab = "Median OE", key.title = "", Colv = F, Rowv = F,  trace="none", 
          main="Liver MFM CTCF ZT6 1000RP \n  HiC ZT18/ZT6 all chrs", density.info="none",col = rev(colorRampPalette(brewer.pal(9,"RdBu"))(9)), 
          labRow = NA, labCol = NA, breaks = seq(.95,1.05,length.out=10))

#seq(.95,1.05,length.out=10)
#seq(-.05, .05, length.out = 10)
#dev.off()


#------------------

# TADs
########## = ---------------------------------
#ZT0-TADs 50Kb Resolution 200Kb window

#HiC ZT0 - chr19
#TADsZT0MFM_zt0chr19_1000RP<-read.csv("/inputs_for_scripts/Metaplots/inputs_for_R_finalfigs/TADs/50Kbres_200Kbwindow/0418TADsZT0MFM1000rp_zt0chr19_median.txt", sep=",", header = F)

#TADsZT0MFM_zt0chr19_1000RP[lower.tri(TADsZT0MFM_zt0chr19_1000RP)]<-NA

##tiff("/Figures/HiC/Metaplots/TADs/50Kbres_200Kbwindow/metaplot_TADsZT0MFM_zt0chr19_1000RP.tiff", height = 12, width = 12, units = 'cm', compression = "lzw", res = 300)

##tiff("metaplot_ctcfliverMFM20EF_zt12_chr19.tiff", height = 12, width = 12, units = 'cm', compression = "lzw", res = 300)

#par(cex.main=0.8)
#heatmap.2(as.matrix(TADsZT0MFM_zt0chr19_1000RP), key.xlab = "Median OE", key.title = "", Colv = F, Rowv = F,  trace="none", main="ZT0 TADs  50Kb res\n 200Kb window MFM 100RP \n ZT0 chr19", density.info="none",col = brewer.pal(9, "BuPu"), labRow = NA, labCol = NA, breaks=seq(.7, 1.6, .1))

##dev.off()

#HiC ZT0 - all chrs
TADsZT0MFM_zt0allchrs_1000RP<-read.csv("/inputs_for_scripts/HiC/Metaplots/inputs_for_R_finalfigs/TADs/50Kbres_200Kbwindow/0418TADsZT10_50KbresolZT0HiCallchrs_median.txt", sep=",", header = F)

TADsZT0MFM_zt0allchrs_1000RP[lower.tri(TADsZT0MFM_zt0allchrs_1000RP)]<-NA

#svglite::svglite(filename = "metaplot_TADsZT0_zt050kballchrs_1000RP.svg")

par(cex.main=0.8)
heatmap.2(as.matrix(TADsZT0MFM_zt0allchrs_1000RP), key.xlab = "Median OE", key.title = "", Colv = F, Rowv = F,  trace="none", 
          main="ZT0 TADs  50Kb res\n 200Kb window MFM 1000RP \n ZT0 allchrs 50 Kb resol", density.info="none",col = brewer.pal(9, "BuPu"), 
          labRow = NA, labCol = NA, breaks=seq(.65, 1.1, .05))
#dev.off()


##HiC ZT12 - chr19
#TADsZT0MFM_zt12chr19_1000RP<-read.csv("/inputs_for_scripts/Metaplots/inputs_for_R_finalfigs/TADs/50Kbres_200Kbwindow/0418TADsZT0MFM1000rp_zt12chr19_median.txt", sep=",", header = F)

#TADsZT0MFM_zt12chr19_1000RP[lower.tri(TADsZT0MFM_zt12chr19_1000RP)]<-NA

##tiff("/Figures/HiC/Metaplots/TADs/50Kbres_200Kbwindow/metaplot_TADsZT0MFM_zt12chr19_1000RP.tiff", height = 12, width = 12, units = 'cm', compression = "lzw", res = 300)

##tiff("metaplot_ctcfliverMFM20EF_zt12_chr19.tiff", height = 12, width = 12, units = 'cm', compression = "lzw", res = 300)

#par(cex.main=0.8)
#heatmap.2(as.matrix(TADsZT0MFM_zt12chr19_1000RP), key.xlab = "Median OE", key.title = "", Colv = F, Rowv = F,  trace="none", main="ZT0 TADs  50Kb res\n 200Kb window MFM 100RP \n ZT12 chr19", density.info="none",col = brewer.pal(9, "BuPu"), labRow = NA, labCol = NA, breaks=seq(.7, 1.6, .1))

##dev.off()

##HiC ZT12 - all chrs
TADsZT0MFM_zt12allchrs_1000RP<-read.csv("/inputs_for_scripts/HiC/Metaplots/inputs_for_R_finalfigs/TADs/50Kbres_200Kbwindow/0418TADsZT10_50KbresolZT12HiCallchrs_median.txt", sep=",", header = F)

TADsZT0MFM_zt12allchrs_1000RP[lower.tri(TADsZT0MFM_zt12allchrs_1000RP)]<-NA

#svglite::svglite("metaplot_TADsZT0_zt1250kballchrs_1000RP.svg")

##tiff("metaplot_ctcfliverMFM20EF_zt12_chr19.tiff", height = 12, width = 12, units = 'cm', compression = "lzw", res = 300)

par(cex.main=0.8)
heatmap.2(as.matrix(TADsZT0MFM_zt12allchrs_1000RP), key.xlab = "Median OE", key.title = "", Colv = F, Rowv = F,  trace="none", 
          main="ZT0 TADs  50Kb res\n 200Kb window MFM 1000RP \n ZT12 allchrs 50 Kb resol", density.info="none",col = brewer.pal(9, "BuPu"), 
          labRow = NA, labCol = NA, breaks=seq(.65, 1.1, .05))

#dev.off()

#Difference  hic ZT12-ZT0 ALL CHRS
#tiff("metaplot_TADsZT0_zt12-zt050kballchrs_1000RP.tiff", height = 12, width = 12, units = 'cm', compression = "lzw", res = 300)

##tiff("metaplot_ctcfliverMFM20EF_zt12_chr19.tiff", height = 12, width = 12, units = 'cm', compression = "lzw", res = 300)

par(cex.main=0.8)
heatmap.2(as.matrix(TADsZT0MFM_zt12allchrs_1000RP-TADsZT0MFM_zt0allchrs_1000RP), key.xlab = "Median OE", key.title = "", Colv = F, Rowv = F,  trace="none", 
          main="ZT0 TADs  50Kb res\n 200Kb window MFM 1000RP \n  HiC ZT12-ZT0 allchrs 50 Kb resol", density.info="none",col = rev(colorRampPalette(brewer.pal(9,"RdBu"))(9)), 
          labRow = NA, labCol = NA, breaks =  seq(-.05, .05, length.out = 10) )
            #seq(.95,1.05,length.out=10) seq(-.05, .05, length.out = 10)
          

#dev.off()


#ZT16-TADs 50Kb Resolution 200Kb window


#HiC ZT6 - allchrs

TADsZT6MFM_zt6allchrs_1000RP<-read.csv("/inputs_for_scripts/HiC/Metaplots/inputs_for_R_finalfigs/TADs/50Kbres_200Kbwindow/0418TADsZT6_50KbresolZT6HiCallchrs_median.txt", sep=",", header = F)

TADsZT6MFM_zt6allchrs_1000RP[lower.tri(TADsZT6MFM_zt6allchrs_1000RP)]<-NA

#tiff("metaplot_TADsZT6_zt650kballchrs_1000RP.tiff", height = 12, width = 12, units = 'cm', compression = "lzw", res = 300)

#svglite::svglite("HiC_50Kbresolution/metaplot_TADsZT6_zt650kballchrs_1000RP.svg")
par(cex.main=0.8)
heatmap.2(as.matrix(TADsZT6MFM_zt6allchrs_1000RP), key.xlab = "Median OE", key.title = "", Colv = F, Rowv = F,  trace="none", 
          main="ZT6 TADs  50Kb res\n 200Kb window MFM 1000RP \n ZT6 allchrs 50 Kb resol", density.info="none",col = brewer.pal(9, "BuPu"), 
          labRow = NA, labCol = NA, breaks=seq(.65, 1.1, .05))

#dev.off()


#HiC ZT18 - allchrs

TADsZT6MFM_zt18allchrs_1000RP<-read.csv("/inputs_for_scripts/HiC/Metaplots/inputs_for_R_finalfigs/TADs/50Kbres_200Kbwindow/0418TADsZT6_50KbresolZT18HiCallchrs_median.txt", sep=",", header = F)

TADsZT6MFM_zt18allchrs_1000RP[lower.tri(TADsZT6MFM_zt18allchrs_1000RP)]<-NA

#tiff("metaplot_TADsZT6_zt1850kballchrs_1000RP.tiff", height = 12, width = 12, units = 'cm', compression = "lzw", res = 300)
#svglite::svglite("HiC_50Kbresolution/metaplot_TADsZT6_zt1850kballchrs_1000RP.svg")

par(cex.main=0.8)
heatmap.2(as.matrix(TADsZT6MFM_zt18allchrs_1000RP), key.xlab = "Median OE", key.title = "", Colv = F, Rowv = F,  trace="none", 
          main="ZT6 TADs  50Kb res\n 200Kb window MFM 1000RP \n ZT18 allchrs 50 Kb resol", density.info="none",col = brewer.pal(9, "BuPu"), 
          labRow = NA, labCol = NA, breaks=seq(.65, 1.1, .05))

#dev.off()


# Difference HiC ZT18 - ZT6 allchrs
#tiff("metaplot_TADsZT6_ZT18overZT650kballchrs_1000RP.tiff", height = 12, width = 12, units = 'cm', compression = "lzw", res = 300)

par(cex.main=0.8)
heatmap.2(as.matrix(TADsZT6MFM_zt18allchrs_1000RP/TADsZT6MFM_zt6allchrs_1000RP), key.xlab = "Median OE", key.title = "", Colv = F, Rowv = F,  trace="none", 
          main="ZT6 TADs  50Kb res\n 200Kb window MFM 1000RP \n ZT18/ZT6 allchrs 50 Kb resol", density.info="none",col = rev(colorRampPalette(brewer.pal(9,"RdBu"))(9)),
          labRow = NA, labCol = NA, breaks=seq(.95,1.05,length.out=10))

#seq(.95,1.05,length.out=10)
#seq(-.05, .05, length.out = 10)

#dev.off()


#ZT12-TADs 50Kb Resolution 200Kb window

#HiC ZT0 - chr19
#TADsZT12MFM_zt0chr19_1000RP<-read.csv("/inputs_for_scripts/Metaplots/inputs_for_R_finalfigs/TADs/50Kbres_200Kbwindow/0418TADsZT12MFM1000rp_zt0chr19_median.txt", sep=",", header = F)

#TADsZT12MFM_zt0chr19_1000RP[lower.tri(TADsZT12MFM_zt0chr19_1000RP)]<-NA

##tiff("/Figures/HiC/Metaplots/TADs/50Kbres_200Kbwindow/metaplot_TADsZT12MFM_zt0chr19_1000RP.tiff", height = 12, width = 12, units = 'cm', compression = "lzw", res = 300)

##tiff("metaplot_ctcfliverMFM20EF_zt12_chr19.tiff", height = 12, width = 12, units = 'cm', compression = "lzw", res = 300)

#par(cex.main=0.8)
#heatmap.2(as.matrix(TADsZT12MFM_zt0chr19_1000RP), key.xlab = "Median OE", key.title = "", Colv = F, Rowv = F,  trace="none", main="ZT12 TADs  50Kb res\n 200Kb window MFM 100RP \n ZT0 chr19", density.info="none",col = brewer.pal(9, "BuPu"), labRow = NA, labCol = NA, breaks=seq(.7, 1.6, .1))
##dev.off()

#HiC ZT0 - allchrs
TADsZT12MFM_zt0allchrs_1000RP<-read.csv("/inputs_for_scripts/HiC/Metaplots/inputs_for_R_finalfigs/TADs/50Kbres_200Kbwindow/0418TADsZT12_50KbresolZT0HiCallchrs_median.txt", sep=",", header = F)

TADsZT12MFM_zt0allchrs_1000RP[lower.tri(TADsZT12MFM_zt0allchrs_1000RP)]<-NA

#svg("HiC_50Kbresolution/metaplot_TADsZT12_zt050kballchrs_1000RP.svg")

##tiff("metaplot_ctcfliverMFM20EF_zt12_chr19.tiff", height = 12, width = 12, units = 'cm', compression = "lzw", res = 300)

par(cex.main=0.8)
heatmap.2(as.matrix(TADsZT12MFM_zt0allchrs_1000RP), key.xlab = "Median OE", key.title = "", Colv = F, Rowv = F,  trace="none", 
          main="ZT12 TADs  50Kb res\n 200Kb window MFM 1000RP \n ZT0 allchrs 50 Kb resol", density.info="none",col = brewer.pal(9, "BuPu"), 
          labRow = NA, labCol = NA, breaks=seq(.65, 1.1, .05))

#dev.off()


##HiC ZT12 - chr19
#TADsZT12MFM_zt12chr19_1000RP<-read.csv("/inputs_for_scripts/Metaplots/inputs_for_R_finalfigs/TADs/50Kbres_200Kbwindow/0418TADsZT12MFM1000rp_zt12chr19_median.txt", sep=",", header = F)

#TADsZT12MFM_zt12chr19_1000RP[lower.tri(TADsZT12MFM_zt12chr19_1000RP)]<-NA

##tiff("/Figures/HiC/Metaplots/TADs/50Kbres_200Kbwindow/metaplot_TADsZT12MFM_zt12chr19_1000RP.tiff", height = 12, width = 12, units = 'cm', compression = "lzw", res = 300)

##tiff("metaplot_ctcfliverMFM20EF_zt12_chr19.tiff", height = 12, width = 12, units = 'cm', compression = "lzw", res = 300)

#par(cex.main=0.8)
#heatmap.2(as.matrix(TADsZT12MFM_zt12chr19_1000RP), key.xlab = "Median OE", key.title = "", Colv = F, Rowv = F,  trace="none", main="ZT0 TADs  50Kb res\n 200Kb window MFM 100RP \n ZT12 chr19", density.info="none",col = brewer.pal(9, "BuPu"),labRow = NA, labCol = NA, breaks=seq(.7, 1.6, .1))

##dev.off()

#HiC ZT12 - allchrs
TADsZT12MFM_zt12allchrs_1000RP<-read.csv("/inputs_for_scripts/HiC/Metaplots/inputs_for_R_finalfigs/TADs/50Kbres_200Kbwindow/0418TADsZT12_50KbresolZT12HiCallchrs_median.txt", sep=",", header = F)

TADsZT12MFM_zt12allchrs_1000RP[lower.tri(TADsZT12MFM_zt12allchrs_1000RP)]<-NA

#svg("HiC_50Kbresolution/metaplot_TADsZT12_zt1250kballchrs_1000RP.svg")

##tiff("metaplot_ctcfliverMFM20EF_zt12_chr19.tiff", height = 12, width = 12, units = 'cm', compression = "lzw", res = 300)

par(cex.main=0.8)
heatmap.2(as.matrix(TADsZT12MFM_zt12allchrs_1000RP), key.xlab = "Median OE", key.title = "", Colv = F, Rowv = F,  trace="none", 
          main="ZT12 TADs  50Kb res\n 200Kb window MFM 1000RP \n ZT12 allchrs 50 Kb resol", density.info="none",col = brewer.pal(9, "BuPu"), 
          labRow = NA, labCol = NA, breaks=seq(.65, 1.1, .05))

#dev.off()

#Difference  hic ZT12-ZT0 ALL CHRS
#tiff("metaplot_TADsZT12_zt12-zt050kballchrs_1000RP.tiff", height = 12, width = 12, units = 'cm', compression = "lzw", res = 300)

##tiff("metaplot_ctcfliverMFM20EF_zt12_chr19.tiff", height = 12, width = 12, units = 'cm', compression = "lzw", res = 300)

par(cex.main=0.8)
heatmap.2(as.matrix(TADsZT12MFM_zt12allchrs_1000RP-TADsZT12MFM_zt0allchrs_1000RP), key.xlab = "Median OE", key.title = "", Colv = F, Rowv = F,  trace="none", 
          main="ZT12 TADs  50Kb res\n 200Kb window MFM 1000RP \n  HiC ZT12-ZT0 allchrs 50 Kb resol", density.info="none",col = rev(colorRampPalette(brewer.pal(9,"RdBu"))(9)), 
          labRow = NA, labCol = NA, breaks = seq(-.05, .05, length.out = 10))

#seq(.95,1.05,length.out=10)
#dev.off()


#ZT18-TADs 50Kb Resolution 200Kb window


#HiC ZT6 - allchrs
TADsZT18MFM_zt6allchrs_1000RP<-read.csv("/inputs_for_scripts/HiC/Metaplots/inputs_for_R_finalfigs/TADs/50Kbres_200Kbwindow/0418TADsZT18_50KbresolZT6HiCallchrs_median.txt", sep=",", header = F)

TADsZT18MFM_zt6allchrs_1000RP[lower.tri(TADsZT18MFM_zt6allchrs_1000RP)]<-NA

#tiff("metaplot_TADsZT18_zt650kballchrs_1000RP.tiff", height = 12, width = 12, units = 'cm', compression = "lzw", res = 300)

#svglite::svglite("HiC_50Kbresolution/metaplot_TADsZT18_zt650kballchrs_1000RP.svg")

##tiff("metaplot_ctcfliverMFM20EF_zt12_chr19.tiff", height = 12, width = 12, units = 'cm', compression = "lzw", res = 300)

par(cex.main=0.8)
heatmap.2(as.matrix(TADsZT18MFM_zt6allchrs_1000RP), key.xlab = "Median OE", key.title = "", Colv = F, Rowv = F,  trace="none", 
          main="ZT18 TADs  50Kb res\n 200Kb window MFM 1000RP \n ZT6 allchrs 50 Kb resol", density.info="none",col = brewer.pal(9, "BuPu"), 
          labRow = NA, labCol = NA, breaks=seq(.65, 1.1, .05))

#dev.off()


#HiC ZT18 - allchrs
TADsZT18MFM_zt18allchrs_1000RP<-read.csv("/inputs_for_scripts/HiC/Metaplots/inputs_for_R_finalfigs/TADs/50Kbres_200Kbwindow/0418TADsZT18_50KbresolZT18HiCallchrs_median.txt", sep=",", header = F)

TADsZT18MFM_zt18allchrs_1000RP[lower.tri(TADsZT18MFM_zt18allchrs_1000RP)]<-NA

#tiff("metaplot_TADsZT18_zt1850kballchrs_1000RP.tiff", height = 12, width = 12, units = 'cm', compression = "lzw", res = 300)


#svglite::svglite("HiC_50Kbresolution/metaplot_TADsZT18_zt1850kballchrs_1000RP.svg")


##tiff("metaplot_ctcfliverMFM20EF_zt12_chr19.tiff", height = 12, width = 12, units = 'cm', compression = "lzw", res = 300)

par(cex.main=0.8)
heatmap.2(as.matrix(TADsZT18MFM_zt18allchrs_1000RP), key.xlab = "Median OE", key.title = "", Colv = F, Rowv = F,  trace="none", 
          main="ZT18 TADs  50Kb res\n 200Kb window MFM 1000RP \n ZT18 allchrs 50 Kb resol", density.info="none",col = brewer.pal(9, "BuPu"), 
          labRow = NA, labCol = NA, breaks=seq(.65, 1.1, .05))

#dev.off()

#Difference  hic ZT18-ZT6 ALL CHRS
#tiff("metaplot_TADsZT18_zt18overzt650kballchrs_1000RP.tiff", height = 12, width = 12, units = 'cm', compression = "lzw", res = 300)

##tiff("metaplot_ctcfliverMFM20EF_zt12_chr19.tiff", height = 12, width = 12, units = 'cm', compression = "lzw", res = 300)

par(cex.main=0.8)
heatmap.2(as.matrix(TADsZT18MFM_zt18allchrs_1000RP/TADsZT18MFM_zt6allchrs_1000RP), key.xlab = "Median OE", key.title = "", Colv = F, Rowv = F,  trace="none", 
          main="ZT18 TADs  50Kb res\n 200Kb window MFM 1000RP \n  HiC ZT18/ZT6 allchrs 50 Kb resol", density.info="none",col = rev(colorRampPalette(brewer.pal(9,"RdBu"))(9)), 
          labRow = NA, labCol = NA, breaks = seq(.95,1.05,length.out=10))

#  seq(-.05, .05, length.out = 10)
#dev.off()

#####################--------P-CHiC--------#####################
##All analyses were carried out in R version 3.5.1 (2018-07-02)
#####################---Libraries---####################

library(hexbin)
library(GenomicRanges)
library(parallel)
library(gtools)
library(gdata)
library(doParallel)
library(grid)
#library(biomaRt)
library(gtools)
library(ggplot2)
library(gridExtra)
library(reshape2)
#library(cowplot)
library(gplots)
library(RColorBrewer)
library(rtracklayer)
library(gtools)
library(preprocessCore)
library(edgeR)
require(VennDiagram)
library(viridis)
library(plyr)

#####################---Functions---####################
#Function to convert to a GRanges object
columnnames<-c('chr','start','end')
bedfile<-function(feature, columnnames){
  colnames(feature) <- c('chr','start','end')
  bed<-with(feature, GRanges(chr, IRanges(start+1, end)))
  return(bed)
}

#Function that gets the index of the bait, whose OE interacts with feature of interest
retrieveindex_fromchic<-function(bedfile_feature, chic_otherends_bed, chic_bait_bed){
  t_1<-subjectHits(findOverlaps(bedfile_feature, chic_otherends_bed))
  #Only the indexes of the baits that overlap with a feature
  #Retrieve the baits that correspond to the unique indexes of the otherends
  return(chic_bait_bed[t_1])
}

#Creates a list of several files contaning "name" pattern 
createvars<-function(list, name, phases){
  names(list) <- paste(name, phases, sep = "")
list2env(list , envir = .GlobalEnv)
remove(list)}

error.bar <- function(x, y, upper, lower=upper, length=0.1,...){
  if(length(x) != length(y) | length(y) !=length(lower) | length(lower) != length(upper))
    stop("vectors must be same length")
  arrows(x,y+upper, x, y-lower, angle=90, code=3, length=length, ...)
}


#####################---Enrichments:chromatin marks and coreclock tfs---##########

###############Open datasets

#CHiC all genes
chic<-read.csv("/inputs_for_scripts/All_step2_washU_text_1.txt", header=F, sep=" ")

#eRNAs, histone modifications and methylation
ernas<-read.csv("/inputs_for_scripts/eRNAs_de_novo_oscillating.txt", header=T, sep="\t") 

H3K27ac_BR<-read.csv("/inputs_for_scripts/circmarks/RenLab-H3K27ac-Liver.peaks", header=F, sep="\t")
H3K27ac_BR<-H3K27ac_BR[,1:3]
H3K4me1_BR<-read.csv("/inputs_for_scripts/circmarks/RenLab-H3K4me1-liver-peaks.txt", header=F, sep="\t")
H3K4me1_BR<-H3K4me1_BR[,1:3]
H3K4me3_BR<-read.csv("/inputs_for_scripts/circmarks/RenLab-H3K4me3-liver-peaks.txt", header=F, sep="\t")
H3K4me3_BR<-H3K4me3_BR[,1:3]
CTCF_BR<-read.csv("/inputs_for_scripts/circmarks/RenLab-CTCF-liver-peaks.txt", header=F, sep="\t")
CTCF_BR<-CTCF_BR[,1:3]
H3K27me3_BR<-read.csv("/inputs_for_scripts/circmarks/RenLab-H3K27me3-liver.peaks", header=F, sep="\t")
supen_liver<-read.csv("/inputs_for_scripts/circmarks/superenhancers_Liver.bed", sep="\t", header = F)
supen_liver_bed<-bedfile(supen_liver)

#Add circproms from MFM RNAseq
circpromphases<-read.csv("/inputs_for_scripts/circproms/HindIIIfragments_circadiangenes_MFMRNAseq_phases.bed", header = F, sep="\t")
circpromphasesINTRONS<-read.csv("/inputs_for_scripts/circproms/HindIIIfragments_circadiangenesonlyintrons_MFMRNAseq_phases.bed", header = F, sep="\t")
allINTRONSchic<-read.csv("/inputs_for_scripts/circproms/CHiC_ov_circproms_onlyintrons.bedpe", header = F, sep="\t")
fangcircproms<- read.csv("/inputs_for_scripts/circproms/Updated/HindIIIfragments_circadiangenes_fang_phases.bed", header = F, sep="\t")

#Chipseq circiadian tf
setwd("/ChIP-seq/")
temp<- list.files(pattern="*.txt")
for (i in 1:length(temp)) assign(temp[i], read.csv(temp[i], header=T, sep="\t" )[,2:4])

#Divide hic in baits and otherends
chic1<-(chic[,1:3])
chic2<-(chic[,4:6])
colnames(chic1) <- c('chr','start','end')
colnames(chic2) <- c('chr','start','end')
#chic with only introns as baits
chicINTRONS1<-(allINTRONSchic[,1:3])
chicINTRONS2<-(allINTRONSchic[,4:6])
colnames(chicINTRONS1) <- c('chr','start','end')
colnames(chicINTRONS2) <- c('chr','start','end')

#-------------------------------------------------------------------
##############Create separate Granges objects for baits and otherends
chic_bed_baits<-with(chic1, GRanges(chr, IRanges(start+1, end)))
chic_bed_otherends<-with(chic2, GRanges(chr, IRanges(start+1, end)))
chic_bedINTRONS_baits<-with(chicINTRONS1, GRanges(chr, IRanges(start+1, end)))
chic_bedINTRONS_otherends<-with(chicINTRONS2, GRanges(chr, IRanges(start+1, end)))

#ernas
ernas_bed<- bedfile(ernas, columnnames)

#neuro2d
#neuro2d_bed<-bedfile(neuro2d_neg, columnnames)
#H3K4me3 int
#h3k4me3_int_bed<-bedfile(H3K4me3_int, columnnames)

#H3K4me3 prom
#h3k4me3_prom_bed<- bedfile(H3K4me3_prom, columnnames)

#enhancers
#enhancersgen_bed<- bedfile(enhancersgen, columnnames)

#H3K27ac_BR
H3K27ac_BR_bed<- bedfile(H3K27ac_BR, columnnames)

#H3K4me1_BR
H3K4me1_BR_bed<- bedfile(H3K4me1_BR, columnnames)

#H3K4me3_BR
H3K4me3_BR_bed<- bedfile(H3K4me3_BR, columnnames)

#CTCF_BR
CTCF_BR_bed<- bedfile(CTCF_BR, columnnames)

#H3K27me3_BR
H3K27me3_BR_bed<- bedfile(H3K27me3_BR, columnnames)

#circproms
circproms_MFM<- bedfile(circpromphases[1:3], columnnames)
circproms_MFM_introns<- bedfile(circpromphasesINTRONS[1:3], columnnames)

#Chipseq cirdian tf
peaks<-ls(pattern = ".txt")
peaks_bedfiles<-sapply(peaks, function(x){
  t<-get(x)
  bedfile(t, columnnames)
})

list2env(peaks_bedfiles, envir = .GlobalEnv)
#-------------------------------------------------------------------
#Count observed overlaps with only other ends
OLernas_otherends<-subjectHits(findOverlaps(ernas_bed, chic_bed_otherends))
OLH3K27ac_BR_bed_otherends<-subjectHits(findOverlaps(H3K27ac_BR_bed, chic_bed_otherends))
OLH3K4me1_BR_bed_otherends<-subjectHits(findOverlaps(H3K4me1_BR_bed, chic_bed_otherends))
OLH3K4me3_BR_bed_otherends<-subjectHits(findOverlaps(H3K4me3_BR_bed, chic_bed_otherends))
OLCTCF_BR_bed_otherends<-subjectHits(findOverlaps(CTCF_BR_bed, chic_bed_otherends))
OLH3K27me3_BR_bed_otherends<-subjectHits(findOverlaps(H3K27me3_BR_bed, chic_bed_otherends))
OLSUPERENH_bed_otherends<-subjectHits(findOverlaps(supen_liver_bed, chic_bed_otherends))
OLcircpromsmfm_bed_otherends<-subjectHits(findOverlaps(circproms_MFM, chic_bed_otherends))
OLcircpromsmfmonlyintrons_bed_otherends<-subjectHits(findOverlaps(circproms_MFM_introns, chic_bed_otherends))
OLdhs_bed_otherends<-subjectHits(findOverlaps(dhs, chic_bed_otherends))


#subset with otherends, only first appearance
length_peaks<-sapply(peaks, function(x){
  t<-get(x)
  l<-length(subsetByOverlaps(t, chic_bed_otherends))
  return(l)
})

l1_otherends<-length(OLernas_otherends)
l5_otherends<-length(OLH3K27ac_BR_bed_otherends)
l6_otherends<-length(OLH3K4me1_BR_bed_otherends)
l7_otherends<-length(OLH3K4me3_BR_bed_otherends)
l8_otherends<-length(OLCTCF_BR_bed_otherends)
l9_otherends<-length(OLSUPERENH_bed_otherends)
l10_otherends<-length(OLH3K27me3_BR_bed_otherends)
l11_otherends<-length(OLcircpromsmfm_bed_otherends)
l12_otherends<-length(OLcircpromsmfmonlyintrons_bed_otherends)
l13_otherends<-length(OLdhs_bed_otherends)

t_otherends<-c("ernas"=l1_otherends, 
               "H3K27ac"=l5_otherends, "H3K4me1"=l6_otherends, "H3K4me3"=l7_otherends, "CTCF"= l8_otherends, "Superenhancers"= l9_otherends, "H3K27me3"=l10_otherends,"DHS"=l13_otherends,"Circproms_MFMRNAseq"=l10_otherends, "CircpromsINTRONS_MFMRNAseq"=l11_otherends)


#-------------------------------------------------------------------
############Overlap with only other ends

#1) Divide circroms into static and circadian #No overlap between the indexes of the baits corresponding to circ or static, but there's 52960 overlaps in the otherends, meaning the circ and static proms share OE
chicOE_mfmcircpcroms<-chic_bed_otherends[queryHits(findOverlaps(query = chic_bed_baits, subject = circproms_MFM, type = "equal"))]
chicOE_mfmstaticpcroms<-chic_bed_otherends[setdiff(1:248967,queryHits(findOverlaps(query = chic_bed_baits, subject = circproms_MFM, type = "equal")))]

#Filter whole chic into one with only introns># onlt 15 OE overlap between circ and static introns
chicOE_mfmcircpcromsINTRONS<-chic_bedINTRONS_otherends[queryHits(findOverlaps(query = chic_bedINTRONS_baits, subject = circproms_MFM_introns))]
chicOE_mfmstaticpcromsINTRONS<-chic_bedINTRONS_otherends[setdiff(1:5634,queryHits(findOverlaps(query = chic_bedINTRONS_baits, subject = circproms_MFM_introns, type = "equal")))]

#2) Get observed number of overlaps:
countobsOV<-function(featureslist, OEsetcircadian,OEsetstatic ){
  t<-lapply(featureslist, function(feat){
    circ<-length(subjectHits(findOverlaps(feat, OEsetcircadian)))
    stat<-length(subjectHits(findOverlaps(feat, OEsetstatic)))
    return(c("circOv_OE"=circ, "statOv_OE"=stat))})
  #names(t)<-names(featureslist)
  final<-data.frame(matrix(unlist(t), ncol=length(featureslist), byrow=F))
  colnames(final)<-names(featureslist)
  rownames(final)<-c("circOv_OE", "statOv_OE")
  return(final)
  
#  return(t)
  
}

listoffeatures<-list(ernas_bed, H3K27ac_BR_bed, H3K4me1_BR_bed,H3K4me3_BR_bed, CTCF_BR_bed, H3K27me3_BR_bed,supen_liver_bed, dhs )
names(listoffeatures)<-c("ernas_bed", "H3K27ac_BR_bed", "H3K4me1_BR_bed","H3K4me3_BR_bed", "CTCF_BR_bed", "H3K27me3_BR_bed","supen_liver_bed" , "DHS" )
#3) Apply function for chromatin marks
allpromsMFM_obscountsOE<-countobsOV(featureslist = listoffeatures,OEsetcircadian = chicOE_mfmcircpcroms, OEsetstatic = chicOE_mfmstaticpcroms )
allINTRONSMFM_obscountsOE<-countobsOV(featureslist = listoffeatures,OEsetcircadian = chicOE_mfmcircpcromsINTRONS, OEsetstatic = chicOE_mfmstaticpcromsINTRONS )

#OLcircpromsmfmonlyintrons_bed_otherends<-subjectHits(findOverlaps(circproms_MFM_introns, chic_bed_otherends))

#4) apply function for TFs
listoffeaturesTFs<-lapply(peaks , get)
names(listoffeaturesTFs)<-peaks
allpromsMFM_obscountsOE_TFs<-countobsOV(featureslist = listoffeaturesTFs,OEsetcircadian = chicOE_mfmcircpcroms, OEsetstatic = chicOE_mfmstaticpcroms )
allINTRONSMFM_obscountsOE_TFs<-countobsOV(featureslist = listoffeaturesTFs,OEsetcircadian = chicOE_mfmcircpcromsINTRONS, OEsetstatic = chicOE_mfmstaticpcromsINTRONS )

#t_otherends<-c("ernas"=l1_otherends, "H3K27ac"=l5_otherends, "H3K4me1"=l6_otherends, "H3K4me3"=l7_otherends, "CTCF"= l8_otherends, "Superenhancers"= l9_otherends,"H3K27me3"=l10_otherends, "Circproms_MFMRNAseq"=l11_otherends, "CircpromsINTRONS_MFMRNAseq"=l12_otherends)
#barplot(t_otherends,cex.names = 0.65, las=1, col = "red", main = "Overlap with Capture-hiC fragments")

#5) Function of the Enrichment analysis
#1) It identifies the distance between fragments, then takes the length of the corresponding chr and calculated the max available coordinate for that pair of interactions
#2) Starts iterating per chromosome
#3) #The expected number is calculated by take 
chrsizes<-read.csv("/Users/andoku01/Dropbox (Cambridge University)/IFC/inputs_for_scripts/chrsizes_mm9.txt", header = F, sep = "\t")
chrsizes$V1[20]<-"chrMT"
#--------------
#---------------
#This is the latest version of enrichment tool like the one used in chicago! Use this

enrichoverlap<-function(feature_bed, rep, chic1, chic2)
{
  Et2<-vector()
  sapply(1:rep, function(x){
    #First part is to build a random ChiC dataset with the same number of fragments 
    #Retrieve random chromosomes
    t1_baits<-factor(sample(chic1[,1], length(chic1[,1]), replace=T))
   # (sapply(strsplit(x = t1_baits, "chr"), function(x){x[2]}))
    #t1_baits<-factor(t1_baits, levels(t1_baits)[c(1, 12:19, 2:11,"X", "Y")])
    #Retrieve random start positions
    #Max pos of chr, chrsizes
    tempo<-unlist(sapply(1:length(levels(t1_baits)), function(x){rep(chrsizes[x,2],table(t1_baits)[x])}))- abs(chic2[,3]-chic1[,2])
    t2_baits_startpos<-sapply(tempo, function(limit){sample(limit, 1, replace = F)})
    #Distance between baits and oe to determine start position of otherend fragment
    #t3_baits_endpos<-unlist(t2_baits_startpos)+(chic1[,3]-chic1[,2])
    t4_otherends_startpos<-unlist(t2_baits_startpos)+ abs(chic1[,3]-chic1[,2])+abs(chic2[,2]-chic1[,3])
    t5_otherends_endpos<-t4_otherends_startpos+abs(chic2[,3]-chic2[,2])
    
    t8_otherends<-as.data.frame(cbind((as.character(t1_baits)), t4_otherends_startpos,t5_otherends_endpos))
    
    colnames(t8_otherends) <- c('chr','start','end')
    enrich_bed_otherends<- sort(GRanges(seqnames = paste("chr",t8_otherends[,1], sep = ""), ranges = IRanges(as.numeric(as.character(t8_otherends[,2])),as.numeric(as.character(t8_otherends[,3])))))
       #Second part is to make the overlap using the genomic ranges function subsetByOverlap
    #USE #Subsetbyoverlaps
    EOL<-subjectHits(findOverlaps(feature_bed, enrich_bed_otherends))
    El1_1<-length(EOL)
    Et2<-c(Et2, El1_1)
  }
  
  )
}
}
#-------------------------------------------
# 2019-02-09 Enrichment Obs in circadian vs expected in static
#Control set of static interactions
#Non circ interactions:chicOE_mfmstaticpcroms
#To compare with circproms- take 19829 interactions from the static set, count overlaps, repeat 100 times
#To compare with introns- take 5193 interactions from the static set, count overlaps, repeat 100 times

#Function to get expected counts
countexpOV<-function(featureslist, OEsetstatic , rep, numbercircproms){
  #final<-data.frame(matrix(vector(), rep, 7,dimnames=list(c(), names(listoffeatures))),
 #                 stringsAsFactors=F)
  counter<-1
  t<-lapply(featureslist, function(feat){
    counts<-vector()
    t1<-sapply(1:rep, function(x){
        randomindexes<-sample(229647, numbercircproms, replace = F)
        counts_tempo<-length(subjectHits(findOverlaps(feat, OEsetstatic[randomindexes])))
        counts<-c(counts, counts_tempo)
    })
    return(t1)
  })
  final<-data.frame(matrix(unlist(t), nrow=rep, byrow=F))
  colnames(final)<-names(featureslist)
  return(final)
  }

#Apply function for histone marks

no_cores <- 3 ## change how many cores to use
cl<-makeCluster(no_cores)
registerDoParallel(cl)
expallproms_staticinterascontrol<-countexpOV(featureslist = listoffeatures, OEsetstatic = chicOE_mfmstaticpcroms, rep = 100, numbercircproms = 19829)
expintrons_staticinterascontrol<-countexpOV(featureslist = listoffeatures, OEsetstatic = chicOE_mfmstaticpcroms, rep = 100, numbercircproms = 5193)


#Apply function for TFs
expallproms_staticinterascontrol_TFs<-countexpOV(featureslist = listoffeaturesTFs, OEsetstatic = chicOE_mfmstaticpcroms, rep = 100, numbercircproms = 19829)
expintrons_staticinterascontrol_TFs<-countexpOV(featureslist = listoffeaturesTFs, OEsetstatic = chicOE_mfmstaticpcroms, rep = 100, numbercircproms = 5193)

stopCluster(cl)

#---------------------
#Run enrichment on random set of interactions
chic1$chr<-gsub(pattern = "chr", replacement = "", chic1$chr)
OELernas1<-enrichoverlap(ernas_bed, 100,  chic1, chic2)
#EOLh3k4me3_int1<-enrichoverlap(chic_bed_otherends, h3k4me3_int_bed, 100, chic2)
#EOLh3k4me3_prom1<-enrichoverlap(chic_bed_otherends, h3k4me3_prom_bed, 100, chic2)
#EOLenhancer1<-enrichoverlap(chic_bed_otherends, enhancersgen_bed, 100, chic2)

EOLH3K27ac_BR_bed<-enrichoverlap(H3K27ac_BR_bed, 100,  chic1, chic2)
EOLH3K4me1_BR_bed<-enrichoverlap( H3K4me1_BR_bed, 100,  chic1, chic2)
EOLH3K4me3_BR_bed<-enrichoverlap(H3K4me3_BR_bed, 100,  chic1, chic2)
EOLCTCF_BR_bed<-enrichoverlap(CTCF_BR_bed, 100,  chic1, chic2)
EOLSUPERENH_bed<-enrichoverlap(supen_liver_bed, 100,  chic1, chic2)
EOLH3K27me3_bed<-enrichoverlap(H3K27me3_BR_bed, 100,  chic1, chic2)
EOLDHS_bed<-enrichoverlap(dhs, 100,  chic1, chic2)
EOLcircpromsmfmrnaseq_bed<-enrichoverlap(circproms_MFM, 100,  chic1, chic2)
EOLcircpromsmfmrnaseqintrons_bed<-enrichoverlap(circproms_MFM_introns, 100,  chic1, chic2)
#enrichment for peaks
enrichment_peaks<-sapply(peaks, function(x){
  t<-get(x)
  l<-(enrichoverlap(t, 100,  chic1, chic2))
  return(l)
})

#---------------------


#library(gmodels)
#library(ggpubr)
ObsExp_histmarksallproms<-allpromsMFM_obscountsOE[1,]/apply(expallproms_staticinterascontrol, 2, mean)
ObsExp_histmarksintrons<-allINTRONSMFM_obscountsOE[1,]/apply(expintrons_staticinterascontrol, 2, mean)

ObsExp_TFsallproms<-allpromsMFM_obscountsOE_TFs[1,]/apply(expallproms_staticinterascontrol_TFs, 2, mean)
ObsExp_TFsintrons<-allINTRONSMFM_obscountsOE_TFs[1,]/apply(expintrons_staticinterascontrol_TFs, 2, mean)


t<-melt(as.matrix(rbind("Allproms"=ObsExp_histmarksallproms, "Introns"=ObsExp_histmarksintrons)))
tt<-melt(as.matrix(rbind("Allproms"=allpromsMFM_obscountsOE[1,]/(apply(expallproms_staticinterascontrol, 2, mean)+apply(expallproms_staticinterascontrol, 2, sd)), 
                          "Introns"=allINTRONSMFM_obscountsOE[1,]/(apply(expintrons_staticinterascontrol, 2, mean)+apply(expintrons_staticinterascontrol, 2, sd)))))
ttt<-melt(as.matrix(rbind("Allproms"=allpromsMFM_obscountsOE[1,]/(apply(expallproms_staticinterascontrol, 2, mean)-apply(expallproms_staticinterascontrol, 2, sd)), 
                         "Introns"=allINTRONSMFM_obscountsOE[1,]/(apply(expintrons_staticinterascontrol, 2, mean)-apply(expintrons_staticinterascontrol, 2, sd)))))


p1<-ggplot(t, aes(x=Var2, y=value, fill=Var1))+geom_bar(stat="identity", position = "dodge")+theme_bw()+
  theme(axis.text.x = element_text(angle = 90, hjust = 1))+xlab("Histone marks")+ylab("Obs/Exp")+
  geom_errorbar(aes(ymin=tt$value, ymax=ttt$value), width=.2,position=position_dodge(.9))+
  scale_fill_grey(start=0.8, end=0.2, name="")+ geom_hline(yintercept=1, linetype="dashed", color = "red")
  
  #stat_compare_means( aes(label = ..p.signif..),label.x = 1.5, label.y = 5)
  #stat_compare_means(aes(group = Var1), method = "t.test", label = "p.signif", label.y = 5)

t1<-melt(as.matrix(rbind("Allproms"=ObsExp_TFsallproms, "Introns"=ObsExp_TFsintrons)))

tt1<-melt(as.matrix(rbind("Allproms"=allpromsMFM_obscountsOE_TFs[1,]/(apply(expallproms_staticinterascontrol_TFs, 2, mean)+apply(expallproms_staticinterascontrol_TFs, 2, sd)), 
                         "Introns"=allINTRONSMFM_obscountsOE_TFs[1,]/(apply(expintrons_staticinterascontrol_TFs, 2, mean)+apply(expintrons_staticinterascontrol_TFs, 2, sd)))))
ttt1<-melt(as.matrix(rbind("Allproms"=allpromsMFM_obscountsOE_TFs[1,]/(apply(expallproms_staticinterascontrol_TFs, 2, mean)-apply(expallproms_staticinterascontrol_TFs, 2, sd)), 
                          "Introns"=allINTRONSMFM_obscountsOE_TFs[1,]/(apply(expintrons_staticinterascontrol_TFs, 2, mean)-apply(expintrons_staticinterascontrol_TFs, 2, sd)))))


p2<-ggplot(t1, aes(x=Var2, y=value, fill=Var1))+geom_bar(stat="identity", position = "dodge")+theme_bw()+
  theme(axis.text.x = element_text(angle = 90, hjust = 1))+xlab("TFs")+ylab("Obs/Exp")+
  geom_errorbar(aes(ymin=tt1$value, ymax=ttt1$value), width=.2,position=position_dodge(.9))+
  scale_fill_grey(start=0.8, end=0.2,  name="")+ geom_hline(yintercept=1, linetype="dashed", color = "red")

#svglite::svglite("/Enrichment/Enrichment_epigeneticmarks_ObsinCircinteractions_ExpStaticinteractions.svg")
gridExtra::grid.arrange(p1, p2, ncol=1)
sapply(1:8, function(x){t.test(expallproms_staticinterascontrol[,x], mu = allpromsMFM_obscountsOE[1,x])$p.value})

sapply(1:6, function(x){t.test(expallproms_staticinterascontrol_TFs[,x], mu = allpromsMFM_obscountsOE_TFs[1,x])$p.value})
#dev.off()

#Pvals:
#ernas_bed H3K27ac_BR_bed H3K4me1_BR_bed H3K4me3_BR_bed CTCF_BR_bed H3K27me3_BR_bed  supen_liver_bed DHS              
#[1] 5.755666e-129 7.475513e-143 1.927844e-142  2.478375e-96  2.157781e-47 4.045414e-103
#[7] 2.259606e-130 1.835416e-137

#Plot epigenetic marks
Enrich_features<-cbind("ernas"=OELernas1, 
                       "H3K27ac"=EOLH3K27ac_BR_bed, "H3K4me1"=EOLH3K4me1_BR_bed, "H3K4me3"=EOLH3K4me3_BR_bed, "CTCF"=EOLCTCF_BR_bed, "Superenhancers"=EOLSUPERENH_bed, "H3K27me3"= EOLH3K27me3_bed, "DHS"=EOLDHS_bed,"circpromsmfmrnaseq"=EOLcircpromsmfmrnaseq_bed, "circpromsmfmrnaseqINTRONS"=EOLcircpromsmfmrnaseqintrons_bed)
Enrich_features_means<-apply(Enrich_features, 2, mean) #means of the replicates of each feature
Enrich_features_sd<-apply(Enrich_features, 2, sd) #sd of the replicates of each feature
Enrich_features_LCI<-Enrich_features_means-Enrich_features_sd# confidence intervals  of the replicates of each feature
Enrich_features_HCI<-Enrich_features_means+Enrich_features_sd# confidence intervals  of the replicates of each feature

#barplot(Enrich_features_means, cex.names = 0.65, las=1, col = "blue", main = "Overlap with Random-generated Capture-hiC fragments (only other ends)")

#####################PLOT epigenetic marks, error intervals
#barplot(Enrich_features_means, cex.names = 0.65,  las=1, col = "blue", main = "Overlap with Random-generated Capture-hiC fragments (only other ends)")
#plot(Enrich_features_means, type="n", ylim=c(0,max(t_otherends)),  xaxt = "n", xlab="",ylab="Overlaps with OE",  main = "Overlap with Random-generated Capture-hiC fragments (only other ends)")
#points(Enrich_features_means, col = "blue",pch=19,lwd = 2.5,  xaxt = "n", xlab="")
#points(t_otherends,pch=19,lwd = 2.5,xaxt = "n", xlab="")
#axis(1, at=1:5, labels=names(Enrich_features_means))
#arrows(1:5, Enrich_features_means-Enrich_features_sd, 1:5, Enrich_features_means+Enrich_features_sd, length=0.2, angle=90, code=3)

#legend("topright", c("Observed","Expected"), pch=16,col=c("black","blue"), bty = "n",
#       cex = 1.2, y.intersp=0.2)

#Barplots
#Plot real counts+enrichment of epigenetic features
#svglite::svglite("/Enrichment/Enrichment_epigeneticmarks.svg")
tempo<-barplot((t_otherends/Enrich_features_means)[-(9:10)], ylim=c(0,6),ylab="Obs/Exp Overlaps with C-HiC",
              names.arg = c("eRNAs", "H3K27ac", "H3K4me1", "H3K4me3", "CTCF", "Superenh", "H3K27me3","DHS"),
                            #"Circproms\nMFMRNAseq", "CircpromsINTRONS\nMFMRNAseq"), 
              las=2, col="gray30", border = F)
abline(h = 1, col = "black", lty = 3)
arrows(tempo, (t_otherends[-(9:10)]/(Enrich_features_means[-(9:10)]-Enrich_features_sd[-(9:10)])) ,tempo, (t_otherends[-(9:10)]/(Enrich_features_means[-(9:10)]+Enrich_features_sd[-(9:10)])), length=0.2, angle=90, code=3)
dev.off()
sapply(1:8, function(x){t<-t.test(Enrich_features[,x],mu=t_otherends[x]); t$p.value})
#ernas        H3K27ac        H3K4me1        H3K4me3           CTCF Superenhancers       H3K27me3 
#3.441496e-230  8.946165e-249  1.629007e-261  4.319663e-254  2.108128e-252  1.522489e-213  1.383905e-172 
#DHS 
#4.286069e-250 

####Plot chipseq circadian tfs
###############Plot circadian proms
##Plot real counts+enrichment of circadian tf

#Calculate means, sd and intervals
stats_enrichment<-function(Enrich_features){
  Enrich_features_means<-apply(Enrich_features, 2, mean) #means of the replicates of each feature
  Enrich_features_sd<-apply(Enrich_features, 2, sd) #sd of the replicates of each feature
  Enrich_features_LCI<-Enrich_features_means-Enrich_features_sd# confidence intervals  of the replicates of each feature
  Enrich_features_HCI<-Enrich_features_means+Enrich_features_sd# confidence intervals  of the replicates of each feature
  return(c("mean"=Enrich_features_means,"sd"=Enrich_features_sd, "LCI"=Enrich_features_LCI,"HCI"=Enrich_features_HCI ))
}

#Labels
t<-gsub("mean.", "", names(peak_enrichment_means))
t<-gsub("_peaklist.txt", "", t)

#Plot
peak_enrichment_means<-stats_enrichment(enrichment_peaks)[1:7]
peak_enrichment_sd<-stats_enrichment(enrichment_peaks)[8:14]

#svglite::svglite("/Enrichment/Enrichment_circadianTFs.svg")
tempo<-barplot((length_peaks/peak_enrichment_means),ylim=c(0,6), ylab="Obs/Exp Overlaps with C-HiC",
              names.arg = t,
              #"Circproms\nMFMRNAseq", "CircpromsINTRONS\nMFMRNAseq"), 
              las=2, col="gray30", border = F)
abline(h = 1, col = "black", lty = 3)
arrows(tempo, (length_peaks/(peak_enrichment_means-peak_enrichment_sd)) ,tempo, (length_peaks/(peak_enrichment_means+peak_enrichment_sd)), length=0.2, angle=90, code=3)
dev.off()
sapply(1:7, function(x){t<-t.test(enrichment_peaks[,x],mu=length_peaks[x]); t$p.value})
#BMAL1_peaklist.txt CLOCK_peaklist.txt  CRY1_peaklist.txt  CRY2_peaklist.txt NPAS2_peaklist.txt 
#6.001212e-216      7.439541e-213      6.641199e-234      3.622151e-231      3.870992e-205 
#PER1_peaklist.txt  PER2_peaklist.txt 
#3.597387e-216      5.348654e-234
#BMAL1_peaklist.txt: 6.001212e-216 CLOCK_peaklist.txt: 7.439541e-213  CRY1_peaklist.txt:6.641199e-234
#CRY2_peaklist.txt:3.622151e-231 NPAS2_peaklist.txt:3.870992e-205
#PER1_peaklist.txt:3.597387e-216  PER2_peaklist.txt:5.348654e-234
      

##############Plot circadian proms


tempo_peaks<-rbind(length_peaks,peak_enrichment_means) #plot the means of the overlaps of the real and random dataset
barplot(tempo_peaks,cex.names = 1, beside = TRUE, las=1, main = "Circadian TFs:Overlap with Capture-hiC fragments (only other ends)", xlab = "", names.arg = t)
legend("topright", c("Observed","Expected"),
       pch=16 ,col=c("black","gray"), bty = "n",
       cex = 1.2, y.intersp=0.2)


plot(peak_enrichment_means, type="n", ylim=c(0,max(length_peaks)),  xaxt = "n", xlab="",ylab="Overlaps with OE",  main = "Overlap with Random-generated Capture-hiC fragments (only other ends)")
points(peak_enrichment_means, col = "blue",pch=19,lwd = 2.5,  xaxt = "n", xlab="")
points(length_peaks,pch=19,lwd = 2.5,xaxt = "n", xlab="")
axis(1, at=1:7, labels=t)
arrows(1:7, peak_enrichment_means-stats_enrichment(enrichment_peaks)[8:14], 1:7, peak_enrichment_means+stats_enrichment(enrichment_peaks)[8:14], length=0.2, angle=90, code=3)

legend("topright", c("Observed","Expected"), pch=16,col=c("black","blue"), bty = "n",
       cex = 1.2, y.intersp=0.2)

#####################################################################33
###     P-values
##################################################################

#For epigenetic marks
#First calculate zcores, mean and sd from enrichment data. This will be the null distribution 


#pvals
zscores_epigenmarks_exp<-sapply(1:4, function(x){
  sapply(Enrich_features[,x], function(y){
    zscore<-(y-Enrich_features_means[x])/Enrich_features_sd[x]
    #p<-1-pnorm(abs(zscore))
    return(zscore)
  })
})
hist(zscores_epigenmarks_exp[,1], xlab = "zscores", main="Null distribution")# normalized data

#2) Calculate zscore for observed overlaps
zscore_epigenmarks_obs<-sapply(1:4, function(x){(t_otherends[x]-Enrich_features_means[x])/(Enrich_features_sd[x])})

#3) Pvals


pvals_expected<-sapply(1:4, function(x){
  sapply(zscores_epigenmarks_exp[,x], function(y){
    pnorm(abs(y))
  })
})
hist(pvals_expected)
#La distribución muestra que los pvalores se encuentran cercanos al 1, indicando que suficiente evidencia para no rechazar a la hipotesis nulas
length(pvals_expected[pvals_expected[,1]>0.05,1])


pvals_observed<-sapply(zscore_epigenmarks_obs, function(y){
    pnorm(abs(y))
}) 

#TFs
zscore_tfs_obs<-sapply(1:7, function(x){(length_peaks[x]-peak_enrichment_means[x])/(peak_enrichment_sd[x])})
#####################---Enrichments:eRNAs static vs osceRNAs---##############
columnnames<-c('chr','start','end')
bedfile<-function(feature, columnnames){
  colnames(feature) <- c('chr','start','end')
  bed<-with(feature, GRanges(chr, IRanges(start+1, end)))
  return(bed)
}

#Function that gets the index of the bait, whose OE interacts with feature of interest
retrieveindex_fromchic<-function(bedfile_feature, chic_otherends_bed, chic_bait_bed){
  t_1<-subjectHits(findOverlaps(bedfile_feature, chic_otherends_bed))
  #Only the indexes of the baits that overlap with a feature
  #Retrieve the baits that correspond to the unique indexes of the otherends
  return(chic_bait_bed[t_1])
}


count_matches_circprom_ernasindexes<-function(ernas_bed, circprom_bed) {
  t<-findOverlaps(ernas_bed,circprom_bed);
  t_1<-length(t)
  return(baits=t_1)
}

#Create a random set of no osc ernas, keeping the size of osc ernas and see overlap with circprom
chic<-read.csv("/inputs_for_scripts/All_step2_washU_text_symm.txt", sep = "\t", header = F)

#Symmetric set is the complete one
#chic_baits<-read.csv("chic_baits_mm9.txt", sep = "\t", header = F)
chic_baits<-chic[,1:3]
#chic_otherends<-read.csv("chic_otherends_mm9.txt", sep = "\t", header = F)
chic_otherends<-chic[,4:6]
#Same number of lines! Allows mapping bait<->otherend

#Bedfiles, GRanges Objects
chic_otherends_bed<-GRanges(seqnames= Rle(chic_otherends[,1]), ranges = IRanges(chic_otherends[,2], chic_otherends[,3]))
chic_bait_bed<-GRanges(seqnames= Rle(chic_baits[,1]), ranges = IRanges(chic_baits[,2], chic_baits[,3]))

#Bed eRNAs 
osc_ernas<-read.csv("/inputs_for_scripts/eRNAs_de_novo_oscillating_phases.txt", header = T, sep = "\t")
osc_ernas<-osc_ernas[,1:3]
osc_ernas<-bedfile(osc_ernas, columnnames)

###Control randompicked, use no osc eRNAs
poolofenas<-bedfile(read.csv("/inputs_for_scripts/eRNAs_de_novo_oscillating.txt", header = T, sep = "\t"), columnnames)
noosc_ernas<-poolofenas[!(1:19086 %in% queryHits(findOverlaps(poolofenas, (osc_ernas), type="equal")))]

#Open circproms
mfm_mrnas<-bedfile(read.csv("/inputs_for_scripts/circproms/HindIIIfragments_circadiangenes_MFMRNAseq_phases.bed", header = F, sep = "\t"))
mfm_mrnasintrons<-bedfile(read.csv("/inputs_for_scripts/circproms/HindIIIfragments_circadiangenesonlyintrons_MFMRNAseq_phases.bed", header = F, sep = "\t")) 

enrichoverlap_noosc_ernas_to_chicEO<-function(chic_bed_otherends, noosc_ernas, osc_ernas, rep)
{
  Et2<-vector()
  sapply(1:rep, function(x){
    #First part is to build a random noosc dataset with the same number of ernas as osc_ernas 
    random_noosernas<-sample(noosc_ernas, length(osc_ernas), replace = F)
    
    #Second part is to make the overlap using the genomic ranges function subsetByOverlaps
    #USE #Subsetbyoverlaps
    El1_1<-retrieveindex_fromchic(random_noosernas, chic_otherends_bed, chic_bait_bed)
    Et2<-c(Et2, length(El1_1))
  }
  
  )
}


EO_oscernas_tochic_randomset<-enrichoverlap_noosc_ernas_to_chicEO(chic_bed_otherends, noosc_ernas, osc_ernas, 500)
EO_oscernas_tochic_randomset_mean<-mean(EO_oscernas_tochic_randomset)
EO_oscernas_tochic_randomset_sd<-sd(EO_oscernas_tochic_randomset)
EO_oscernas_tochic_randomset_HI<-EO_oscernas_tochic_randomset_mean+EO_oscernas_tochic_randomset_sd
EO_oscernas_tochic_randomset_LI<-EO_oscernas_tochic_randomset_mean-EO_oscernas_tochic_randomset_sd

osc_ernas_BI<-subjectLength(findOverlaps(query = chic_otherends_bed, subject = osc_ernas))

EO_oscernas_tochic_randomset_plot<-rbind("oscernas_observed"=(osc_ernas_BI),"oscenas_expected"=EO_oscernas_tochic_randomset_mean)
barplot(EO_oscernas_tochic_randomset_plot,cex.names = 1.2, beside = TRUE, las=1, main = "Overlap with Capture-hiC \n fragments (only other ends)", xlab = "", names.arg = "Oscillatory eRNAs", ylab="Number of overlaps", width = 0.1, border = "white", space = 0.5)
legend("topright", c("Observed","Expresed"),pch=16 ,col=c("black","gray"), bty = "n",cex = 1.2, y.intersp=0.2)
arrows(1:2, c(0,EO_oscernas_tochic_randomset_LI), 1:2, c(0,EO_oscernas_tochic_randomset_HI), length=0.5, angle=90, code=3,col = "red")

#No need to make bins, ernas are always 500bp; only uses fang data set; enrichment of association osc_erna with a circadian promoter
enrichoverlap_noosc_ernas<-function(chic_bed_otherends, noosc_ernas, osc_ernas, rep, mfm_mrnas)
{
  Et2<-vector()
  sapply(1:rep, function(x){
    #First part is to build a random noosc dataset with the same number of ernas as osc_ernas 
    random_noosernas<-sample(noosc_ernas, length(osc_ernas), replace = F)
    
    #Second part is to make the overlap using the genomic ranges function subsetByOverlaps
    #USE #Subsetbyoverlaps
    indexes<-retrieveindex_fromchic(random_noosernas, chic_otherends_bed, chic_bait_bed)
    El1_1<-count_matches_circprom_ernasindexes(indexes,mfm_mrnas)
    Et2<-c(Et2, El1_1)
  }
  
  )
}
#Apply function to calculate the expectd number of interactions between eRNAs and cirpcproms MFM; 100 iterations
EO_nooscernas_randomset<-enrichoverlap_noosc_ernas(chic_bed_otherends, noosc_ernas, osc_ernas, 100, mfm_mrnasintrons)
#Calculate the mean, sd, higher interval and lower interval for all the iterations
EO_nooscernas_randomset_mean<-mean(EO_nooscernas_randomset)
EO_nooscernas_randomset_sd<-sd(EO_nooscernas_randomset)
EO_nooscernas_randomset_HI<-EO_nooscernas_randomset_mean+EO_nooscernas_randomset_sd
EO_nooscernas_randomset_LI<-EO_nooscernas_randomset_mean-EO_nooscernas_randomset_sd


count_matches_circprom_ernasindexes<-function(ernas_bed, circprom_bed) {
  t<-findOverlaps(ernas_bed,circprom_bed);
  t_1<-length(t)
  return(baits=t_1)
}

ernaslist<-list("osc_ernas")
eRNAs_index_baits<-lapply(ernaslist, function(x){
  tempo<-get(x);
  tempo<-retrieveindex_fromchic(tempo, chic_otherends_bed, chic_bait_bed)
})
circadianprom_ernasbaits_counts<-
  lapply(circpromlist, function(y){
    tempo_circ<-get(y);
    t<-lapply(eRNAs_index_baits, function(x){
      tempo_ernas<-count_matches_circprom_ernasindexes(x, tempo_circ) 
      })
    unlist(t)
    })
names(circadianprom_ernasbaits_counts)<-unlist(circpromlist)
#Plot the results as barpots, obs next to expected  (the height of the bar represents the mean of all the iterations) and the error bar represents the SD
E_oscernas_nooscernasrandom<-(rbind("nooscenas_observed"=circadianprom_ernasbaits_counts$mfm_mrnasintrons[[1]],"nooscenas_expected"=EO_nooscernas_randomset_mean))
#svglite::svglite("/Figures/Enrichment/MFMcircpromsINTRONS_oscenras_proms_enrich.svg")
b<-barplot(t((E_oscernas_nooscernasrandom)),  yaxp=c(0,500, 5), xaxt="n",las=1, main = "MFMcircpromsINTRONS p-value < 2.2e-16", ylab="Interactions with Circadian promoters", xlab = "Oscillatory eRNAs", cex.axis = .9, col = c("gray30","gray88"), beside=T, border="white", cex.lab=.9, space=c(0.1,0), cex.names = .9)
legend("topright", c("Osc","No Osc"), xpd=T, pch=16 ,col=c("gray30","gray88"), cex = .9, y.intersp=0.5, inset=c(-0.1,0))
#arrows(b, c(0,EO_nooscernas_randomset_LI), b, c(0,EO_nooscernas_randomset_HI), length=0.5, angle=90, code=3,col = "black")
#EO_nooscernas_randomset_mean
error.bar(b, c(0, (EO_nooscernas_randomset_mean)),  c(0,EO_nooscernas_randomset_sd))
#dev.off()
#ttest
t.test(EO_nooscernas_randomset, mu =circadianprom_ernasbaits_counts$mfm_mrnasintrons[[1]] )
#p-value < 2.2e-16


##################Otherends from differential interactions
#Run differentialinteractions_adamscript, use all the unique pairs
load("/inputs_for_scripts/differential_interactions/MFMcircproms_diffs_readcount_above150kb2018")
load("/inputs_for_scripts/differential_interactions/MFMcircproms_diffs_readcount_below150kb2018")
load("/inputs_for_scripts/circtablesinter")

merge_uniquedifinter<-function(tablecircadianinteractions, outputadamscript){
  sapply(1:2, function(updown){
    t1<-tablecircadianinteractions[as.numeric(rownames(outputadamscript[[1]][[updown]])),]
    t2<-tablecircadianinteractions[as.numeric(rownames(outputadamscript[[2]][[updown]])),]
    t3<-tablecircadianinteractions[as.numeric(rownames(outputadamscript[[3]][[updown]])),]
    t4<-tablecircadianinteractions[as.numeric(rownames(outputadamscript[[4]][[updown]])),]
    t5<-tablecircadianinteractions[as.numeric(rownames(outputadamscript[[5]][[updown]])),]
    t6<-tablecircadianinteractions[as.numeric(rownames(outputadamscript[[6]][[updown]])),]
    alldiffinter<-rbind(t1, t2, t3, t4, t5, t6)
    return(alldiffinter)
  })
  #alldiffinter<-unique(alldiffinter[order(alldiffinter$V1, alldiffinter$V2, alldiffinter$V3, alldiffinter$V4, alldiffinter$V5, alldiffinter$V6),])
}

#>150kb
allreadsabove_difinter_timepoint<-merge_uniquedifinter(circadian_tableinteractions, diffs_readcount_above150kb)
allreadsabove_difinter_timepoint<-rbind(as.data.frame(allreadsabove_difinter_timepoint[,1]), as.data.frame(allreadsabove_difinter_timepoint[,2]))#transform into one large data frame
allreadsabove_difinter_timepoint<-unique(allreadsabove_difinter_timepoint[order(allreadsabove_difinter_timepoint$V1, allreadsabove_difinter_timepoint$V2, allreadsabove_difinter_timepoint$V3, allreadsabove_difinter_timepoint$V4, allreadsabove_difinter_timepoint$V5, allreadsabove_difinter_timepoint$V6),]) #unique 

#<150kb
allreadsbelow_difinter_timepoint<-merge_uniquedifinter(circadian_tableinteractions, diffs_readcount_below150kb)
allreadsbelow_difinter_timepoint<-rbind(as.data.frame(allreadsbelow_difinter_timepoint[,1]), as.data.frame(allreadsbelow_difinter_timepoint[,2]))#transform into one large data frame
allreadsbelow_difinter_timepoint<-unique(allreadsbelow_difinter_timepoint[order(allreadsbelow_difinter_timepoint$V1, allreadsbelow_difinter_timepoint$V2, allreadsbelow_difinter_timepoint$V3, allreadsbelow_difinter_timepoint$V4, allreadsbelow_difinter_timepoint$V5, allreadsbelow_difinter_timepoint$V6),]) #unique 


difOE_above_symm<-unique(sort(GRanges(seqnames = paste("chr", rbind(allreadsabove_difinter_timepoint[,1], allreadsabove_difinter_timepoint[,4]), sep = ""), ranges = IRanges(rbind(allreadsabove_difinter_timepoint[,2], allreadsabove_difinter_timepoint[,5]),rbind(allreadsabove_difinter_timepoint[,3], allreadsabove_difinter_timepoint[,6])))))
difOE_below_symm<-unique(sort(GRanges(seqnames = paste("chr", rbind(allreadsbelow_difinter_timepoint[,1], allreadsbelow_difinter_timepoint[,4]), sep = ""), ranges = IRanges(rbind(allreadsbelow_difinter_timepoint[,2], allreadsbelow_difinter_timepoint[,5]),rbind(allreadsbelow_difinter_timepoint[,3], allreadsbelow_difinter_timepoint[,6])))))

difOE_above<-unique(sort(GRanges(seqnames =   allreadsabove_difinter_timepoint[,4], 
                                 ranges = IRanges( allreadsabove_difinter_timepoint[,5],allreadsabove_difinter_timepoint[,6]))))
difOE_below<-unique(sort(GRanges(seqnames =  allreadsbelow_difinter_timepoint[,4], 
                                 ranges = IRanges( allreadsbelow_difinter_timepoint[,5], allreadsbelow_difinter_timepoint[,6]))))


#List of OE that are nt  differential interactions
t<-!(1:dim(circadian_tableinteractions)[1] %in% rownames(allreadsabove_difinter_timepoint))
nondifOE_above_symm<-unique(sort(GRanges(seqnames = paste("chr", rbind(circadian_tableinteractions[t,1], circadian_tableinteractions[t,4]), sep = ""), ranges = IRanges(rbind(circadian_tableinteractions[t,2], circadian_tableinteractions[t,5]),rbind(circadian_tableinteractions[t,3], circadian_tableinteractions[t,6])))))
nondifOE_above<-unique(sort(GRanges(seqnames =  circadian_tableinteractions[t,4], 
                                         ranges = IRanges( circadian_tableinteractions[t,5],circadian_tableinteractions[t,6]))))

t<-!(1:dim(circadian_tableinteractions)[1] %in% rownames(allreadsbelow_difinter_timepoint))
nondifOE_below_symm<-unique(sort(GRanges(seqnames = paste("chr", rbind(circadian_tableinteractions[t,1], circadian_tableinteractions[t,4]), sep = ""), ranges = IRanges(rbind(circadian_tableinteractions[t,2], circadian_tableinteractions[t,5]),rbind(circadian_tableinteractions[t,3], circadian_tableinteractions[t,6])))))
nondifOE_below<-unique(sort(GRanges(seqnames =  circadian_tableinteractions[t,4], 
                                    ranges = IRanges( circadian_tableinteractions[t,5],circadian_tableinteractions[t,6]))))


#Obs
obs_difoe_ab<-length(queryHits(findOverlaps(difOE_above, osc_ernas)))
obs_difoe_ab_noosc<-length(queryHits(findOverlaps(difOE_above, noosc_ernas)))
obs_difoe_be<-length(queryHits(findOverlaps(difOE_below, osc_ernas)))
obs_difoe_be_noosc<-length(queryHits(findOverlaps(difOE_below, noosc_ernas)))

###########Exp randompick nondif
enrichoverlap_oscernas_nondifOE<-function(nondifOE_above_symm, difOE_above_symm, osc_ernas, rep)
{
  Et2<-vector()
  sapply(1:rep, function(x){
    #First part is to build a random noosc dataset with the same number of ernas as osc_ernas 
    random_noosernas<-sample(nondifOE_above_symm, length(difOE_above_symm), replace = F)
    #Second part is to make the overlap using the genomic ranges function subsetByOverlaps
    #USE #Subsetbyoverlaps
    El1_1<-length(unique(subjectHits(findOverlaps(osc_ernas, random_noosernas))))
    Et2<-c(Et2, El1_1)
  }
  
  )
}
exp_difoe_ab<-enrichoverlap_oscernas_nondifOE(nondifOE_above, difOE_above, osc_ernas, 100)
exp_difoe_ab_noosc<-enrichoverlap_oscernas_nondifOE(nondifOE_above, difOE_above, noosc_ernas, 100)

exp_difoe_be<-enrichoverlap_oscernas_nondifOE(nondifOE_below, difOE_below, osc_ernas, 100)
exp_difoe_be_noosc<-enrichoverlap_oscernas_nondifOE(nondifOE_below, difOE_below, noosc_ernas, 100)

############Stat test
t.test(exp_difoe_ab, mu = obs_difoe_ab)
t.test(exp_difoe_be, mu = obs_difoe_be)
t.test(exp_difoe_ab_noosc, mu = obs_difoe_ab_noosc)
t.test(exp_difoe_be_noosc, mu = obs_difoe_be_noosc)
#########Plot
t<-(rbind(cbind("> 150 Kb"= obs_difoe_ab/ mean(exp_difoe_ab), "> 150 Kb "=obs_difoe_ab_noosc /mean(exp_difoe_ab_noosc)),
         cbind(  "< 150 Kb "=obs_difoe_be/mean(exp_difoe_be), "< 150 Kb "=obs_difoe_be_noosc/ mean(exp_difoe_be_noosc))))
t1<-c("> 150 Kb"= obs_difoe_ab, "< 150 Kb "=obs_difoe_be,"> 150 Kb "=obs_difoe_ab_noosc ,
       "< 150 Kb "=obs_difoe_be_noosc)
t2<-c("> 150 Kb"= mean(exp_difoe_ab),"< 150 Kb "=mean(exp_difoe_be), "> 150 Kb "=mean(exp_difoe_ab_noosc),
       "< 150 Kb "=mean(exp_difoe_be_noosc))
t3<-c("> 150 Kb"= sd(exp_difoe_ab),  "< 150 Kb "=sd(exp_difoe_be),"> 150 Kb "=sd(exp_difoe_ab_noosc),
      "< 150 Kb "=sd(exp_difoe_be_noosc))
#svglite::svglite("enrichmenternas_oe.svg")

b<-barplot(t,beside = T,  ylim=c(0,4),names.arg=c("Osc eRNAs", "No Osc eRNAs"),col= c("gray30", " lightsteelblue3"), ylab = "Differential PIRs/ non differential PIRs", main="Enrichment of eRNAs in PIRs",border = "white")
arrows( b, (t1/(t2+t3)) ,b, (t1/(t2-t3)), length=0.2, angle=90, code=3)
#error.bar(b, (t1/(t2+t3)),(t1/(t2-t3)))
legend("topright",legend =  c("> 150 Kb", "< 150 Kb"),fill= c("gray30", " lightsteelblue3"), bty = "n", border="white" )
abline(h=1, lty=3, col = "black")

#dev.off()


#####################---osceRNAs-cirproms interactions per phase---##############
chic<-read.csv("/inputs_for_scripts/All_step2_washU_text_symm.txt", sep = "\t", header = F)
chic_baits<-chic[,1:3]
chic_otherends<-chic[,4:6]

#Bedfiles, GRanges Objects
chic_otherends_bed<-GRanges(seqnames= Rle(chic_otherends[,1]), ranges = IRanges(chic_otherends[,2], chic_otherends[,3]))
chic_bait_bed<-GRanges(seqnames= Rle(chic_baits[,1]), ranges = IRanges(chic_baits[,2], chic_baits[,3]))


#--------------------------------------------------------------------
##Overlap of eRNAs per phases

#open ernas data. Fang 2014
osc_ernas<-read.csv("/inputs_for_scripts/eRNAs_de_novo_oscillating_phases.txt", header = T, sep = "\t")

#Group per phases
#List of the phases
phases<-unique(osc_ernas[,19])
#Binning per 3 hours
phases_bin<-split(phases, ceiling(seq_along(phases)/3))

#Divide the ernas per phases, create separe variables

ernas_divided_list<-lapply(phases_bin, function(x){
  tempo1<-osc_ernas[osc_ernas[,19]==x[1],c(1,2,3,8:15, 19)]
  tempo2<-osc_ernas[osc_ernas[,19]==x[2],c(1,2,3,8:15,19)]
  tempo3<-osc_ernas[osc_ernas[,19]==x[3],c(1,2,3,8:15,19)]
  tempo4<-rbind(tempo1, tempo2, tempo3)
  return(tempo4)
})
#8 items in list with the ernas per phase (each 3 hrs)
#names for the new phases
phases_bin_names<-sapply(1:8, function(x){paste(phases_bin[[x]][1], phases_bin[[x]][2], phases_bin[[x]][3], sep = "_")})

names(ernas_divided_list) <- paste("df_ernas", phases_bin_names, sep = "")
list2env(ernas_divided_list , envir = .GlobalEnv)
remove(ernas_divided_list)

#Transform to Granges objects
list_ernasperphase<-sapply(mixedsort(ls(pattern = "df_ernas", sorted = F), decreasing = F), function(x){list(x)})

list_ernasperphase_bed<-lapply(list_ernasperphase, function(x){
  t<-get(x)
  t1<-GRanges(seqnames= Rle(t[,1]), ranges = IRanges(t[,2], t[,3]), phase=t[,12])
  return(t1)
})

names(list_ernasperphase_bed) <- paste(phases_bin_names, "bed_ernas",  sep = "")
list2env(list_ernasperphase_bed , envir = .GlobalEnv)

####################Overlap with ChiC
ernaslist_phases<-sapply(mixedsort(ls(pattern = "bed_ernas", sorted = F), decreasing = F), function(x){list(x)})

#####################Retrieve index from bait, ernas per phases
phases_eRNAs_index_baits<-lapply(ernaslist_phases, function(x){
  tempo<-retrieveindex_fromchic(get(x), chic_otherends_bed, chic_bait_bed)
})

names(phases_eRNAs_index_baits) <- paste("BI_ernas", phases_bin_names, sep = "")
list2env(phases_eRNAs_index_baits , envir = .GlobalEnv)
#phases_bin_names for fang and 
#remove(phases_eRNAs_index_baits)


#Open circadian promoters
fang_mrnas<-read.csv("/inputs_for_scripts/circproms/Updated/HindIIIfragments_circadiangenes_fang_phases.bed", sep = "\t", header = F)
fang_mrnas<-bedfile(fang_mrnas, columnnames)
circpromlist<-list("fang_mrnas")

circadianprom_phases_ernasbaits_counts<-
  lapply(circpromlist, function(y){
    tempo_circ<-get(y);
    t<-lapply(phases_eRNAs_index_baits, function(tempo_ernas){
    tempo_ernas<-length(findOverlaps(tempo_ernas,tempo_circ))
    return(tempo_ernas)
    })
  })


names(circadianprom_phases_ernasbaits_counts)<-circpromlist

##---------------------------------------------------------------------------
##Overlap of circprom per phases
circpromphases<-read.csv("/inputs_for_scripts/circproms/MFM_RNAseq/HindIIIfragments_circadiangenes_MFMRNAseq_phases.bed", header = F, sep="\t")
#Run only for control
circpromphases<-read.csv("/inputs_for_scripts/circproms/Updated/HindIIIfragments_circadiangenes_fang_phases.bed", header = F, sep="\t")
circpromphases<-circpromphases[,-(4)]
circpromphasesINTRONS<-read.csv("/inputs_for_scripts/circproms/MFM_RNAseq/HindIIIfragments_circadiangenesonlyintrons_MFMRNAseq_phases.bed", header = F, sep="\t")

#Divide per phases
#List of the phases
#phases<-unique(circpromphases[,17])
#SORT FILE ACCORDING TO PHASES
circpromphases<-circpromphases[order(circpromphases[,5]),]
phases<-unique(circpromphases[,5])
#introns
circpromphasesINTRONS<-circpromphasesINTRONS[order(circpromphasesINTRONS[,5]),]
#For FANG
#phases_bin<-split(phases, ceiling(seq_along(phases)/3))
#Add separaterly last phase, otherwise only last bin would have 1 phase
#phases_bin[[8]]<-c(phases_bin[[8]], 23.5)
#phases_bin[[9]]<-NULL
#Divide the circprom per phases, create separe variables
#circprom_divided_list<-lapply(phases, function(x){
#  tempo<-circpromphases[circpromphases[,17]==x,c(1,17)]
#  return(tempo)
#  })


circprom_divided_list<-lapply(phases, function(x){
  tempo1<-circpromphases[circpromphases[,5]==x[1],]
  tempo2<-circpromphases[circpromphases[,5]==x[2],]
  tempo3<-circpromphases[circpromphases[,5]==x[3],]
  tempo4<-circpromphases[circpromphases[,5]==x[4],]
  tempo5<-rbind(tempo1, tempo2, tempo3, tempo4)
  return(tempo5)
})

#Introns
circpromINTRONS_divided_list<-lapply(phases, function(x){
  tempo1<-circpromphasesINTRONS[circpromphasesINTRONS[,5]==x[1],]
  tempo2<-circpromphasesINTRONS[circpromphasesINTRONS[,5]==x[2],]
  tempo3<-circpromphasesINTRONS[circpromphasesINTRONS[,5]==x[3],]
  tempo4<-circpromphasesINTRONS[circpromphasesINTRONS[,5]==x[4],]
  tempo5<-rbind(tempo1, tempo2, tempo3, tempo4)
  return(tempo5)
})

#Remove NAs
circprom_divided_list<-lapply(circprom_divided_list, function(x){
  t<-x
  t<-t[complete.cases(t),]
})
  #Introns
circpromINTRONS_divided_list<-lapply(circpromINTRONS_divided_list, function(x){
  t<-x
  t<-t[complete.cases(t),]
})


#8 items in list with the ernas per phase (each 3 hrs)
#names for the new phases
#phases_bin_names<-sapply(1:8, function(x){paste(phases_bin[[x]][1], phases_bin[[x]][2], phases_bin[[x]][3], phases_bin[[x]][4], sep = "_")})

#phases_bin_names<-gsub("_NA", "", phases_bin_names)
names(circprom_divided_list)<-gsub(pattern = "ZT", replacement = "" , phases)
createvars(circprom_divided_list, "df_circprom", gsub(pattern = "ZT", replacement = "" , phases))


names(circpromINTRONS_divided_list)<-gsub(pattern = "ZT", replacement = "" , phases)
createvars(circpromINTRONS_divided_list, "df_INTRONScircprom", gsub(pattern = "ZT", replacement = "" , phases))

#Transform into granges object
#biomartpos_expr replace for 
list_circpromsperphase_bed<-lapply(sapply(mixedsort(ls(pattern = "df_circprom")), list), function(x){
  t<-get(x) 
  t1<-GRanges(seqnames= Rle(t[,1]), ranges = IRanges(t[,2], t[,3]), phase=t[,5])
  return(t1)
})
  #introns
list_circpromsperphaseINTRONS_bed<-lapply(sapply(mixedsort(ls(pattern = "df_INTRONScircprom")), list), function(x){
  t<-get(x) 
  t1<-GRanges(seqnames= Rle(t[,1]), ranges = IRanges(t[,2], t[,3]), phase=t[,5])
  return(t1)
})

createvars(list_circpromsperphase_bed, "bed_circprom",  gsub(pattern = "ZT", replacement = "" , phases))

createvars(list_circpromsperphaseINTRONS_bed, "bed_intronscircprom",  gsub(pattern = "ZT", replacement = "" , phases))


circpromlist_phases<-sapply(mixedsort(ls(pattern = "bed_circprom", sorted = F), decreasing = F), function(x){list(x)})
  #introns
circpromlistintrons_phases<-sapply(mixedsort(ls(pattern = "bed_intronscircprom", sorted = F), decreasing = F), function(x){list(x)})

#Bed eRNAs 
osc_ernas<-osc_ernas[,1:3]
osc_ernas<-bedfile(osc_ernas, columnnames)


#Overlap all osc ernas to chic and retrieve their interacting bait
ernaslist_phases<-list("osc_ernas")
circprom_phases_eRNAs_index_baits<-lapply(ernaslist_phases, function(x){
  tempo<-get(x);
  tempo<-retrieveindex_fromchic(tempo, chic_otherends_bed, chic_bait_bed)
}) #only a granges object with the baits is recovered, 9730 baits


#Count the interactions of the baits that interact with circproms per phase
circadianprom_phases_ernasbaits_counts<-lapply(circpromlist_phases, function(y){
    tempo_circ<-get(y);
    t<-lapply(circprom_phases_eRNAs_index_baits, function(tempo_ernas){
      tempo_ernas<-length(findOverlaps(tempo_ernas,tempo_circ))
      })
  })

names(circadianprom_phases_ernasbaits_counts)<-circpromlist_phases

    ###Introns------------------------
#Count the interactions of the baits that interact with circproms per phase
circadianpromintrons_phases_ernasbaits_counts<-lapply(circpromlistintrons_phases, function(y){
    tempo_circ<-get(y);
    t<-lapply(circprom_phases_eRNAs_index_baits, function(tempo_ernas){
      tempo_ernas<-length(findOverlaps(tempo_ernas,tempo_circ))
      })
  })

names(circadianpromintrons_phases_ernasbaits_counts)<-circpromlistintrons_phases


#Plot results
#num_ernas_percircpromphases<-as.data.frame(cbind(c("1-3", "4-6", "7-9", "10-12", "13-15", "16-18", "19-21", "22-24"), unlist(circadianprom_phases_ernasbaits_counts)))
#num_ernas_percircpromphases[,2]<-as.numeric(levels(num_ernas_percircpromphases[,2]))[num_ernas_percircpromphases[,2]]

#pp4<-ggplot(num_ernas_percircpromphases, aes(x=V1, y=V2, group=1 ))+theme_bw()+geom_point()+geom_line()+xlab("Promoter Phases")+ylab("Associated oscillatory eRNAs")+scale_x_discrete(limits=c("1-3", "4-6", "7-9", "10-12", "13-15", "16-18", "19-21", "22-24"))+theme(axis.text.x = element_text(angle = 90, hjust = 1, size = 20), axis.text.y = element_text(size = 20), axis.title.x = element_text(size=20), axis.title.y=element_text(size=20))

#tiff("promsperphases.tiff", height = 12, width = 17, units = 'cm', compression = "lzw", res = 300)
#pp4
##dev.off()

#--------------------------------------------------------------------------

###### Both ernas and circprom per phase analysis
#Compare each circadian promoter vs all the ernas_phases,

#Compare each circadian promoter vs all the ernas_phases,
#Rerun chunk in line 104
bothphases_circadianprom_ernas_counts<-
  lapply(circpromlist_phases, function(y){# each circprom
    tempo_circ<-get(y);
    t<-lapply(phases_eRNAs_index_baits, function(tempo_ernas){
    tempo_ernas<-length(subjectHits(findOverlaps(tempo_ernas, tempo_circ)))
    })
    
})


names(bothphases_circadianprom_ernas_counts)<-circpromlist_phases

# intrnos
bothphases_circadianpromintrons_ernas_counts<-
  lapply(circpromlistintrons_phases, function(y){# each circprom
    tempo_circ<-get(y);
    t<-lapply(phases_eRNAs_index_baits, function(tempo_ernas){
    tempo_ernas<-length(subjectHits(findOverlaps(tempo_ernas, tempo_circ)))
    })
    
})


names(bothphases_circadianpromintrons_ernas_counts)<-circpromlistintrons_phases


#Create files of pairs circproms-osceRNAs diurnal and nocturnal

#Compare each circadian promoter vs all the ernas_phases,
bothphases_circadianprom_ernas_counts<-
  lapply(circpromlist_phases, function(y){# each circprom
    tempo_circ<-get(y);
    t<-lapply(phases_eRNAs_index_baits, function(tempo_ernas){
    tempo_ernas<-length(subjectHits(findOverlaps(tempo_ernas, tempo_circ)))
    })
    
})


names(bothphases_circadianprom_ernas_counts)<-circpromlist_phases

# introns
bothphases_circadianpromintrons_ernas_counts<-
  lapply(circpromlistintrons_phases, function(y){# each circprom
    tempo_circ<-get(y);
    t<-lapply(phases_eRNAs_index_baits, function(tempo_ernas){
    tempo_ernas<-length(subjectHits(findOverlaps(tempo_ernas, tempo_circ)))
    })
    
})


names(bothphases_circadianpromintrons_ernas_counts)<-circpromlistintrons_phases

#######################################
#Random pick, but anchor only one either the proms or the eRNas
#------------
#RANDOM ERNAS, now try random proms
#Extra: EXPECTED
#Repeat 100 times
#Take a random list everytime 
#Random no osc ernas
expbothphases_randompickernas<-sapply(1:100, function(rep){
  RANlist_ernasperphase_bed<-sapply(1:8, function(phase){
    pos<-sample(list_ernasperphase_bed[[phase]] ,160, replace = F)
    })
                #lapply(list_ernasperphase_bed, length)[[phase]], replace = F)
#Random no osc proms
  #RANlist_circpromperphase_bed<-sapply(1:8, function(phase){
  #pos<-sample(list_circpromsperphase_bed[[phase]],109, replace = F)
  #})
#Retrieve indexes of eRNAs
  RANindexes_baitsofernas_perphases<-lapply(RANlist_ernasperphase_bed, function(x){
  tempo<-retrieveindex_fromchic(x, chic_otherends_bed, chic_bait_bed)
  })
  
  #Bait(index ernas) overlap with proms

  RANbothphases_circadianprom_ernas_counts<-
  lapply(list_circpromsperphase_bed, function(tempo_circ){# each circprom
    t<-lapply(RANindexes_baitsofernas_perphases, function(tempo_ernas){
    tempo_ernas<-length(subjectHits(findOverlaps(tempo_ernas, tempo_circ)))
    })
})
  names(RANbothphases_circadianprom_ernas_counts)<-circpromlist_phases
  
  
  #names(RANoverlaps_and_correlations_bothphases_circadianprom_ernas)<-circpromlist_phases
  return(RANbothphases_circadianprom_ernas_counts)

})
expbothphases_randompickproms<-sapply(1:100, function(rep){
  #RANlist_ernasperphase_bed<-sapply(1:8, function(phase){
  #  pos<-sample(list_ernasperphase_bed[[phase]] ,160, replace = F)
  #  })
                #lapply(list_ernasperphase_bed, length)[[phase]], replace = F)
#Random no osc proms
  RANlist_circpromperphase_bed<-sapply(1:4, function(phase){ # 4 groups for mfm;8 for fang
  pos<-sample(list_circpromsperphase_bed[[phase]],193, replace = F) #103 for fang ; 193 for MFM
  })
#Retrieve indexes of eRNAs
  indexes_baitsofernas_perphases<-lapply(list_ernasperphase_bed, function(x){
  tempo<-retrieveindex_fromchic(x, chic_otherends_bed, chic_bait_bed)
  })
  
  #Bait(index ernas) overlap with proms

  RANbothphases_circadianprom_ernas_counts<-
  lapply(RANlist_circpromperphase_bed, function(tempo_circ){# each circprom
    t<-lapply(indexes_baitsofernas_perphases  , function(tempo_ernas){
    tempo_ernas<-length(subjectHits(findOverlaps(tempo_ernas, tempo_circ)))
    })
})
  names(RANbothphases_circadianprom_ernas_counts)<-circpromlist_phases
  
  
  #names(RANoverlaps_and_correlations_bothphases_circadianprom_ernas)<-circpromlist_phases
  return(RANbothphases_circadianprom_ernas_counts)

})
  #Introns
expbothphases_randompickpromsINTRONS<-sapply(1:100, function(rep){
  #RANlist_ernasperphase_bed<-sapply(1:8, function(phase){
  #  pos<-sample(list_ernasperphase_bed[[phase]] ,160, replace = F)
  #  })
                #lapply(list_ernasperphase_bed, length)[[phase]], replace = F)
#Random no osc proms
  RANlist_circpromperphase_bed<-sapply(1:4, function(phase){
  pos<-sample(list_circpromsperphaseINTRONS_bed[[phase]],32, replace = F)
  })
#Retrieve indexes of eRNAs
  indexes_baitsofernas_perphases<-lapply(list_ernasperphase_bed, function(x){
  tempo<-retrieveindex_fromchic(x, chic_otherends_bed, chic_bait_bed)
  })
  
  #Bait(index ernas) overlap with proms

  RANbothphases_circadianprom_ernas_counts<-
  lapply(RANlist_circpromperphase_bed, function(tempo_circ){# each circprom
    t<-lapply(indexes_baitsofernas_perphases  , function(tempo_ernas){
    tempo_ernas<-length(subjectHits(findOverlaps(tempo_ernas, tempo_circ)))
    })
})
  names(RANbothphases_circadianprom_ernas_counts)<-circpromlistintrons_phases
  
  
  #names(RANoverlaps_and_correlations_bothphases_circadianprom_ernas)<-circpromlist_phases
  return(RANbothphases_circadianprom_ernas_counts)

})

#Obtain the mean, 
mean_exp_bothphases_randompickproms<-sapply(1:4, function(cirpromphase){sapply(1:8, function(ernasphase){mean(unlist(sapply(1:100, function(rep){expbothphases_randompickproms[cirpromphase,][[rep]][ernasphase]})))})})

mean_exp_bothphases_randompickernas<-sapply(1:8, function(ernasphase){sapply(1:4, function( cirpromphase){mean(unlist(sapply(1:100, function(rep){expbothphases_randompickernas[cirpromphase,][[rep]][ernasphase]})))})})

  #Introns
mean_exp_bothphases_randompickpromsINTRONS<-sapply(1:4, function(cirpromphase){sapply(1:8, function(ernasphase){mean(unlist(sapply(1:100, function(rep){expbothphases_randompickpromsINTRONS[cirpromphase,][[rep]][ernasphase]})))})})


mean_exp_bothphases_randompickproms
mean_exp_bothphases_randompickernas
mean_exp_bothphases_randompickpromsINTRONS

#------------
#Plot
###DAY
tempoclock<-sapply(1:4, function(x){
  unlist(bothphases_circadianprom_ernas_counts[[x]])
})
tempoclock_dayRP<-mean_exp_bothphases_randompickernas[,1:4]
rownames(tempoclock_dayRP)<-c("1-3", "4-6", "7-9", "10-12", "13-15", "16-18", "19-21", "22-24")
colnames(tempoclock_dayRP)<-c("1-3", "4-6", "7-9", "10-12")
tempoclock_nightRP<-mean_exp_bothphases_randompickernas[,5:8]
rownames(tempoclock_nightRP)<-c("1-3", "4-6", "7-9", "10-12", "13-15", "16-18", "19-21", "22-24")
colnames(tempoclock_nightRP)<-c("13-15", "16-18", "19-21", "22-24")
tempoclock_dayRP<-mean_exp_bothphases_randompickproms[,1:4]
rownames(tempoclock_dayRP)<-c("1-3", "4-6", "7-9", "10-12", "13-15", "16-18", "19-21", "22-24")
colnames(tempoclock_dayRP)<-c("1-3", "4-6", "7-9", "10-12")
tempoclock_nightRP<-mean_exp_bothphases_randompickproms[,5:8]
rownames(tempoclock_nightRP)<-c("1-3", "4-6", "7-9", "10-12", "13-15", "16-18", "19-21", "22-24")
colnames(tempoclock_nightRP)<-c("13-15", "16-18", "19-21", "22-24")
#SKIP AND GO TO 984
#Plot Obs and Exp
DOE<-ggplot(melt(tempoclock_dayRP), aes(x=Var1, y=value, group=Var2, col=Var2))+theme_bw()+
  geom_point()+geom_line()+xlab("Promoter Phases")+ylab("Number of Interactions")+theme(axis.text.x = element_text(angle = 90, hjust = 1, size = 12), axis.text.y = element_text(size = 12),axis.title.x = element_text(size=12), axis.title.y=element_text(size=12), legend.title=element_blank(), legend.text =  element_text(size=12))+scale_colour_brewer(palette = "Spectral")+
  ggtitle("Diurnal eRNAs")
  
  #geom_hline(yintercept = 1, linetype =2)

#  annotate("text", x = 1:8, y = 505, label = paste("n=", unlist(lapply(list_ernasperphase_bed, length)), sep = ""))
 #tiff("randompicked_diurnalernas.tiff", height = 12, width = 17, units = 'cm', compression = "lzw", res = 300)
#DOE
##dev.off()


###NIGHT
tempoclock<-sapply(5:8, function(x){
  unlist(bothphases_circadianprom_ernas_counts[[x]])
})
tempoclock_nightRP<-mean_exp_bothphases_randompickernas[,5:8]
rownames(tempoclock_nightRP)<-c("1-3", "4-6", "7-9", "10-12", "13-15", "16-18", "19-21", "22-24")
colnames(tempoclock_nightRP)<-c("13-15", "16-18", "19-21", "22-24")

#Plot Obs and Exp
NOE<-ggplot(melt(tempoclock_nightRP), aes(x=Var1, y=value, group=Var2, col=Var2))+theme_bw()+
  geom_point()+geom_line()+xlab("Promoter Phases")+ylab("Number of interactions")+theme(axis.text.x = element_text(angle = 90, hjust = 1, size = 12), axis.text.y = element_text(size = 12),axis.title.x = element_text(size=12), axis.title.y=element_text(size=12), legend.title=element_blank(), legend.text =  element_text(size=12))+scale_colour_brewer(palette = "Dark2")+ggtitle("Nocturnal Promoters")
#  annotate("text", x = 1:8, y = 505, label = paste("n=", unlist(lapply(list_ernasperphase_bed, length)), sep = ""))
tiff("randompicked_nocturnalernas.tiff", height = 12, width = 17, units = 'cm', compression = "lzw", res = 300)
NOE
#dev.off()

####Plot as proportions

#ernas anchor
tempoclock_dayRP<-mean_exp_bothphases_randompickernas[,1:4]
rownames(tempoclock_dayRP)<-c("1-3", "4-6", "7-9", "10-12", "13-15", "16-18", "19-21", "22-24")
colnames(tempoclock_dayRP)<-c("1-3", "4-6", "7-9", "10-12")
tempoclock_nightRP<-mean_exp_bothphases_randompickernas[,5:8]
rownames(tempoclock_nightRP)<-c("1-3", "4-6", "7-9", "10-12", "13-15", "16-18", "19-21", "22-24")
colnames(tempoclock_nightRP)<-c("13-15", "16-18", "19-21", "22-24")


t<-sapply(1:4, function(x){tempoclock_dayRP[,x]/apply(tempoclock_dayRP, 2, sum)[x]})
colnames(t)<-c("1-3", "4-6", "7-9", "10-12")
p1<-ggplot(melt(t), aes(x=Var1, y=value, fill=Var2))+geom_bar(width = 1, stat = "identity")+
  theme( panel.background = element_blank(), axis.text=element_text(size=12, vjust=0.8), axis.line.x = element_line(color="white", size = 1), axis.text.x = element_text(angle = 90, hjust = 1) ,axis.line.y = element_line(color="white", size = 1), axis.title=element_text(size=12))+
  scale_fill_brewer(palette="OrRd", name="Phases")+
  ylab("")+xlab("Promoter Phases")+ggtitle("Diurnal eRNAs")


t<-sapply(1:4, function(x){tempoclock_nightRP[,x]/apply(tempoclock_nightRP, 2, sum)[x]})
colnames(t)<-c("13-15", "16-18", "19-21", "22-24")

p2<-ggplot(melt(t), aes(x=Var1, y=value, fill=Var2))+geom_bar(width = 1, stat = "identity")+
  theme( panel.background = element_blank(), axis.text=element_text(size=12, vjust=0.8), axis.line.x = element_line(color="white", size = 1),axis.text.x = element_text(angle = 90, hjust = 1),axis.line.y = element_line(color="white", size = 1), axis.title=element_text(size=12))+
  scale_fill_brewer(palette="PuBu", name="Phases")+
  ylab("")+xlab("Promoter Phases")+ggtitle("Nocturnal eRNAs")

#Proms anchors
tempoclock_dayRP<-mean_exp_bothphases_randompickproms[,1:4]
rownames(tempoclock_dayRP)<-c("1-3", "4-6", "7-9", "10-12", "13-15", "16-18", "19-21", "22-24")
colnames(tempoclock_dayRP)<-c("1-3", "4-6", "7-9", "10-12")
tempoclock_nightRP<-mean_exp_bothphases_randompickproms[,5:8]
rownames(tempoclock_nightRP)<-c("1-3", "4-6", "7-9", "10-12", "13-15", "16-18", "19-21", "22-24")
colnames(tempoclock_nightRP)<-c("13-15", "16-18", "19-21", "22-24")


t<-sapply(1:4, function(x){tempoclock_dayRP[,x]/apply(tempoclock_dayRP, 2, sum)[x]})
colnames(t)<-c("1-3", "4-6", "7-9", "10-12")
p3<-ggplot(melt(t), aes(x=Var1, y=value, fill=Var2))+geom_bar(width = 1, stat = "identity")+
  theme( panel.background = element_blank(), axis.text=element_text(size=12, vjust=0.8), axis.line.x = element_line(color="white", size = 1),axis.text.x = element_text(angle = 90, hjust = 1),axis.line.y = element_line(color="white", size = 1), axis.title=element_text(size=12))+
    scale_fill_brewer(palette="OrRd", name="Phases")+
  #scale_x_discrete(labels= c("1", "4", "7", "10", "13", "16", "19", "22"))+
  ylab("")+xlab("eRNAs Phases")+ggtitle("Diurnal Promoters")


t<-sapply(1:4, function(x){tempoclock_nightRP[,x]/apply(tempoclock_nightRP, 2, sum)[x]})
colnames(t)<-c("13-15", "16-18", "19-21", "22-24")
p4<-ggplot(melt(t), aes(x=Var1, y=value, fill=Var2))+geom_bar(width = 1, stat = "identity")+
  theme( panel.background = element_blank(), axis.text=element_text(size=12, vjust=0.8), axis.line.x = element_line(color="white", size = 1),axis.text.x = element_text(angle = 90, hjust = 1),axis.line.y = element_line(color="white", size = 1), axis.title=element_text(size=12))+
    scale_fill_brewer(palette="PuBu", name="Phases")+
  #scale_x_discrete(labels= c("1", "4", "7", "10", "13", "16", "19", "22"))+
  ylab("")+xlab("eRNAs Phases")+ggtitle("Nocturnal Promoters")

grid.arrange(p1, p2, p3, p4)

###Control randompicked, use no osc eRNAs
poolofenas<-bedfile(read.csv("/inputs_for_scripts/eRNAs_de_novo_oscillating.txt", header = T, sep = "\t"), columnnames)
noosc_ernas<-poolofenas[!(1:19086 %in% queryHits(findOverlaps(poolofenas, (osc_ernas))))]

#Retrieve non circadian promoters, 
#First retrieve only baits
onlybaits<-bedfile(read.csv("/inputs_for_scripts/Baits.txt", header = T, sep="\t"), columnnames)
t<-chic_bait_bed[unique(queryHits(findOverlaps(chic_bait_bed, onlybaits)))]
noncircproms<-t[!(1:247943 %in% queryHits(findOverlaps(t,bedfile(circpromphases))))]
#247943 289336

expbothphases_randompicknooscproms_control<-sapply(1:100, function(rep){
  #RANlist_ernasperphase_bed<-sapply(1:8, function(phase){
   # pos<-sample(noosc_ernas ,160, replace = F)
    #})
                #lapply(list_ernasperphase_bed, length)[[phase]], replace = F)
#Random no osc proms
  RANlist_circpromperphase_bed<-sapply(1:4, function(phase){
  pos<-sample(unique(noncircproms), 193, replace=F)})#103 for fang ; 193 for MFM
    #sample(list_circpromsperphase_bed[[phase]],109, replace = F)})
#Retrieve indexes of eRNAs
  RANindexes_baitsofernas_perphases<-lapply(list_ernasperphase_bed, function(x){
  tempo<-retrieveindex_fromchic(x, chic_otherends_bed, chic_bait_bed)
  })
  
  #Bait(index ernas) overlap with proms

  RANbothphases_circadianprom_ernas_counts<-
  lapply(RANlist_circpromperphase_bed, function(tempo_circ){# each circprom
    t<-lapply(RANindexes_baitsofernas_perphases, function(tempo_ernas){
    tempo_ernas<-length(subjectHits(findOverlaps(tempo_ernas, tempo_circ)))
    })
})
  names(RANbothphases_circadianprom_ernas_counts)<-circpromlist_phases
  
  
  #names(RANoverlaps_and_correlations_bothphases_circadianprom_ernas)<-circpromlist_phases
  return(RANbothphases_circadianprom_ernas_counts)

})


expbothphases_randompicknooscernas_control<-sapply(1:100, function(rep){
  RANlist_ernasperphase_bed<-sapply(1:8, function(phase){
    pos<-sample(noosc_ernas ,160, replace = F)
    })
                #lapply(list_ernasperphase_bed, length)[[phase]], replace = F)
#Random no osc proms
  #RANlist_circpromperphase_bed<-sapply(1:8, function(phase){
  #pos<-sample(unique(noncircproms), 109, replace=F)})
    #sample(list_circpromsperphase_bed[[phase]],109, replace = F)})
#Retrieve indexes of eRNAs
  RANindexes_baitsofernas_perphases<-lapply(RANlist_ernasperphase_bed, function(x){
  tempo<-retrieveindex_fromchic(x, chic_otherends_bed, chic_bait_bed)
  })
  
  #Bait(index ernas) overlap with proms

  RANbothphases_circadianprom_ernas_counts<-
  lapply(list_circpromsperphase_bed, function(tempo_circ){# each circprom
    t<-lapply(RANindexes_baitsofernas_perphases, function(tempo_ernas){
    tempo_ernas<-length(subjectHits(findOverlaps(tempo_ernas, tempo_circ)))
    })
})
  names(RANbothphases_circadianprom_ernas_counts)<-circpromlist_phases
  
  
  #names(RANoverlaps_and_correlations_bothphases_circadianprom_ernas)<-circpromlist_phases
  return(RANbothphases_circadianprom_ernas_counts)

})

####Introns
expbothphases_randompicknooscpromsINTRONS_control<-sapply(1:100, function(rep){
  #RANlist_ernasperphase_bed<-sapply(1:8, function(phase){
   # pos<-sample(noosc_ernas ,160, replace = F)
    #})
                #lapply(list_ernasperphase_bed, length)[[phase]], replace = F)
#Random no osc proms
  RANlist_circpromINTRONSperphase_bed<-sapply(1:8, function(phase){
  pos<-sample(unique(noncircproms), 193, replace=F)})
    #sample(list_circpromsperphase_bed[[phase]],109, replace = F)})
#Retrieve indexes of eRNAs
  RANindexes_baitsofernas_perphases<-lapply(list_ernasperphase_bed, function(x){
  tempo<-retrieveindex_fromchic(x, chic_otherends_bed, chic_bait_bed)
  })
  
  #Bait(index ernas) overlap with proms

  RANbothphases_circadianpromINTRONS_ernas_counts<-
  lapply(RANlist_circpromINTRONSperphase_bed, function(tempo_circ){# each circprom
    t<-lapply(RANindexes_baitsofernas_perphases, function(tempo_ernas){
    tempo_ernas<-length(subjectHits(findOverlaps(tempo_ernas, tempo_circ)))
    })
})
  names(RANbothphases_circadianpromINTRONS_ernas_counts)<-circpromlistintrons_phases
  
  
  #names(RANoverlaps_and_correlations_bothphases_circadianprom_ernas)<-circpromlist_phases
  return(RANbothphases_circadianpromINTRONS_ernas_counts)

})


#Obtain the mean, 
mean_exp_bothphases_randompicknooscproms_control<-sapply(1:4, function(cirpromphase){sapply(1:8, function(ernasphase){mean(unlist(sapply(1:100, function(rep){expbothphases_randompicknooscproms_control[cirpromphase,][[rep]][ernasphase]})))})})

mean_exp_bothphases_randompicknooscernas_control<-sapply(1:8, function(ernasphase){sapply(1:4, function(cirpromphase){mean(unlist(sapply(1:100, function(rep){expbothphases_randompicknooscernas_control[cirpromphase,][[rep]][ernasphase]})))})})

    #Introns
mean_expbothphases_randompicknooscpromsINTRONS_control<-sapply(1:4, function(cirpromphase){sapply(1:8, function(ernasphase){mean(unlist(sapply(1:100, function(rep){expbothphases_randompicknooscpromsINTRONS_control[cirpromphase,][[rep]][ernasphase]})))})})

mean_exp_bothphases_randompicknooscproms_control
mean_exp_bothphases_randompicknooscernas_control
mean_expbothphases_randompicknooscpromsINTRONS_control

#Plot day night and control, general not per hour
#mean_exp_bothphases_randompickproms
#mean_exp_bothphases_randompickernas
tempoclock_dayRP<-mean_exp_bothphases_randompickernas[,1:4]
#rownames(tempoclock_dayRP)<-c("1-3", "4-6", "7-9", "10-12", "13-15", "16-18", "19-21", "22-24")
#colnames(tempoclock_dayRP)<-c("1-3", "4-6", "7-9", "10-12")
#tempoclock_nightRP<-mean_exp_bothphases_randompickernas[,5:8]
#rownames(tempoclock_nightRP)<-c("1-3", "4-6", "7-9", "10-12", "13-15", "16-18", "19-21", "22-24")
#colnames(tempoclock_nightRP)<-c("13-15", "16-18", "19-21", "22-24")


#Proms anchors

tempoclock_dayRP<-mean_exp_bothphases_randompickproms[,1:2] #1:2 MFM and 1:4 fang #mean_exp_bothphases_randompickproms[,1:2] for MFM and mean_exp_bothphases_randompickproms[,1:4] for fang
rownames(tempoclock_dayRP)<-c("1-3", "4-6", "7-9", "10-12", "13-15", "16-18", "19-21", "22-24")
colnames(tempoclock_dayRP)<-c("0", "6")#c("0", "6") for MFM and c("1-3", "4-6", "7-9", "10-12") for fang
tempoclock_nightRP<-mean_exp_bothphases_randompickproms[,3:4] #3:4 MFM and 5:8 for fang
rownames(tempoclock_nightRP)<-c("1-3", "4-6", "7-9", "10-12", "13-15", "16-18", "19-21", "22-24")
colnames(tempoclock_nightRP)<-c("12", "18") # c("12", "18") for MFM and c("13-15", "16-18", "19-21", "22-24")

tempoclock_nightRP_control<-mean_exp_bothphases_randompicknooscproms_control[,3:4]
rownames(tempoclock_nightRP_control)<-c("1-3", "4-6", "7-9", "10-12", "13-15", "16-18", "19-21", "22-24")
colnames(tempoclock_nightRP_control)<-c("12", "18") #c("12", "18") for MFM and c("13-15", "16-18", "19-21", "22-24") for fang

tempoclock_dayRP_control<-mean_exp_bothphases_randompicknooscproms_control[,1:2]
rownames(tempoclock_dayRP_control)<-c("1-3", "4-6", "7-9", "10-12", "13-15", "16-18", "19-21", "22-24")
colnames(tempoclock_dayRP_control)<-c("0", "6") #c("0", "6") for MFM and c("1-3", "4-6", "7-9", "10-12") for fang


t<-cbind(apply(tempoclock_dayRP, 1, mean)/sum(apply(tempoclock_dayRP, 1, mean)), apply(tempoclock_nightRP, 1, mean)/sum(apply(tempoclock_nightRP, 1, mean)), apply(mean_exp_bothphases_randompicknooscproms_control, 1, mean)/sum(apply(mean_exp_bothphases_randompicknooscproms_control, 1, mean)))

colnames(t)<-c("Diurnal", "Nocturnal","Control")


p1<-ggplot(melt(t), aes(x=Var2, y=value, fill=Var1))+geom_bar(stat = "identity")+
  theme( panel.background = element_blank(), axis.text=element_text(size=12, vjust=0.8), axis.line.x = element_line(color="white", size = 1),axis.line.y = element_line(color="white", size = 1), axis.text.y = element_blank(),axis.title=element_text(size=12), axis.ticks.y = element_blank())+
    scale_fill_brewer(palette="RdBu", name="Phases")+
  #scale_x_discrete(labels= c("1", "4", "7", "10", "13", "16", "19", "22"))+
  ylab("")+xlab("")+ggtitle("Circadian Promoters")
p1<-p1+theme(axis.text.x = element_text(angle = 90, hjust = 1))


#ernas anchors
tempoclock_dayRP<-mean_exp_bothphases_randompickernas[,1:4]
rownames(tempoclock_dayRP)<-c("1-3", "4-6", "7-9", "10-12", "13-15", "16-18", "19-21", "22-24")#c("0", "6", "12", "18") for MFM and c("1-3", "4-6", "7-9", "10-12", "13-15", "16-18", "19-21", "22-24") for fang
colnames(tempoclock_dayRP)<-c("1-3", "4-6", "7-9", "10-12")
tempoclock_nightRP<-mean_exp_bothphases_randompickernas[,5:8]
rownames(tempoclock_nightRP)<-c("1-3", "4-6", "7-9", "10-12", "13-15", "16-18", "19-21", "22-24")#c("0", "6", "12", "18") for MFM and c("1-3", "4-6", "7-9", "10-12", "13-15", "16-18", "19-21", "22-24") for fang
colnames(tempoclock_nightRP)<-c("13-15", "16-18", "19-21", "22-24")

tempoclock_nightRP_control<-mean_exp_bothphases_randompicknooscernas_control[,5:8]
rownames(tempoclock_nightRP)<-c("1-3", "4-6", "7-9", "10-12", "13-15", "16-18", "19-21", "22-24")#c("ZT0", "ZT6", "ZT12", "ZT18") for MFM and c("1-3", "4-6", "7-9", "10-12", "13-15", "16-18", "19-21", "22-24") for fang
colnames(tempoclock_nightRP)<-c("13-15", "16-18", "19-21", "22-24")

tempoclock_dayRP_control<-mean_exp_bothphases_randompicknooscernas_control[,1:4]
rownames(tempoclock_dayRP)<-c("1-3", "4-6", "7-9", "10-12", "13-15", "16-18", "19-21", "22-24")#c("ZT0", "ZT6", "ZT12", "ZT18") for MFM and c("1-3", "4-6", "7-9", "10-12", "13-15", "16-18", "19-21", "22-24") for fang
colnames(tempoclock_dayRP)<-c("1-3", "4-6", "7-9", "10-12")


t<-cbind(apply(tempoclock_dayRP, 1, mean)/sum(apply(tempoclock_dayRP, 1, mean)), apply(tempoclock_nightRP, 1, mean)/sum(apply(tempoclock_nightRP, 1, mean)), apply(mean_exp_bothphases_randompicknooscernas_control, 1, mean)/sum(apply(mean_exp_bothphases_randompicknooscernas_control, 1, mean)))
colnames(t)<-c("Diurnal", "Nocturnal","Control")

p2<-ggplot(melt(t), aes(x=Var2, y=value, fill=Var1))+geom_bar(stat = "identity")+
  theme( panel.background = element_blank(), axis.text=element_text(size=12, vjust=0.8), axis.line.x = element_line(color="white", size = 1),axis.line.y = element_line(color="white", size = 1), axis.text.y = element_blank(),axis.title=element_text(size=12), axis.ticks.y = element_blank())+
    scale_fill_brewer(palette="RdBu", name="Phases")+
  #scale_x_discrete(labels= c("1", "4", "7", "10", "13", "16", "19", "22"))+
  ylab("")+xlab("")+ggtitle("eRNAs")
p2<-p2+theme(axis.text.x = element_text(angle = 90, hjust = 1))


######introns
#Proms-introns anchors

tempoclock_dayRP<-mean_exp_bothphases_randompickpromsINTRONS[,1:2]
rownames(tempoclock_dayRP)<-c("1-3", "4-6", "7-9", "10-12", "13-15", "16-18", "19-21", "22-24")
colnames(tempoclock_dayRP)<-c("0", "6")
tempoclock_nightRP<-mean_exp_bothphases_randompickpromsINTRONS[,3:4]
rownames(tempoclock_nightRP)<-c("1-3", "4-6", "7-9", "10-12", "13-15", "16-18", "19-21", "22-24")
colnames(tempoclock_nightRP)<-c("12", "18")

tempoclock_nightRP_control<-mean_expbothphases_randompicknooscpromsINTRONS_control[,3:4]
rownames(tempoclock_nightRP_control)<-c("1-3", "4-6", "7-9", "10-12", "13-15", "16-18", "19-21", "22-24")
colnames(tempoclock_nightRP_control)<-c("12", "18")

tempoclock_dayRP_control<-mean_expbothphases_randompicknooscpromsINTRONS_control[,1:2]
rownames(tempoclock_dayRP_control)<-c("1-3", "4-6", "7-9", "10-12", "13-15", "16-18", "19-21", "22-24")
colnames(tempoclock_dayRP_control)<-c("0", "6")


t<-cbind(apply(tempoclock_dayRP, 1, mean)/sum(apply(tempoclock_dayRP, 1, mean)), apply(tempoclock_nightRP, 1, mean)/sum(apply(tempoclock_nightRP, 1, mean)), apply(mean_expbothphases_randompicknooscpromsINTRONS_control, 1, mean)/sum(apply(mean_expbothphases_randompicknooscpromsINTRONS_control, 1, mean)))

colnames(t)<-c("Diurnal", "Nocturnal","Control")


p3<-ggplot(melt(t), aes(x=Var2, y=value, fill=Var1))+geom_bar(stat = "identity")+
  theme( panel.background = element_blank(), axis.text=element_text(size=12, vjust=0.8), axis.line.x = element_line(color="white", size = 1),axis.line.y = element_line(color="white", size = 1), axis.text.y = element_blank(),axis.title=element_text(size=12), axis.ticks.y = element_blank())+
    scale_fill_brewer(palette="RdBu", name="Phases")+
  #scale_x_discrete(labels= c("1", "4", "7", "10", "13", "16", "19", "22"))+
  ylab("")+xlab("")+ggtitle("Circadian \n Promoters Introns")
p3<-p3+theme(axis.text.x = element_text(angle = 90, hjust = 1))

##svglite::svglite("/Analysis_per_phases/MFM_RNAseqrandompicked_daynightcontrol_anchorprom_anchorpromintron_anchorernas_proportions.svg")
grid.arrange(p1, p2, p3, ncol=3)
##dev.off()

#fang control only p1 and p2
##svglite::svglite("/Analysis_per_phases/Fang_GROseqrandompicked_daynightcontrol_anchorprom_anchorernas_proportions.svg")
grid.arrange(p1, p2,ncol=2)
##dev.off()

#Stats

#Statistical test to see if there is ss difference between D-C N-C and D-N

#mean_exp_bothphases_randompickproms
#mean_exp_bothphases_randompickernas
#mean_exp_bothphases_randompickpromsINTRONS
tempoclock_dayRP<-mean_exp_bothphases_randompickproms[,1:2]
rownames(tempoclock_dayRP)<-c("1-3", "4-6", "7-9", "10-12", "13-15", "16-18", "19-21", "22-24")
colnames(tempoclock_dayRP)<-c("1-3", "4-6", "7-9", "10-12")
tempoclock_nightRP<-mean_exp_bothphases_randompickproms[,3:4]
rownames(tempoclock_nightRP)<-c("1-3", "4-6", "7-9", "10-12", "13-15", "16-18", "19-21", "22-24")
colnames(tempoclock_nightRP)<-c("13-15", "16-18", "19-21", "22-24")

#For fishers test, prom anchors no proportions
t<-cbind(apply(tempoclock_dayRP, 1, mean), apply(tempoclock_nightRP, 1, mean), apply(mean_exp_bothphases_randompicknooscproms_control, 1, mean))
colnames(t)<-c("Diurnal", "Nocturnal", "Control")
#fisher.test(matrix(c(sum(t[1:4,1]), sum(t[5:8, 1]), sum(t[1:4, 3]), sum(t[5:8,3])), byrow = T, ncol=2))#p-value = 0.5471
#fisher.test(matrix(c(sum(t[1:4,2]), sum(t[5:8, 2]), sum(t[1:4, 3]), sum(t[5:8,3])), byrow = T, ncol=2))#p-value =  0.1304
#fisher.test(matrix(c(sum(t[1:4,1]), sum(t[5:8, 1]), sum(t[1:4, 2]), sum(t[5:8,2])),  byrow = T, ncol=2)) #the only one significant, p-value = 0.005327


wilcox.test(t[,1], t[,3], paired = T) #Diurnal vs control p-value = 0.007813
wilcox.test(t[,2], t[,3], paired = T) #Nocturnal vs control p-value =  0.007813
wilcox.test(t[,1], t[,2], paired = T) #Diurnal vs Nocturnal p-value = 0.1484
#Fang: Diurnal vs control p-value = 0.007813, Nocturnal vs control p-value =  0.007813, Diurnal vs Nocturnal p-value = 0.1484 

##svglite::svglite("/Analysis_per_phases/MFM_RNAseqrandompicked_daynightcontrol_anchorprom_anchorproms_rawinteractionscounts.svg")
ggplot(melt(t), aes(x=Var1, y=value, group=Var2, col=Var2))+geom_line()+xlab("eRNAs phase")+ylab("Number of interaction with eRNAs")+ggtitle("Circproms")+scale_color_brewer(palette="Set1")+scale_color_brewer(palette="Set1")+guides(color=guide_legend(title="Circproms phase"))+theme_classic()
##dev.off()

#For fishers test, ernas anchor no proportions
tempoclock_dayRP<-mean_exp_bothphases_randompickernas[,1:4]
rownames(tempoclock_dayRP)<-c("0", "6", "12", "18")
colnames(tempoclock_dayRP)<-c("1-3", "4-6", "7-9", "10-12")
tempoclock_nightRP<-mean_exp_bothphases_randompickernas[,5:8]
rownames(tempoclock_nightRP)<-c("0", "6", "12", "18")


t<-cbind(apply(tempoclock_dayRP, 1, mean), apply(tempoclock_nightRP, 1, mean), apply(mean_exp_bothphases_randompicknooscernas_control, 1, mean))
colnames(t)<-c("Diurnal", "Nocturnal", "Control")
#fisher.test(matrix(c(sum(t[1:4,1]), sum(t[5:8, 1]), sum(t[1:4, 3]), sum(t[5:8,3])), byrow = T, ncol=2))#p-value = 0.4959
#fisher.test(matrix(c(sum(t[1:4,2]), sum(t[5:8, 2]), sum(t[1:4, 3]), sum(t[5:8,3])), byrow = T, ncol=2))#p-value = 0.4935
#fisher.test(matrix(c(sum(t[1:4,1]), sum(t[5:8, 1]), sum(t[1:4, 2]), sum(t[5:8,2])),  byrow = T, ncol=2))#closest to significant  0.1297


wilcox.test(t[,1], t[,3], paired = T) #Diurnal vs control p-value = 0.625
wilcox.test(t[,2], t[,3], paired = T) #Nocturnal vs control p-value =  0.125
wilcox.test(t[,1], t[,2], paired = T) #Diurnal vs Nocturnal p-value = 0.875

##svglite::svglite("Analysis_per_phases/MFM_RNAseqrandompicked_daynightcontrol_anchorprom_anchorernas_rawinteractionscounts.svg")
ggplot(melt(t), aes(x=Var1, y=value, group=Var2, col=Var2))+geom_line()+xlab("Circproms phase")+ylab("Number of interaction with circproms")+ggtitle("eRNAs")+scale_color_brewer(palette="Set1")+guides(color=guide_legend(title="eRNAs phase"))+theme_classic()
##dev.off()

    ###----all circproms pvals
#1) Mean of diurnals ZT0 Y 6 for each permutation, I will have 100 values for each of the ZT ernas for the diurnal and noc Circproms
#2) With two distributions for each timepoint i can compare. In the end I will have a vector of 8 pvals 

zt0circ<-sapply(1:8, function(ernasphase){sapply(1:100, function(perm){unlist(expbothphases_randompickproms[1,perm])[ernasphase]})})

zt6circ<-sapply(1:8, function(ernasphase){sapply(1:100, function(perm){unlist(expbothphases_randompickproms[2,perm])[ernasphase]})})

zt12circ<-sapply(1:8, function(ernasphase){sapply(1:100, function(perm){unlist(expbothphases_randompickproms[3,perm])[ernasphase]})})

zt18circ<-sapply(1:8, function(ernasphase){sapply(1:100, function(perm){unlist(expbothphases_randompickproms[4,perm])[ernasphase]})})


#mean of diurnal and noc
diurcircproms<-(zt0circ+zt6circ)/2
noccircproms<-(zt12circ+zt18circ)/2

#Check if distributions are normal or not
nd<-sapply(c(1:8), function(x){shapiro.test(diurcircproms[,x])[[2]]}) #remove col 5 because its an identical distribution
nn<-sapply(1:8, function(x){shapiro.test(noccircproms[,x])[[2]]})
par(mfrow=c(1,2))
plot(nn, ylim=c(0,1))+abline(h = .001, col="red")
plot(nd)+abline(h = .001, col="red")
#dev.off()
#normal: 1.2,3 7.8
 #not normal: 4,5,6
pvalsallcircproms<-c(t.test(diurcircproms[,1],noccircproms[,1] )[[3]],
                t.test(diurcircproms[,2],noccircproms[,2] )[[3]], 
                t.test(diurcircproms[,3],noccircproms[,3] )[[3]], 
                wilcox.test(diurcircproms[,4],noccircproms[,4] )[[3]], 
                wilcox.test(diurcircproms[,5],noccircproms[,5] )[[3]], 
                wilcox.test(diurcircproms[,6],noccircproms[,6] )[[3]], 
                t.test(diurcircproms[,7],noccircproms[,7] )[[3]], 
                t.test(diurcircproms[,7],noccircproms[,7] )[[3]])
 
 names(pvalsallcircproms)<-c("1-3", "4-6", "7-9", "10-12", "13-15", "16-18", "19-21", "22-24")
 
##svglite::svglite("Analysis_per_phases/MFM_RNAseqrandompicked_daynightcontrol_pvals_diurvsnocALLPROMS.svg")
ggplot(melt(log10(pvalsallcircproms)), aes(x=c("1-3", "4-6", "7-9", "10-12", "13-15", "16-18", "19-21", "22-24"), y=value))+geom_point(size=4,aes(col=rownames(melt(log10(pvalsallcircproms)))))+
    geom_point(shape = 1,size=4,colour = "gray49")+ scale_y_continuous(name="-log10 pval")+xlab("Phases")+
   scale_x_discrete( limits=c("1-3", "4-6", "7-9", "10-12", "13-15", "16-18", "19-21", "22-24"))+ geom_hline(yintercept = 0.001, color="black", linetype="dashed")+
  ggtitle("Diurnal vs Nocturnal: All circproms")+theme_bw()+
  scale_color_manual(values=brewer.pal(9,"RdBu"), name="Phases")
##dev.off()


  ####################3#Introns
tempoclock_dayRP<-mean_exp_bothphases_randompickpromsINTRONS[,1:2]
rownames(tempoclock_dayRP)<-c("1-3", "4-6", "7-9", "10-12", "13-15", "16-18", "19-21", "22-24")
colnames(tempoclock_dayRP)<-c("0", "6")
tempoclock_nightRP<-mean_exp_bothphases_randompickpromsINTRONS[,3:4]
rownames(tempoclock_nightRP)<-c("1-3", "4-6", "7-9", "10-12", "13-15", "16-18", "19-21", "22-24")
colnames(tempoclock_nightRP)<-c("12", "18")

#For fishers test, prom anchors no proportions
t<-cbind(apply(tempoclock_dayRP, 1, mean), apply(tempoclock_nightRP, 1, mean), apply(mean_expbothphases_randompicknooscpromsINTRONS_control, 1, mean))
colnames(t)<-c("Diurnal", "Nocturnal", "Control")
#fisher.test(matrix(c(sum(t[1:4,1]), sum(t[5:8, 1]), sum(t[1:4, 3]), sum(t[5:8,3])), byrow = T, ncol=2))#p-value = 0.5471
#fisher.test(matrix(c(sum(t[1:4,2]), sum(t[5:8, 2]), sum(t[1:4, 3]), sum(t[5:8,3])), byrow = T, ncol=2))#p-value =  0.1304
#fisher.test(matrix(c(sum(t[1:4,1]), sum(t[5:8, 1]), sum(t[1:4, 2]), sum(t[5:8,2])),  byrow = T, ncol=2)) #the only one significant, p-value = 0.005327


wilcox.test(t[,1], t[,3], paired = T) #Diurnal vs control p-value = 0.007813
wilcox.test(t[,2], t[,3], paired = T) #Nocturnal vs control p-value =  0.01563
wilcox.test(t[,1], t[,2], paired = T) #Diurnal vs Nocturnal p-value = 0.3125

    ###----introns pvals
#1) Mean of diurnals ZT0 Y 6 for each permutation, I will have 100 values for each of the ZT ernas for the diurnal and noc Circproms
#2) With two distributions for each timepoint i can compare. In the end I will have a vector of 8 pvals 

zt0circ<-sapply(1:8, function(ernasphase){sapply(1:100, function(perm){unlist(expbothphases_randompickpromsINTRONS[1,perm])[ernasphase]})})

zt6circ<-sapply(1:8, function(ernasphase){sapply(1:100, function(perm){unlist(expbothphases_randompickpromsINTRONS[2,perm])[ernasphase]})})

zt12circ<-sapply(1:8, function(ernasphase){sapply(1:100, function(perm){unlist(expbothphases_randompickpromsINTRONS[3,perm])[ernasphase]})})

zt18circ<-sapply(1:8, function(ernasphase){sapply(1:100, function(perm){unlist(expbothphases_randompickpromsINTRONS[4,perm])[ernasphase]})})


#mean of diurnal and noc
diurcircproms<-(zt0circ+zt6circ)/2
noccircproms<-(zt12circ+zt18circ)/2

#Check if distributions are normal or not
nd<-sapply(c(1:4, 6:8), function(x){shapiro.test(diurcircproms[,x])[[2]]}) #remove col 5 because its an identical distribution
nn<-sapply(1:8, function(x){shapiro.test(noccircproms[,x])[[2]]})
par(mfrow=c(1,2))
plot(nn)+abline(h = .001, col="red")
plot(nd)+abline(h = .001, col="red")
#dev.off()
#normal: 1.7.8
#not normal: 2,3,4,5,6
pvalsintrons<-c(t.test(diurcircproms[,1],noccircproms[,1] )[[3]],
                wilcox.test(diurcircproms[,2],noccircproms[,2] )[[3]], 
                wilcox.test(diurcircproms[,3],noccircproms[,3] )[[3]], 
                wilcox.test(diurcircproms[,4],noccircproms[,4] )[[3]], 
                wilcox.test(diurcircproms[,5],noccircproms[,5] )[[3]], 
                wilcox.test(diurcircproms[,6],noccircproms[,6] )[[3]], 
                t.test(diurcircproms[,7],noccircproms[,7] )[[3]], 
                t.test(diurcircproms[,7],noccircproms[,7] )[[3]])
 
 names(pvalsintrons)<-c("1-3", "4-6", "7-9", "10-12", "13-15", "16-18", "19-21", "22-24")

##svglite::svglite("Analysis_per_phases/MFM_RNAseqrandompicked_daynightcontrol_pvals_diurvsnocINTRONS.svg")

ggplot(melt(log10(pvalsintrons)), aes(x=c("1-3", "4-6", "7-9", "10-12", "13-15", "16-18", "19-21", "22-24"), y=value))+geom_point(size=4, aes(col=rownames(melt(log10(pvalsintrons)))))+  scale_y_continuous(name="-log10 pval")+xlab("Phases")+
    geom_point(shape = 1,size=4,colour = "gray49")+
   scale_x_discrete( limits=c("1-3", "4-6", "7-9", "10-12", "13-15", "16-18", "19-21", "22-24"))+ geom_hline(yintercept = 0.001, color="black", linetype="dashed")+
  ggtitle("Diurnal vs Nocturnal: Introns")+theme_bw()+scale_color_manual(values=brewer.pal(9,"RdBu"), name="Phases")
##dev.off()

# ###############results were not st  sig, try only comparing the distrbution
# #proms anchor
 shapiro.test(t[,1]) #p-value = 0.1826
shapiro.test(t[,2]) #p-value = 0.008647
shapiro.test(t[,3]) #p-value = 0.08065
t.test(t[,1], t[,3]) #p-value = 0.1344
t.test(t[,2], t[,3]) #p-value = 0.1183
t.test(t[,1], t[,2])#p-value = 0.977
#ernas anchor
shapiro.test(t[,1]) #p-value = 0.655
shapiro.test(t[,2]) #p-value = 0.2955
shapiro.test(t[,3]) #p-value = 0.242
t.test(t[,1], t[,3]) #p-value = 0.1445
t.test(t[,2], t[,3]) #p-value = 0.202
t.test(t[,1], t[,2], )#p-value = 0.9469

##############Try using the proportions
#proms
zt0circ<-sapply(1:8, function(ernasphase){sapply(1:100, function(perm){unlist(expbothphases_randompickproms[1,perm])[ernasphase]})})
zt6circ<-sapply(1:8, function(ernasphase){sapply(1:100, function(perm){unlist(expbothphases_randompickproms[2,perm])[ernasphase]})})
zt12circ<-sapply(1:8, function(ernasphase){sapply(1:100, function(perm){unlist(expbothphases_randompickproms[3,perm])[ernasphase]})})
zt18circ<-sapply(1:8, function(ernasphase){sapply(1:100, function(perm){unlist(expbothphases_randompickproms[4,perm])[ernasphase]})})
diurcircproms<-(zt0circ+zt6circ)/2
noccircproms<-(zt12circ+zt18circ)/2
diurcircproms<-t(apply(diurcircproms, 1, function(x){x/sum(x)}))
noccircproms<-t(apply(noccircproms, 1, function(x){x/sum(x)}))

rownames(diurcircproms)<-NULL
colnames(diurcircproms)<-c("1-3","4-6","7-9", "10-12","13-15", "16-18", "19-21", "22-24")
rownames(diurcircproms)<-rep("Diurnal", 100)
colnames(noccircproms)<-c("1-3","4-6","7-9", "10-12","13-15", "16-18", "19-21", "22-24")
rownames(noccircproms)<-NULL
rownames(noccircproms)<-rep("Nocturnal", 100)
#Check if distributions are normal or not
nd<-sapply(c(1:8), function(x){shapiro.test(diurcircproms[,x])[[2]]}) 
nn<-sapply(1:8, function(x){shapiro.test(noccircproms[,x])[[2]]})
par(mfrow=c(1,2))
plot(nn)+abline(h = .001, col="red")
plot(nd)+abline(h = .001, col="red")
#dev.off()
 
#plot distributions
t<-apply(diurcircproms, 2, density)
par(mfrow=c(2,4))
lapply(t, plot)

t<-apply(noccircproms, 2, density)
par(mfrow=c(2,4))
lapply(t, plot)
#They all look normal

#Since they are normal, check their variances
#Check variances of distributions, 
vnd<-sapply(c(1:8), function(x){var.test(diurcircproms[,x],noccircproms[,x], alternative = "two.sided")$p.value}) 

plot(vnd)+abline(h = .001, col="red")
plot(nd)+abline(h = .001, col="red")
#dev.off()


#vnd>.001 if pval is >.001 I dont have enough evidence to reject h0 which asumes the variances are equivalent, so h0==h1

#[1]  TRUE FALSE  TRUE FALSE FALSE FALSE  TRUE FALSE
#t.test: 1.3.7
#welch: 2,4,5,6,8
pvalsintrons<-c(t.test(diurcircproms[,1],noccircproms[,1], var.equal = T )[[3]],
                t.test(diurcircproms[,2],noccircproms[,2], var.equal = F  )[[3]], 
                t.test(diurcircproms[,3],noccircproms[,3], var.equal = T  )[[3]], 
                t.test(diurcircproms[,4],noccircproms[,4], var.equal = F )[[3]], 
                t.test(diurcircproms[,5],noccircproms[,5] , var.equal = F)[[3]], 
                t.test(diurcircproms[,6],noccircproms[,6], var.equal = F )[[3]], 
                t.test(diurcircproms[,7],noccircproms[,7], var.equal = T  )[[3]], 
                t.test(diurcircproms[,7],noccircproms[,7], var.equal = F )[[3]])
 
 names(pvalsintrons)<-c("1-3", "4-6", "7-9", "10-12", "13-15", "16-18", "19-21", "22-24")

##svglite::svglite("Analysis_per_phases/MFM_RNAseqrandompicked_daynightcontrol_pvals_diurvsnocALLPROMS_proportions.svg")
  
ggplot(melt(log10(pvalsintrons)), aes(x=c("1-3", "4-6", "7-9", "10-12", "13-15", "16-18", "19-21", "22-24"), y=value))+geom_point(size=4, aes(col=rownames(melt(log10(pvalsintrons)))))+  scale_y_continuous(name="-log10 pval")+xlab("Phases")+
    geom_point(shape = 1,size=4,colour = "gray49")+
   scale_x_discrete( limits=c("1-3", "4-6", "7-9", "10-12", "13-15", "16-18", "19-21", "22-24"))+ geom_hline(yintercept = 0.001, color="black", linetype="dashed")+
  ggtitle("Diurnal vs Nocturnal: All proms ")+theme_bw()+scale_color_manual(values=brewer.pal(9,"RdBu"), name="Phases")
##dev.off()
#////////
#introns
zt0circ<-sapply(1:8, function(ernasphase){sapply(1:100, function(perm){unlist(expbothphases_randompickpromsINTRONS[1,perm])[ernasphase]})})
zt6circ<-sapply(1:8, function(ernasphase){sapply(1:100, function(perm){unlist(expbothphases_randompickpromsINTRONS[2,perm])[ernasphase]})})
zt12circ<-sapply(1:8, function(ernasphase){sapply(1:100, function(perm){unlist(expbothphases_randompickpromsINTRONS[3,perm])[ernasphase]})})
zt18circ<-sapply(1:8, function(ernasphase){sapply(1:100, function(perm){unlist(expbothphases_randompickpromsINTRONS[4,perm])[ernasphase]})})
diurcircproms<-(zt0circ+zt6circ)/2
noccircproms<-(zt12circ+zt18circ)/2
diurcircproms<-t(apply(diurcircproms, 1, function(x){x/sum(x)}))
noccircproms<-t(apply(noccircproms, 1, function(x){x/sum(x)}))

rownames(diurcircproms)<-NULL
colnames(diurcircproms)<-c("1-3","4-6","7-9", "10-12","13-15", "16-18", "19-21", "22-24")
rownames(diurcircproms)<-rep("Diurnal", 100)
colnames(noccircproms)<-c("1-3","4-6","7-9", "10-12","13-15", "16-18", "19-21", "22-24")
rownames(noccircproms)<-NULL
rownames(noccircproms)<-rep("Nocturnal", 100)
#Check if distributions are normal or not
nd<-sapply(c(1:8), function(x){shapiro.test(diurcircproms[,x])[[2]]}) 
nn<-sapply(1:8, function(x){shapiro.test(noccircproms[,x])[[2]]})
par(mfrow=c(1,2))
plot(nn)+abline(h = .001, col="red")
plot(nd)+abline(h = .001, col="red")
#nn>.001
#[1] TRUE TRUE TRUE TRUE TRUE TRUE TRUE TRUE
#nd>.001
#[1]  TRUE FALSE  TRUE FALSE  TRUE  TRUE  TRUE  TRUE

#plot distributions
t<-apply(diurcircproms, 2, density)
par(mfrow=c(2,4))
lapply(t, plot)

#Not all of them look normal
t<-apply(noccircproms, 2, density)
par(mfrow=c(2,4))
lapply(t, plot)
#They all look normal

#Since they are normal, check their variances
#Check variances of distributions, 
vnd<-sapply(c(1,3,5:8), function(x){var.test(diurcircproms[,x],noccircproms[,x], alternative = "two.sided")$p.value}) 
plot(vnd)+abline(h = .001, col="red")#All variances all different, so use welc

#vnd>.001 if pval is >.001 I dont have enough evidence to reject h0 which asumes the variances are equivalent, so h0==h1

#[1] FALSE FALSE FALSE FALSE FALSE FALSE
#mann-whitney: 2,4
#welch: 1,3,5:8
pvalsintrons<-c(t.test(diurcircproms[,1],noccircproms[,1], var.equal = F )[[3]],
                wilcox.test(diurcircproms[,2],noccircproms[,2], paired = F  )[[3]], 
                t.test(diurcircproms[,3],noccircproms[,3],var.equal = F  )[[3]], 
                wilcox.test(diurcircproms[,4],noccircproms[,4],paired = F )[[3]], 
                t.test(diurcircproms[,5],noccircproms[,5] ,var.equal = F )[[3]], 
                t.test(diurcircproms[,6],noccircproms[,6], var.equal = F  )[[3]], 
                t.test(diurcircproms[,7],noccircproms[,7], var.equal = F   )[[3]], 
                t.test(diurcircproms[,7],noccircproms[,7], var.equal = F )[[3]])
 
 names(pvalsintrons)<-c("1-3", "4-6", "7-9", "10-12", "13-15", "16-18", "19-21", "22-24")

#svglite::svglite("Analysis_per_phases/MFM_RNAseqrandompicked_daynightcontrol_pvals_diurvsnocINTRONS_proportions.svg")
 ggplot(melt(log10(pvalsintrons)), aes(x=c("1-3", "4-6", "7-9", "10-12", "13-15", "16-18", "19-21", "22-24"), y=value))+geom_point(size=4, aes(col=rownames(melt(log10(pvalsintrons)))))+  scale_y_continuous(name="-log10 pval")+xlab("Phases")+
    geom_point(shape = 1,size=4,colour = "gray49")+
   scale_x_discrete( limits=c("1-3", "4-6", "7-9", "10-12", "13-15", "16-18", "19-21", "22-24"))+ geom_hline(yintercept = -3, color="black", linetype="dashed")+
  ggtitle("Diurnal vs Nocturnal: Introns ")+theme_bw()+scale_color_manual(values=brewer.pal(9,"RdBu"), name="Phases")
#dev.off()


#boxplots

#All proms
zt0circ<-sapply(1:8, function(ernasphase){sapply(1:100, function(perm){unlist(expbothphases_randompickproms[1,perm])[ernasphase]})})
zt6circ<-sapply(1:8, function(ernasphase){sapply(1:100, function(perm){unlist(expbothphases_randompickproms[2,perm])[ernasphase]})})
zt12circ<-sapply(1:8, function(ernasphase){sapply(1:100, function(perm){unlist(expbothphases_randompickproms[3,perm])[ernasphase]})})
zt18circ<-sapply(1:8, function(ernasphase){sapply(1:100, function(perm){unlist(expbothphases_randompickproms[4,perm])[ernasphase]})})
diurcircproms<-(zt0circ+zt6circ)/2
noccircproms<-(zt12circ+zt18circ)/2

rownames(diurcircproms)<-NULL
colnames(diurcircproms)<-c("1-3","4-6","7-9", "10-12","13-15", "16-18", "19-21", "22-24")
rownames(diurcircproms)<-rep("Diurnal", 100)
colnames(noccircproms)<-c("1-3","4-6","7-9", "10-12","13-15", "16-18", "19-21", "22-24")
rownames(noccircproms)<-NULL
rownames(noccircproms)<-rep("Nocturnal", 100)

##svglite::svglite("Analysis_per_phases/MFM_RNAseqrandompicked_daynigh_promehn_allproms_boxplotofinteractions.svg")
#colnames(matrix.combined)<-rep(c("diurnal", "nocturnal"), 8)
ggplot(melt(rbind(diurcircproms, noccircproms)), aes(x=as.factor(Var2), y=value, fill=as.factor(Var1)))+geom_boxplot(notch = T, notchwidth = 0.5, coef=10)+
  ylab("Interactions")+
  scale_x_discrete(name="eRNAs phases")+theme_bw()+
  scale_fill_manual(values = c("brown3" , "steelblue", "brown3" , "steelblue", "brown3" , "steelblue", "brown3",   "steelblue", "brown3", "steelblue", "brown3", "steelblue", "brown3", "steelblue", "brown3",  "steelblue"),name="Promoter phases")+ggtitle("Prom-enh: All proms")
##dev.off()


#Introns
zt0circ<-sapply(1:8, function(ernasphase){sapply(1:100, function(perm){unlist(expbothphases_randompickpromsINTRONS[1,perm])[ernasphase]})})
zt6circ<-sapply(1:8, function(ernasphase){sapply(1:100, function(perm){unlist(expbothphases_randompickpromsINTRONS[2,perm])[ernasphase]})})
zt12circ<-sapply(1:8, function(ernasphase){sapply(1:100, function(perm){unlist(expbothphases_randompickpromsINTRONS[3,perm])[ernasphase]})})
zt18circ<-sapply(1:8, function(ernasphase){sapply(1:100, function(perm){unlist(expbothphases_randompickpromsINTRONS[4,perm])[ernasphase]})})
diurcircproms<-(zt0circ+zt6circ)/2
noccircproms<-(zt12circ+zt18circ)/2
rownames(diurcircproms)<-NULL
colnames(diurcircproms)<-c("1-3","4-6","7-9", "10-12","13-15", "16-18", "19-21", "22-24")
rownames(diurcircproms)<-rep("Diurnal", 100)
colnames(noccircproms)<-c("1-3","4-6","7-9", "10-12","13-15", "16-18", "19-21", "22-24")
rownames(noccircproms)<-NULL
rownames(noccircproms)<-rep("Nocturnal", 100)

##svglite::svglite("Analysis_per_phases/MFM_RNAseqrandompicked_daynigh_promehn_introns_boxplotofinteractions.svg")
#colnames(matrix.combined)<-rep(c("diurnal", "nocturnal"), 8)
ggplot(melt(rbind(diurcircproms, noccircproms)), aes(x=as.factor(Var2), y=value, fill=as.factor(Var1)))+geom_boxplot(notch = T, notchwidth = 0.5, coef=10)+
  ylab("Interactions")+
  scale_x_discrete(name="eRNAs phases")+theme_bw()+
  scale_fill_manual(values = c("brown3" , "steelblue", "brown3" , "steelblue", "brown3" , "steelblue", "brown3",   "steelblue", "brown3", "steelblue", "brown3", "steelblue", "brown3", "steelblue", "brown3",  "steelblue"),name="Promoter phases")+ggtitle("Prom-enh: Introns")
##dev.off()

#####################----------------------------------------------------------
#Proportions

#All proms
zt0circ<-sapply(1:8, function(ernasphase){sapply(1:100, function(perm){unlist(expbothphases_randompickproms[1,perm])[ernasphase]})})
zt6circ<-sapply(1:8, function(ernasphase){sapply(1:100, function(perm){unlist(expbothphases_randompickproms[2,perm])[ernasphase]})})
zt12circ<-sapply(1:8, function(ernasphase){sapply(1:100, function(perm){unlist(expbothphases_randompickproms[3,perm])[ernasphase]})})
zt18circ<-sapply(1:8, function(ernasphase){sapply(1:100, function(perm){unlist(expbothphases_randompickproms[4,perm])[ernasphase]})})
diurcircproms<-(zt0circ+zt6circ)/2
noccircproms<-(zt12circ+zt18circ)/2
diurcircproms<-t(apply(diurcircproms, 1, function(x){x/sum(x)}))
noccircproms<-t(apply(noccircproms, 1, function(x){x/sum(x)}))

rownames(diurcircproms)<-NULL
colnames(diurcircproms)<-c("1-3","4-6","7-9", "10-12","13-15", "16-18", "19-21", "22-24")
rownames(diurcircproms)<-rep("Diurnal", 100)
colnames(noccircproms)<-c("1-3","4-6","7-9", "10-12","13-15", "16-18", "19-21", "22-24")
rownames(noccircproms)<-NULL
rownames(noccircproms)<-rep("Nocturnal", 100)

#svglite::svglite("Analysis_per_phases/MFM_RNAseqrandompicked_daynigh_promehn_allproms_boxplotofinteractions_proportions.svg")
#colnames(matrix.combined)<-rep(c("diurnal", "nocturnal"), 8)
ggplot(melt(rbind(diurcircproms, noccircproms)), aes(x=as.factor(Var2), y=value, fill=as.factor(Var1)))+geom_boxplot(notch = T, notchwidth = 0.5, coef=10)+
  ylab("Interactions")+
  scale_x_discrete(name="eRNAs phases")+theme_bw()+
  scale_fill_manual(values = c("brown3" , "steelblue", "brown3" , "steelblue", "brown3" , "steelblue", "brown3",   "steelblue", "brown3", "steelblue", "brown3", "steelblue", "brown3", "steelblue", "brown3",  "steelblue"),name="Promoter phases")+ggtitle("Proportions Prom-enh: All proms")
#dev.off()

#introns
zt0circ<-sapply(1:8, function(ernasphase){sapply(1:100, function(perm){unlist(expbothphases_randompickpromsINTRONS[1,perm])[ernasphase]})})
zt6circ<-sapply(1:8, function(ernasphase){sapply(1:100, function(perm){unlist(expbothphases_randompickpromsINTRONS[2,perm])[ernasphase]})})
zt12circ<-sapply(1:8, function(ernasphase){sapply(1:100, function(perm){unlist(expbothphases_randompickpromsINTRONS[3,perm])[ernasphase]})})
zt18circ<-sapply(1:8, function(ernasphase){sapply(1:100, function(perm){unlist(expbothphases_randompickpromsINTRONS[4,perm])[ernasphase]})})
diurcircproms<-(zt0circ+zt6circ)/2
noccircproms<-(zt12circ+zt18circ)/2
diurcircproms<-t(apply(diurcircproms, 1, function(x){x/sum(x)}))
noccircproms<-t(apply(noccircproms, 1, function(x){x/sum(x)}))

rownames(diurcircproms)<-NULL
colnames(diurcircproms)<-c("1-3","4-6","7-9", "10-12","13-15", "16-18", "19-21", "22-24")
rownames(diurcircproms)<-rep("Diurnal", 100)
colnames(noccircproms)<-c("1-3","4-6","7-9", "10-12","13-15", "16-18", "19-21", "22-24")
rownames(noccircproms)<-NULL
rownames(noccircproms)<-rep("Nocturnal", 100)

#svglite::svglite("Analysis_per_phases/MFM_RNAseqrandompicked_daynigh_promehn_introns_boxplotofinteractions_proportions.svg")
#colnames(matrix.combined)<-rep(c("diurnal", "nocturnal"), 8)
ggplot(melt(rbind(diurcircproms, noccircproms)), aes(x=as.factor(Var2), y=value, fill=as.factor(Var1)))+geom_boxplot(notch = T, notchwidth = 0.5, coef=10)+
  ylab("% Interactions")+
  scale_x_discrete(name="eRNAs phases")+theme_bw()+
  scale_fill_manual(values = c("brown3" , "steelblue", "brown3" , "steelblue", "brown3" , "steelblue", "brown3",   "steelblue", "brown3", "steelblue", "brown3", "steelblue", "brown3", "steelblue", "brown3",  "steelblue"),name="Promoter phases")+ggtitle("Proportions Prom-enh: Introns")
#dev.off()

#######################################################

#Repeat analysis only for p-p interactions


################################  
#### Open chic merge file s#####
################################  
#I use the symmetrical set
chic<-read.csv("/inputs_for_scripts/All_step2_washU_text_3.txt", sep = "\t", header = F)
#chic_baits<-read.csv("chic_baits_mm9.txt", sep = "\t", header = F)
chic_baits<-chic[,1:3]
#chic_otherends<-read.csv("chic_otherends_mm9.txt", sep = "\t", header = F)
chic_otherends<-chic[,4:6]
#Same number of lines! Allows mapping bait<->otherend

#Bedfiles, GRanges Objects
chic_otherends_bed<-GRanges(seqnames= Rle(chic_otherends[,1]), ranges = IRanges(chic_otherends[,2], chic_otherends[,3]))
chic_bait_bed<-GRanges(seqnames= Rle(chic_baits[,1]), ranges = IRanges(chic_baits[,2], chic_baits[,3]))

#--------------------------------------------------------------------
##Overlap of circproms to baits
#skip

#Open circadian promoters

fang_mrnas<-read.csv("/inputs_for_scripts/circproms/HindIIIfragments_circadiangenes_MFMRNAseq_phases.bed", sep = "\t", header = F)
fang_mrnas<-bedfile(fang_mrnas, columnnames)
circpromlist<-list("fang_mrnas")


#cirproms


circpromphases<-read.csv("/inputs_for_scripts/circproms/HindIIIfragments_circadiangenes_MFMRNAseq_phases.bed", sep = "\t", header = F)
circpromphasesINTRONS<-read.csv("/inputs_for_scripts/circproms/HindIIIfragments_circadiangenesonlyintrons_MFMRNAseq_phases.bed", sep = "\t", header = F)
#Divide per phases
#List of the phases
#Divide per phases
#List of the phases
#phases<-unique(circpromphases[,17])
#SORT FILE ACCORDING TO PHASES
circpromphases<-circpromphases[order(circpromphases[,5]),]
phases<-unique(circpromphases[,5])
#introns
circpromphasesINTRONS<-circpromphasesINTRONS[order(circpromphasesINTRONS[,5]),]
#phases_bin<-split(phases, ceiling(seq_along(phases)/3))
#Add separaterly last phase, otherwise only last bin would have 1 phase
#phases_bin[[8]]<-c(phases_bin[[8]], 23.5)
#phases_bin[[9]]<-NULL
#Divide the circprom per phases, create separe variables
#circprom_divided_list<-lapply(phases, function(x){
#  tempo<-circpromphases[circpromphases[,17]==x,c(1,17)]
#  return(tempo)
#  })


circprom_divided_list<-lapply(phases, function(x){
  tempo1<-circpromphases[circpromphases[,5]==x[1],]
  tempo2<-circpromphases[circpromphases[,5]==x[2],]
  tempo3<-circpromphases[circpromphases[,5]==x[3],]
  tempo4<-circpromphases[circpromphases[,5]==x[5],]
  tempo5<-rbind(tempo1, tempo2, tempo3, tempo4)
  return(tempo5)
})

#Introns
circpromINTRONS_divided_list<-lapply(phases, function(x){
  tempo1<-circpromphasesINTRONS[circpromphasesINTRONS[,5]==x[1],]
  tempo2<-circpromphasesINTRONS[circpromphasesINTRONS[,5]==x[2],]
  tempo3<-circpromphasesINTRONS[circpromphasesINTRONS[,5]==x[3],]
  tempo4<-circpromphasesINTRONS[circpromphasesINTRONS[,5]==x[5],]
  tempo5<-rbind(tempo1, tempo2, tempo3, tempo4)
  return(tempo5)
})

#Remove NAs
circprom_divided_list<-lapply(circprom_divided_list, function(x){
  t<-x
  t<-t[complete.cases(t),]
})
  #Introns
circpromINTRONS_divided_list<-lapply(circpromINTRONS_divided_list, function(x){
  t<-x
  t<-t[complete.cases(t),]
})


#8 items in list with the ernas per phase (each 3 hrs)
#names for the new phases
#phases_bin_names<-sapply(1:8, function(x){paste(phases_bin[[x]][1], phases_bin[[x]][2], phases_bin[[x]][3], phases_bin[[x]][4], sep = "_")})

#phases_bin_names<-gsub("_NA", "", phases_bin_names)
names(circprom_divided_list)<-gsub(pattern = "ZT", replacement = "" , phases)
createvars(circprom_divided_list, "df_circprom", gsub(pattern = "ZT", replacement = "" , phases))


names(circpromINTRONS_divided_list)<-gsub(pattern = "ZT", replacement = "" , phases)
createvars(circpromINTRONS_divided_list, "df_INTRONScircprom", gsub(pattern = "ZT", replacement = "" , phases))

#Transform into granges object
#biomartpos_expr replace for 
list_circpromsperphase_bed<-lapply(sapply(mixedsort(ls(pattern = "df_circprom")), list), function(x){
  t<-get(x) 
  t1<-GRanges(seqnames= Rle(t[,1]), ranges = IRanges(t[,2], t[,3]), phase=t[,5])
  return(t1)
})
  #introns
list_circpromsperphaseINTRONS_bed<-lapply(sapply(mixedsort(ls(pattern = "df_INTRONScircprom")), list), function(x){
  t<-get(x) 
  t1<-GRanges(seqnames= Rle(t[,1]), ranges = IRanges(t[,2], t[,3]), phase=t[,5])
  return(t1)
})

createvars(list_circpromsperphase_bed, "bed_circprom",  gsub(pattern = "ZT", replacement = "" , phases))

createvars(list_circpromsperphaseINTRONS_bed, "bed_intronscircprom",  gsub(pattern = "ZT", replacement = "" , phases))


#Overlap with CHiC

####################Overlap with ChiC
circpromlist_phases<-sapply(mixedsort(ls(pattern = "bed_circprom", sorted = F), decreasing = F), function(x){list(x)})
    #intron
circpromlistintrons_phases<-sapply(mixedsort(ls(pattern = "bed_intronscircprom", sorted = F), decreasing = F), function(x){list(x)})


#####################Retrieve index from bait, proms per phases
phases_circprom_index_baits<-lapply(circpromlist_phases, function(x){
  tempo<-retrieveindex_fromchic(get(x), chic_otherends_bed, chic_bait_bed)
})

names(phases_circprom_index_baits) <- paste("BI_proms", phases, sep = "")#phases MFM and phases_bin_names for fang
list2env(phases_circprom_index_baits , envir = .GlobalEnv)
#remove(phases_eRNAs_index_baits)

    #introns
phases_circpromintrons_index_baits<-lapply(circpromlistintrons_phases, function(x){
  tempo<-retrieveindex_fromchic(get(x), chic_otherends_bed, chic_bait_bed)
})

names(phases_circpromintrons_index_baits) <- paste("BI_intronproms", phases, sep = "")
list2env(phases_circpromintrons_index_baits , envir = .GlobalEnv)
#remove(phases_eRNAs_index_baits)


###### Both circproms and circprom per phase analysis


#Compare each circadian promoter vs all the ernas_phases,
#Rerun chunk in line 104
bothphases_circadianprom_counts<-
  lapply(circpromlist_phases, function(y){# each circprom
    tempo_circ<-get(y);
    t<-lapply(phases_circprom_index_baits, function(tempo_circ2){
    tempo_circ2<-length(subjectHits(findOverlaps(tempo_circ2, tempo_circ)))
    })
    
})


names(bothphases_circadianprom_counts)<-circpromlist_phases


    #introns
bothphases_circadianpromintron_counts<-
  lapply(circpromlistintrons_phases, function(y){# each circprom
    tempo_circ<-get(y);
    t<-lapply(phases_circpromintrons_index_baits, function(tempo_circ2){
    tempo_circ2<-length(subjectHits(findOverlaps(tempo_circ2, tempo_circ)))
    })
    
})


names(bothphases_circadianpromintron_counts)<-circpromlistintrons_phases


#Plot as clocks

#Plot as clocks, proms as anchors


###########DAY
tempoclock<-sapply(1:2, function(x){
  unlist(bothphases_circadianprom_counts[[x]])
})
#tempoclock_day<-apply(tempoclock, 1, function(y){ mean(y)})

#temporal<-cbind(1:8, "Value"=tempoclock_day)
 # temporal<-as.data.frame(temporal)
#  temporal[,2]<-(temporal[,2]/sum(temporal[,2]))#as.numeric(levels(temporal[,#2]))[temporal[,2]]
  
  
d<-ggplot(melt(sapply(1:2, function(x){tempoclock[,x]/apply(tempoclock, 2, sum)[x]})), aes(x=Var1, y=value, fill=(Var2)))+geom_bar(width = 1, stat = "identity")+ 
  scale_y_discrete(limits="")+
  theme( panel.background = element_blank(), axis.text=element_text(size=20, vjust=0.8, face = "bold"), axis.line.x = element_line(color="white", size = 1), axis.line.y = element_line(color="white", size = 1), axis.title=element_text(size=20))+
  scale_fill_distiller(palette = "OrRd", breaks=c(1,2), labels=c(1,2), name="Phases")+
  scale_x_discrete(labels= c("0", "6", "12", "18"))+
  ylab("")+xlab("Diurnal promoters")+
  coord_polar() 
d

 
  ###########NIGHT
tempoclock<-sapply(3:4, function(x){
  unlist(bothphases_circadianprom_counts[[x]])
})
#tempoclock_day<-apply(tempoclock, 1, function(y){  mean(y)})

#temporal<-cbind(1:8, "Value"=tempoclock_day)temporal<-as.data.frame(temporal)temporal[,2]<-(temporal[,2]/sum(temporal[,2]))#as.numeric(levels(temporal[,2]))[temporal[,2]]
n<-ggplot(melt(sapply(1:2, function(x){tempoclock[,x]/apply(tempoclock, 2, sum)[x]})), aes(x=Var1, y=value, fill=Var2))+geom_bar(width = 1, stat = "identity")+
  scale_y_discrete(limits="")+
  theme( panel.background = element_blank(), axis.text=element_text(size=20, vjust=0.8, face = "bold"), axis.line.x = element_line(color="white", size = 1),axis.line.y = element_line(color="white", size = 1), axis.title=element_text(size=20))+
    scale_fill_distiller(palette="PuBu", breaks=c(1,2), labels=c(1,2),name="Phases")+ scale_x_discrete(labels= c("0", "6", "12", "18"))+
  ylab("")+xlab("Nocturnal promoters")+
  coord_polar() 
n
tiff("clocks_day_circpromsB.tiff", height = 12, width = 12, units = 'cm', 
     compression = "lzw", res = 300)
d
#dev.off()

tiff("clocks_night_circpromsB.tiff", height = 12, width = 12, units = 'cm', 
     compression = "lzw", res = 300)
n
#dev.off()

    #introns
###########DAY
tempoclock<-sapply(1:2, function(x){
  unlist(bothphases_circadianpromintron_counts[[x]])
})
#tempoclock_day<-apply(tempoclock, 1, function(y){ mean(y)})

#temporal<-cbind(1:8, "Value"=tempoclock_day)
 # temporal<-as.data.frame(temporal)
#  temporal[,2]<-(temporal[,2]/sum(temporal[,2]))#as.numeric(levels(temporal[,#2]))[temporal[,2]]
  
  
d<-ggplot(melt(sapply(1:2, function(x){tempoclock[,x]/apply(tempoclock, 2, sum)[x]})), aes(x=Var1, y=value, fill=(Var2)))+geom_bar(width = 1, stat = "identity")+ 
  scale_y_discrete(limits="")+
  theme( panel.background = element_blank(), axis.text=element_text(size=20, vjust=0.8, face = "bold"), axis.line.x = element_line(color="white", size = 1), axis.line.y = element_line(color="white", size = 1), axis.title=element_text(size=20))+
  scale_fill_distiller(palette = "OrRd", breaks=c(1,2), labels=c(1,2), name="Phases")+
  scale_x_discrete(labels= c("0", "6", "12", "18"))+
  ylab("")+xlab("Diurnal promoters")+
  coord_polar() 
d

 
  ###########NIGHT
tempoclock<-sapply(3:4, function(x){
  unlist(bothphases_circadianpromintron_counts[[x]])
})
#tempoclock_day<-apply(tempoclock, 1, function(y){  mean(y)})

#temporal<-cbind(1:8, "Value"=tempoclock_day)temporal<-as.data.frame(temporal)temporal[,2]<-(temporal[,2]/sum(temporal[,2]))#as.numeric(levels(temporal[,2]))[temporal[,2]]
n<-ggplot(melt(sapply(1:2, function(x){tempoclock[,x]/apply(tempoclock, 2, sum)[x]})), aes(x=Var1, y=value, fill=Var2))+geom_bar(width = 1, stat = "identity")+
  scale_y_discrete(limits="")+
  theme( panel.background = element_blank(), axis.text=element_text(size=20, vjust=0.8, face = "bold"), axis.line.x = element_line(color="white", size = 1),axis.line.y = element_line(color="white", size = 1), axis.title=element_text(size=20))+
    scale_fill_distiller(palette="PuBu", breaks=c(1,2), labels=c(1,2),name="Phases")+ scale_x_discrete(labels= c("0", "6", "12", "18"))+
  ylab("")+xlab("Nocturnal promoters")+
  coord_polar() 
n
#tiff("clocks_day_circpromsintronsB.tiff", height = 12, width = 12, units = 'cm', 
     compression = "lzw", res = 300)
d
#dev.off()

#tiff("clocks_night_circpromsintronsB.tiff", height = 12, width = 12, units = 'cm', 
     compression = "lzw", res = 300)
n
#dev.off()


#######################################
#2018-09-09 using MFM RNAseq proms
#Random pick, p-p; 


#------------
#RANDOM ERNAS, now try random proms
#Extra: EXPECTED
#Repeat 100 times
#Take a random list everytime; use general list of genes and introns 
ppgenelist<-read.csv("/inputs_for_scripts/circproms/HindIIIfragments_circadiangenes_MFMRNAseq_phases.bed", header = F, sep="\t")
ppgenelist<-read.csv("/inputs_for_scripts/circproms/HindIIIfragments_circadiangenes_fang_phases.bed", header = F, sep="\t")
ppgenelist<-ppgenelist[,-4]
ppintronslist<-read.csv("/inputs_for_scripts/circproms/HindIIIfragments_circadiangenesonlyintrons_MFMRNAseq_phases.bed", header = F, sep="\t")

#Divide per phases
#List of the phases
#phases<-unique(circpromphases[,17])
#SORT FILE ACCORDING TO PHASES
ppgenelist<-ppgenelist[order(ppgenelist[,5]),]
ppintronslist<-ppintronslist[order(ppintronslist[,5]),]

phases<-unique(ppintronslist[,5])

phases_bin<-split(unique(ppgenelist[,5]),ceiling(seq_along(unique(ppgenelist[,5]))/3))#For Fang
phases_bin<-phases#For MFM-RNAseq
#Add separaterly last phase, otherwise only last bin would have 1 phase
phases_bin[[8]]<-c(phases_bin[[8]], 23.5)
phases_bin[[9]]<-NULL
phases_bin_names<-sapply(1:8, function(x){paste(phases_bin[[x]][1], phases_bin[[x]][2], phases_bin[[x]][3], phases_bin[[x]][4], sep = "_")})

phases_bin_names<-gsub("_NA", "", phases_bin_names)

ppcircprom_divided_list<-lapply(phases_bin, function(x){ #for fang phases_bin; phases for MFM
  tempo1<-ppgenelist[ppgenelist[,5]==x[1],]
  tempo2<-ppgenelist[ppgenelist[,5]==x[2],]
  tempo3<-ppgenelist[ppgenelist[,5]==x[3],]
  tempo4<-ppgenelist[ppgenelist[,5]==x[4],] # x[5]
  tempo5<-rbind(tempo1, tempo2, tempo3, tempo4) #Add tempo4 for fang
  return(tempo5)
})

ppintroncircprom_divided_list<-lapply(phases, function(x){
  tempo1<-ppintronslist[ppintronslist[,5]==x[1],]
  tempo2<-ppintronslist[ppintronslist[,5]==x[2],]
  tempo3<-ppintronslist[ppintronslist[,5]==x[3],]
  tempo4<-ppintronslist[ppintronslist[,5]==x[4],]
  tempo5<-rbind(tempo1, tempo2, tempo3, tempo4)
  return(tempo5)
})


#Remove NAs
ppcircprom_divided_list<-lapply(ppcircprom_divided_list, function(x){
  t<-x
  t<-t[complete.cases(t),]
})

ppintroncircprom_divided_list<-lapply(ppintroncircprom_divided_list, function(x){
  t<-x
  t<-t[complete.cases(t),]
})


#8 items in list with the ernas per phase (each 3 hrs)
#names for the new phases
#phases_bin_names<-sapply(1:8, function(x){paste(phases_bin[[x]][1], phases_bin[[x]][2], phases_bin[[x]][3], phases_bin[[x]][4], sep = "_")})

#phases_bin_names<-gsub("_NA", "", phases_bin_names)
names(ppcircprom_divided_list)<-gsub(pattern = "ZT", replacement = "" , phases_bin_names) #phases_bin_names Fang; phases MFM
createvars(ppcircprom_divided_list, "df_ppcircprom", gsub(pattern = "ZT", replacement = "" , phases_bin_names))#phases_bin_names for fang; phases MFM
#For fang; run ver 3.0 to separate per phases
names(phases)<- phases_bin_names #phases
createvars(circprom_divided_list, "df_ppcircprom", phases_bin_names)


names(ppintroncircprom_divided_list)<-gsub(pattern = "ZT", replacement = "" , phases)
createvars(ppintroncircprom_divided_list, "df_ppintronscircprom", gsub(pattern = "ZT", replacement = "" , phases))

#Transform into granges object
#biomartpos_expr replace for 
list_ppcircpromsperphase_bed<-lapply(sapply(mixedsort(ls(pattern = "df_ppcircprom")), list), function(x){
  t<-get(x) 
  t1<-GRanges(seqnames= Rle(t[,1]), ranges = IRanges(t[,2], t[,3]), phase=t[,5])
  return(t1)
})
# MFM: lapply(list_ppcircpromsperphase_bed, length) $df_ppcircprom0: 208; $df_ppcircprom6: 322; $df_ppcircprom12: 472; $df_ppcircprom18: 193
#FANG: lapply(list_ppcircpromsperphase_bed, length) $df_ppcircprom1_2.5_3.25: 165; $df_ppcircprom4_5.5_6.25: 111; $df_ppcircprom7_8.5_9.25: 114; $df_ppcircprom10_10.75_11.5: 103; $df_ppcircprom12.25_13_13.75: 107; $df_ppcircprom14.5_15.25_16: 175; $df_ppcircprom17.5_18.25_19: 130; $df_ppcircprom20.5_21.25_22_23.5: 193

list_ppintroncircpromsperphase_bed<-lapply(sapply(mixedsort(ls(pattern = "df_ppintronscircprom")), list), function(x){
  t<-get(x) 
  t1<-GRanges(seqnames= Rle(t[,1]), ranges = IRanges(t[,2], t[,3]), phase=t[,5])
  return(t1)
})
#lapply(list_ppintroncircpromsperphase_bed, length)  $df_ppcircprom0: 58; $df_ppcircprom6: 32; $df_ppcircprom12: 128; $df_ppcircprom18: 53


#createvars(list_ppcircpromsperphase_bed, "bed_ppcircprom",  gsub(pattern = "ZT", replacement = "" , phases))
#createvars(list_ppcircpromsperphase_bed, "bed_ppcircprom", phases_bin_names) for fang

#@@@@@@@@@@@@@@@
 expbothphases_randompickcircproms1<-sapply(1:100, function(rep){
  RANlist_circpromsperphase_bed<-sapply(1:8, function(phase){
    pos<-sample(list_ppcircpromsperphase_bed[[phase]] ,103, replace = F)#193 for MFM and 103 for fang; 
    })
                #lapply(list_ernasperphase_bed, length)[[phase]], replace = F)
#Random no osc proms
  #RANlist_circpromperphase_bed<-sapply(1:8, function(phase){
  #pos<-sample(list_circpromsperphase_bed[[phase]],109, replace = F)
  #})
#Retrieve indexes of circproms
  RANindexes_baitsofcircproms_perphases<-lapply(RANlist_circpromsperphase_bed, function(x){
  tempo<-retrieveindex_fromchic(x, chic_otherends_bed, chic_bait_bed)
  })
  
  #Bait(index ernas) overlap with proms

  RANbothphases_circadianprom_circadianproms_counts<-
  lapply(list_ppcircpromsperphase_bed, function(tempo_circ){# each circprom
    t<-lapply(RANindexes_baitsofcircproms_perphases, function(tempo_ernas){
    tempo_ernas<-length(subjectHits(findOverlaps(tempo_ernas, tempo_circ)))
    })
})
  names(RANbothphases_circadianprom_circadianproms_counts)<-phases_bin_names #phases_bin_names for fang, phases for MFM
  
  
  #names(RANoverlaps_and_correlations_bothphases_circadianprom_ernas)<-circpromlist_phases
  return(RANbothphases_circadianprom_circadianproms_counts)

})

    #introns
expbothphases_randompickcircpromsintrons1<-sapply(1:100, function(rep){
  RANlist_circpromsperphase_bed<-sapply(1:4, function(phase){
    pos<-sample(list_ppintroncircpromsperphase_bed[[phase]] ,32, replace = F)
    })
                #lapply(list_ernasperphase_bed, length)[[phase]], replace = F)
#Random no osc proms
  #RANlist_circpromperphase_bed<-sapply(1:8, function(phase){
  #pos<-sample(list_circpromsperphase_bed[[phase]],109, replace = F)
  #})
#Retrieve indexes of circproms
  RANindexes_baitsofcircproms_perphases<-lapply(RANlist_circpromsperphase_bed, function(x){
  tempo<-retrieveindex_fromchic(x, chic_otherends_bed, chic_bait_bed)
  })
  
  #Bait(index ernas) overlap with proms

  RANbothphases_circadianprom_circadianproms_counts<-
  lapply(list_ppintroncircpromsperphase_bed, function(tempo_circ){# each circprom
    t<-lapply(RANindexes_baitsofcircproms_perphases, function(tempo_ernas){
    tempo_ernas<-length(subjectHits(findOverlaps(tempo_ernas, tempo_circ)))
    })
})
  names(RANbothphases_circadianprom_circadianproms_counts)<-phases
  
  
  #names(RANoverlaps_and_correlations_bothphases_circadianprom_ernas)<-circpromlist_phases
  return(RANbothphases_circadianprom_circadianproms_counts)

})


#Retrieve indexes of eRNAs
  RANindexes_baitsofcircproms_perphases<-lapply(list_circpromsperphase_bed, function(x){
  tempo<-retrieveindex_fromchic(x, chic_otherends_bed, chic_bait_bed)
  })
  
  #Bait(index ernas) overlap with proms

  RANbothphases_circadianprom_circadianproms_counts<-
  lapply(RANlist_circpromperphase_bed, function(tempo_circ){# each circprom
    t<-lapply(RANindexes_baitsofcircproms_perphases, function(tempo_ernas){
    tempo_ernas<-length(subjectHits(findOverlaps(tempo_ernas, tempo_circ)))
    })
})
  names(RANbothphases_circadianprom_circadianproms_counts)<-circpromlist_phases
  
  
  #names(RANoverlaps_and_correlations_bothphases_circadianprom_ernas)<-circpromlist_phases
  return(RANbothphases_circadianprom_circadianproms_counts)

})

#Obtain the mean, 
mean_expbothphases_randompickcircproms1<-sapply(1:8, function(cirpromphase){sapply(1:8, function(circpromphase1){mean(unlist(sapply(1:100, function(rep){expbothphases_randompickcircproms1[cirpromphase,][[rep]][circpromphase1]})))})})

mean_expbothphases_randompickcircpromsintrons1<-sapply(1:4, function(cirpromphase){sapply(1:4, function(circpromphase1){mean(unlist(sapply(1:100, function(rep){expbothphases_randompickcircpromsintrons1[cirpromphase,][[rep]][circpromphase1]})))})})

#Skip
#mean_expbothphases_randompickcircproms2<-sapply(1:8, function(circpromphase1){sapply(1:8, function( cirpromphase){mean(unlist(sapply(1:100, function(rep){expbothphases_randompickcircproms2[cirpromphase,][[rep]][circpromphase1]})))})})

mean_expbothphases_randompickcircproms1
mean_expbothphases_randompickcircpromsintrons1
#mean_expbothphases_randompickcircproms2
#------------
#Plot
###DAY
tempoclock<-sapply(1:2, function(x){
  unlist(expbothphases_randompickcircproms1[[x]])
})
tempoclock_dayRP<-mean_expbothphases_randompickcircproms1[,1:2]
rownames(tempoclock_dayRP)<-c("0", "6", "12", "18")
colnames(tempoclock_dayRP)<-c("0", "6")


###NIGHT
tempoclock<-sapply(3:4, function(x){
  unlist(expbothphases_randompickcircproms1[[x]])
})
tempoclock_nightRP<-mean_expbothphases_randompickcircproms1[,3:4]
rownames(tempoclock_nightRP)<-c("0", "6", "12", "18")
colnames(tempoclock_nightRP)<-c("12", "18")


####Plot as proportions

#ernas anchor
t<-sapply(1:4, function(x){tempoclock_dayRP[,x]/apply(tempoclock_dayRP, 2, sum)[x]})
colnames(t)<-c("1-3", "4-6", "7-9", "10-12")
p1<-ggplot(melt(t), aes(x=Var1, y=value, fill=Var2))+geom_bar(width = 1, stat = "identity")+
  theme( panel.background = element_blank(), axis.text=element_text(size=12, vjust=0.8), axis.line.x = element_line(color="white", size = 1), axis.text.x = element_text(angle = 90, hjust = 1) ,axis.line.y = element_line(color="white", size = 1), axis.title=element_text(size=12))+
  scale_fill_brewer(palette="OrRd", name="Phases")+
  ylab("")+xlab("Promoter Phases")+ggtitle("Diurnal eRNAs")


t<-sapply(1:4, function(x){tempoclock_nightRP[,x]/apply(tempoclock_nightRP, 2, sum)[x]})
colnames(t)<-c("13-15", "16-18", "19-21", "22-24")

p2<-ggplot(melt(t), aes(x=Var1, y=value, fill=Var2))+geom_bar(width = 1, stat = "identity")+
  theme( panel.background = element_blank(), axis.text=element_text(size=12, vjust=0.8), axis.line.x = element_line(color="white", size = 1),axis.text.x = element_text(angle = 90, hjust = 1),axis.line.y = element_line(color="white", size = 1), axis.title=element_text(size=12))+
  scale_fill_brewer(palette="PuBu", name="Phases")+
  ylab("")+xlab("Promoter Phases")+ggtitle("Nocturnal eRNAs")

#Proms anchors
t<-sapply(1:4, function(x){tempoclock_dayRP[,x]/apply(tempoclock_dayRP, 2, sum)[x]})
colnames(t)<-c("1-3", "4-6", "7-9", "10-12")
p3<-ggplot(melt(t), aes(x=Var1, y=value, fill=Var2))+geom_bar(width = 1, stat = "identity")+
  theme( panel.background = element_blank(), axis.text=element_text(size=12, vjust=0.8), axis.line.x = element_line(color="white", size = 1),axis.text.x = element_text(angle = 90, hjust = 1),axis.line.y = element_line(color="white", size = 1), axis.title=element_text(size=12))+
    scale_fill_brewer(palette="OrRd", name="Phases")+
  #scale_x_discrete(labels= c("1", "4", "7", "10", "13", "16", "19", "22"))+
  ylab("")+xlab("eRNAs Phases")+ggtitle("Diurnal Promoters")


t<-sapply(1:4, function(x){tempoclock_nightRP[,x]/apply(tempoclock_nightRP, 2, sum)[x]})
colnames(t)<-c("13-15", "16-18", "19-21", "22-24")
p4<-ggplot(melt(t), aes(x=Var1, y=value, fill=Var2))+geom_bar(width = 1, stat = "identity")+
  theme( panel.background = element_blank(), axis.text=element_text(size=12, vjust=0.8), axis.line.x = element_line(color="white", size = 1),axis.text.x = element_text(angle = 90, hjust = 1),axis.line.y = element_line(color="white", size = 1), axis.title=element_text(size=12))+
    scale_fill_brewer(palette="PuBu", name="Phases")+
  #scale_x_discrete(labels= c("1", "4", "7", "10", "13", "16", "19", "22"))+
  ylab("")+xlab("eRNAs Phases")+ggtitle("Nocturnal Promoters")

grid.arrange(p1, p2, p3, p4)

###Control randompicked, use no circ proms
onlybaits<-bedfile(read.csv("/inputs_for_scripts/Baits.txt", header = T, sep="\t"), columnnames)
t<-chic_bait_bed[unique(queryHits(findOverlaps(chic_bait_bed, onlybaits)))]
noncircproms<-t[!(1:247943 %in% queryHits(findOverlaps(t,bedfile(circpromphases))))]


expbothphases_randompicknooscproms_controlPP<-sapply(1:100, function(rep){
  #RANlist_ernasperphase_bed<-sapply(1:8, function(phase){
   # pos<-sample(noosc_ernas ,160, replace = F)
    #})
                #lapply(list_ernasperphase_bed, length)[[phase]], replace = F)
#Random no osc proms
  RANlist_circpromperphase_bed<-sapply(1:8, function(phase){#1:4 mfm and 1:8
  pos<-sample(unique(noncircproms), 103, replace=F)})#68 for mfm and 103 for fang
    #sample(list_circpromsperphase_bed[[phase]],109, replace = F)})
#Retrieve indexes of eRNAs
  RANindexes_baitsofernas_perphases<-lapply(list_ppcircpromsperphase_bed, function(x){
  tempo<-retrieveindex_fromchic(x, chic_otherends_bed, chic_bait_bed)
  })
  
  #Bait(index ernas) overlap with proms

  RANbothphases_circadianprom_ernas_counts<-
  lapply(RANlist_circpromperphase_bed, function(tempo_circ){# each circprom
    t<-lapply(RANindexes_baitsofernas_perphases, function(tempo_ernas){
    tempo_ernas<-length(subjectHits(findOverlaps(tempo_ernas, tempo_circ)))
    })
})
  names(RANbothphases_circadianprom_ernas_counts)<-phases_bin_names #phases_bin_names for fang and phases for MFM
  
  
  #names(RANoverlaps_and_correlations_bothphases_circadianprom_ernas)<-circpromlist_phases
  return(RANbothphases_circadianprom_ernas_counts)

})

    #introns
expbothphases_randompicknooscpromsintrons_controlPP<-sapply(1:100, function(rep){
  #RANlist_ernasperphase_bed<-sapply(1:8, function(phase){
   # pos<-sample(noosc_ernas ,160, replace = F)
    #})
                #lapply(list_ernasperphase_bed, length)[[phase]], replace = F)
#Random no osc proms
  RANlist_circpromperphase_bed<-sapply(1:4, function(phase){
  pos<-sample(unique(noncircproms), 32, replace=F)})
    #sample(list_circpromsperphase_bed[[phase]],109, replace = F)})
#Retrieve indexes of eRNAs
  RANindexes_baitsofernas_perphases<-lapply(list_ppintroncircpromsperphase_bed, function(x){
  tempo<-retrieveindex_fromchic(x, chic_otherends_bed, chic_bait_bed)
  })
  
  #Bait(index ernas) overlap with proms

  RANbothphases_circadianprom_ernas_counts<-
  lapply(RANlist_circpromperphase_bed, function(tempo_circ){# each circprom
    t<-lapply(RANindexes_baitsofernas_perphases, function(tempo_ernas){
    tempo_ernas<-length(subjectHits(findOverlaps(tempo_ernas, tempo_circ)))
    })
})
  names(RANbothphases_circadianprom_ernas_counts)<-phases
  
  
  #names(RANoverlaps_and_correlations_bothphases_circadianprom_ernas)<-circpromlist_phases
  return(RANbothphases_circadianprom_ernas_counts)

})

#Obtain the mean, 
mean_exp_bothphases_randompicknooscproms_controlPP<-sapply(1:8, function(cirpromphase){sapply(1:8, function(cirpromphase2){mean(unlist(sapply(1:100, function(rep){expbothphases_randompicknooscproms_controlPP[cirpromphase,][[rep]][cirpromphase2]})))})})

mean_exp_bothphases_randompicknooscpromsintrons_controlPP<-sapply(1:4, function(cirpromphase){sapply(1:4, function(cirpromphase2){mean(unlist(sapply(1:100, function(rep){expbothphases_randompicknooscpromsintrons_controlPP[cirpromphase,][[rep]][cirpromphase2]})))})})

mean_exp_bothphases_randompicknooscproms_controlPP
mean_exp_bothphases_randompicknooscpromsintrons_controlPP

tempoclock_nightRP_control<-mean_exp_bothphases_randompicknooscproms_controlPP[,5:8]
rownames(tempoclock_nightRP_control)<-c("1-3","4-6","7-9", "10-12","13-15", "16-18", "19-21", "22-24")
#c("0", "6", "12", "18") for MFM and c("1-3","4-6","7-9", "10-12","13-15", "16-18", "19-21", "22-24") for fang
colnames(tempoclock_nightRP_control)<-c( "13-15", "16-18", "19-21", "22-24")

tempoclock_dayRP_control<-mean_exp_bothphases_randompicknooscproms_controlPP[,1:4]
rownames(tempoclock_dayRP_control)<-c("1-3","4-6","7-9", "10-12","13-15", "16-18", "19-21", "22-24")#c("0", "6", "12", "18")for MFM and c("1-3","4-6","7-9", "10-12","13-15", "16-18", "19-21", "22-24") for fang
colnames(tempoclock_dayRP_control)<-c("1-3","4-6","7-9", "10-12")

#Plot day night and control, general not per hour
#mean_exp_bothphases_randompickproms
#mean_exp_bothphases_randompickernas

#Proms anchors
tempoclock_dayRP<-mean_expbothphases_randompickcircproms1[,1:4]
rownames(tempoclock_dayRP)<-c("1-3","4-6","7-9", "10-12","13-15", "16-18", "19-21", "22-24") #c("0", "6", "12", "18")for MFM and c("1-3","4-6","7-9", "10-12","13-15", "16-18", "19-21", "22-24") for fang
colnames(tempoclock_dayRP)<-c("1-3","4-6","7-9", "10-12")


tempoclock_nightRP<-mean_expbothphases_randompickcircproms1[,5:8]
rownames(tempoclock_nightRP)<-c("1-3","4-6","7-9", "10-12","13-15", "16-18", "19-21", "22-24") #c("0", "6", "12", "18") for MFM and c("1-3","4-6","7-9", "10-12","13-15", "16-18", "19-21", "22-24") for fang
colnames(tempoclock_nightRP)<-c("13-15", "16-18", "19-21", "22-24")

t<-cbind(apply(tempoclock_dayRP, 1, mean)/sum(apply(tempoclock_dayRP, 1, mean)), apply(tempoclock_nightRP, 1, mean)/sum(apply(tempoclock_nightRP, 1, mean)), apply(mean_exp_bothphases_randompicknooscproms_controlPP, 1, mean)/sum(apply(mean_exp_bothphases_randompicknooscproms_controlPP, 1, mean)))

colnames(t)<-c("Diurnal", "Nocturnal","Control")


p1<-ggplot(melt(t), aes(x=Var2, y=value, fill=factor(Var1)))+geom_bar(stat = "identity")+
  theme( panel.background = element_blank(), axis.text=element_text(size=12, vjust=0.8), axis.line.x = element_line(color="white", size = 1),axis.line.y = element_line(color="white", size = 1), axis.text.y = element_blank(),axis.title=element_text(size=12), axis.ticks.y = element_blank())+
    scale_fill_brewer(palette="RdBu", name="Phases")+
  #scale_x_discrete(labels= c("1", "4", "7", "10", "13", "16", "19", "22"))+
  ylab("")+xlab("")+ggtitle("Circadian Promoters")
p1<-p1+theme(axis.text.x = element_text(angle = 90, hjust = 1))

    #introns
tempoclock_dayRP<-mean_expbothphases_randompickcircpromsintrons1[,1:2]
rownames(tempoclock_dayRP)<-c("0", "6", "12", "18")
colnames(tempoclock_dayRP)<-c("0", "6")

tempoclock_nightRP<-mean_expbothphases_randompickcircpromsintrons1[,3:4]
rownames(tempoclock_nightRP)<-c("0", "6", "12", "18")
colnames(tempoclock_nightRP)<-c("12", "18")

t<-cbind(apply(tempoclock_dayRP, 1, mean)/sum(apply(tempoclock_dayRP, 1, mean)), apply(tempoclock_nightRP, 1, mean)/sum(apply(tempoclock_nightRP, 1, mean)), apply(mean_exp_bothphases_randompicknooscpromsintrons_controlPP, 1, mean)/sum(apply(mean_exp_bothphases_randompicknooscpromsintrons_controlPP, 1, mean)))

colnames(t)<-c("Diurnal", "Nocturnal","Control")


p2<-ggplot(melt(t), aes(x=Var2, y=value, fill=factor(Var1)))+geom_bar(stat = "identity")+
  theme( panel.background = element_blank(), axis.text=element_text(size=12, vjust=0.8), axis.line.x = element_line(color="white", size = 1),axis.line.y = element_line(color="white", size = 1), axis.text.y = element_blank(),axis.title=element_text(size=12), axis.ticks.y = element_blank())+
    scale_fill_brewer(palette="RdBu", name="Phases")+
  #scale_x_discrete(labels= c("1", "4", "7", "10", "13", "16", "19", "22"))+
  ylab("")+xlab("")+ggtitle("Circadian Promoters\n Introns")
p2<-p2+theme(axis.text.x = element_text(angle = 90, hjust = 1))

#svglite::svglite("Prom-prom_interactions/MFM_RNAseqrandompicked_daynightcontrol_anchorpromTOPROM_introns_proportions.svg")
grid.arrange(p1,p2, ncol=2)
#dev.off()


#svglite::svglite("Prom-prom_interactions/Fang_randompicked_daynightcontrol_anchorpromTOPROM_proportions.svg")
p1
#dev.off()

#####Boxplots
#FanG
zt0circ<-sapply(1:8, function(ernasphase){sapply(1:100, function(perm){unlist(expbothphases_randompickcircproms1[1,perm])[ernasphase]})})
zt4circ<-sapply(1:8, function(ernasphase){sapply(1:100, function(perm){unlist(expbothphases_randompickcircproms1[2,perm])[ernasphase]})})
zt6circ<-sapply(1:8, function(ernasphase){sapply(1:100, function(perm){unlist(expbothphases_randompickcircproms1[3,perm])[ernasphase]})})
zt8circ<-sapply(1:8, function(ernasphase){sapply(1:100, function(perm){unlist(expbothphases_randompickcircproms1[4,perm])[ernasphase]})})
zt12circ<-sapply(1:8, function(ernasphase){sapply(1:100, function(perm){unlist(expbothphases_randompickcircproms1[5,perm])[ernasphase]})})
zt14circ<-sapply(1:8, function(ernasphase){sapply(1:100, function(perm){unlist(expbothphases_randompickcircproms1[6,perm])[ernasphase]})})
zt16circ<-sapply(1:8, function(ernasphase){sapply(1:100, function(perm){unlist(expbothphases_randompickcircproms1[7,perm])[ernasphase]})})
zt18circ<-sapply(1:8, function(ernasphase){sapply(1:100, function(perm){unlist(expbothphases_randompickcircproms1[8,perm])[ernasphase]})})

diurcircproms<-(zt0circ+zt4circ+zt6circ+zt8circ)/4
noccircproms<-(zt12circ+zt14circ+zt16circ+zt18circ)/4
diurcircproms<-t(apply(diurcircproms, 1, function(x){x/sum(x)}))
noccircproms<-t(apply(noccircproms, 1, function(x){x/sum(x)}))

rownames(diurcircproms)<-NULL
colnames(diurcircproms)<-c("1-3","4-6","7-9", "10-12","13-15", "16-18", "19-21", "22-24")
rownames(diurcircproms)<-rep("Diurnal", 100)
colnames(noccircproms)<-c("1-3","4-6","7-9", "10-12","13-15", "16-18", "19-21", "22-24")
rownames(noccircproms)<-NULL
rownames(noccircproms)<-rep("Nocturnal", 100)


#svglite::svglite("Prom-prom_interactions/Fang_randompicked_daynightcontrol_anchorpromTOPROM_boxplotofinteractions_proportions.svg")
#colnames(matrix.combined)<-rep(c("diurnal", "nocturnal"), 8)
ggplot(melt(rbind(diurcircproms, noccircproms)), aes(x=as.factor(Var2), y=value, fill=as.factor(Var1)))+geom_boxplot(notch = T, notchwidth = 0.5, coef=10)+
  ylab("Proportion of Interactions")+
  scale_x_discrete(name="Circproms phases")+theme_bw()+
  scale_fill_manual(values = c("brown3" , "steelblue", "brown3" , "steelblue", "brown3" , "steelblue", "brown3",   "steelblue", "brown3", "steelblue", "brown3", "steelblue", "brown3", "steelblue", "brown3",  "steelblue"),name="Promoter phases")+ggtitle("Prom-prom: Fang")
#dev.off()


#Stats

#STATISTICAL TESTS
#For fishers test, prom anchors no proportions
##DAY
tempoclock_dayRP<-mean_expbothphases_randompickcircproms1[,1:2]
rownames(tempoclock_dayRP)<-c("0", "6", "12", "18")
colnames(tempoclock_dayRP)<-c("0", "6")
###NIGHT

tempoclock_nightRP<-mean_expbothphases_randompickcircproms1[,3:4]
rownames(tempoclock_nightRP)<-c("0", "6", "12", "18")
colnames(tempoclock_nightRP)<-c("12", "18")

t<-cbind(apply(tempoclock_dayRP, 1, mean), apply(tempoclock_nightRP, 1, mean), apply(mean_exp_bothphases_randompicknooscproms_controlPP, 1, mean))
#fisher.test(matrix(c(sum(t[1:4,1]), sum(t[5:8, 1]), sum(t[1:4, 3]), sum(t[5:8,3])), byrow = T, ncol=2))#p-value = 0.6262 D vs control
#fisher.test(matrix(c(sum(t[1:4,2]), sum(t[5:8, 2]), sum(t[1:4, 3]), sum(t[5:8,3])), byrow = T, ncol=2))#p-value = 0.4686 N vs control
#fisher.test(matrix(c(sum(t[1:4,1]), sum(t[5:8, 1]), sum(t[1:4, 2]), sum(t[5:8,2])),  byrow = T, ncol=2)) #the only one significant, p-value = 0.1297 D vs N

wilcox.test(t[,1], t[,3], paired = T) #Diurnal vs control p-value = 0.125
wilcox.test(t[,2], t[,3], paired = T) #Nocturnal vs control p-value =  0.125
wilcox.test(t[,1], t[,2], paired = T) #Diurnal vs Nocturnal p-value = 0.875

    #introns
##DAY
tempoclock_dayRP<-mean_expbothphases_randompickcircpromsintrons1[,1:2]
rownames(tempoclock_dayRP)<-c("0", "6", "12", "18")
colnames(tempoclock_dayRP)<-c("0", "6")
###NIGHT

tempoclock_nightRP<-mean_expbothphases_randompickcircpromsintrons1[,3:4]
rownames(tempoclock_nightRP)<-c("0", "6", "12", "18")
colnames(tempoclock_nightRP)<-c("12", "18")

t<-cbind(apply(tempoclock_dayRP, 1, mean), apply(tempoclock_nightRP, 1, mean), apply(mean_exp_bothphases_randompicknooscpromsintrons_controlPP, 1, mean))
#fisher.test(matrix(c(sum(t[1:4,1]), sum(t[5:8, 1]), sum(t[1:4, 3]), sum(t[5:8,3])), byrow = T, ncol=2))#p-value = 0.6262 D vs control
#fisher.test(matrix(c(sum(t[1:4,2]), sum(t[5:8, 2]), sum(t[1:4, 3]), sum(t[5:8,3])), byrow = T, ncol=2))#p-value = 0.4686 N vs control
#fisher.test(matrix(c(sum(t[1:4,1]), sum(t[5:8, 1]), sum(t[1:4, 2]), sum(t[5:8,2])),  byrow = T, ncol=2)) #the only one significant, p-value = 0.1297 D vs N

wilcox.test(t[,1], t[,3], paired = T) #Diurnal vs control p-value = 0.625
wilcox.test(t[,2], t[,3], paired = T) #Nocturnal vs control p-value =  0.25
wilcox.test(t[,1], t[,2], paired = T) #Diurnal vs Nocturnal p-value = 0.625


###############results were not st  sig, try only comparing the distrbution
#proms anchor
shapiro.test(t[,1]) #p-value = 0.5905
shapiro.test(t[,2]) #p-value = 0.07562
shapiro.test(t[,3]) #p-value = 0.1351
t.test(t[,1], t[,3]) #p-value =  0.06135
t.test(t[,2], t[,3]) #p-value =0.1947
t.test(t[,1], t[,2])#p-value = 0.9109


    ###----all circproms pvals
#1) Mean of diurnals ZT0 Y 6 for each permutation, I will have 100 values for each of the ZT ernas for the diurnal and noc Circproms
#2) With two distributions for each timepoint i can compare. In the end I will have a vector of 8 pvals 

zt0circ<-sapply(1:4, function(ernasphase){sapply(1:100, function(perm){unlist(expbothphases_randompickcircproms1[1,perm])[ernasphase]})})

zt6circ<-sapply(1:4, function(ernasphase){sapply(1:100, function(perm){unlist(expbothphases_randompickcircproms1[2,perm])[ernasphase]})})

zt12circ<-sapply(1:4, function(ernasphase){sapply(1:100, function(perm){unlist(expbothphases_randompickcircproms1[3,perm])[ernasphase]})})

zt18circ<-sapply(1:4, function(ernasphase){sapply(1:100, function(perm){unlist(expbothphases_randompickcircproms1[4,perm])[ernasphase]})})


#mean of diurnal and noc
diurcircproms<-(zt0circ+zt6circ)/2
noccircproms<-(zt12circ+zt18circ)/2

#Check if distributions are normal or not
nd<-sapply(c(1:3), function(x){shapiro.test(diurcircproms[,x])[[2]]}) #remove col 5 because its an identical distribution
nn<-sapply(1:3, function(x){shapiro.test(noccircproms[,x])[[2]]})
par(mfrow=c(1,2))
plot(nn, ylim=c(0,1))+abline(h = .001, col="red")
plot(nd, ylim=c(0,1))+abline(h = .001, col="red")
#dev.off()
#normal: 1.2,3 7.8
#not normal: 4,5,6
pvalsallcircproms<-c(t.test(diurcircproms[,1],noccircproms[,1] )[[3]],
                t.test(diurcircproms[,2],noccircproms[,2] )[[3]], 
                t.test(diurcircproms[,3],noccircproms[,3] )[[3]], 
                wilcox.test(diurcircproms[,4],noccircproms[,4] )[[3]])
 
 names(pvalsallcircproms)<-c("0", "6", "12", "18")

 #svglite::svglite("Prom-prom_interactions/MFM_RNAseqrandompicked_daynightcontrol_pvals_diurvsnocALLPROMS.svg")
ggplot(melt(log10(pvalsallcircproms)), aes(x=c("0", "6", "12", "18"), y=value))+geom_point(size=4,aes(col=rownames(melt(log10(pvalsallcircproms)))))+
    geom_point(shape = 1,size=4,colour = "gray49")+ scale_y_continuous(name="-log10 pval")+xlab("Phases")+
   scale_x_discrete( limits=c("0", "6", "12", "18"))+ geom_hline(yintercept = 0.001, color="black", linetype="dashed")+
  ggtitle("Diurnal vs Nocturnal: All circproms")+theme_bw()+
  scale_color_manual(values=brewer.pal(9,"RdBu"), name="Phases")
#dev.off()


    ###----introns circproms pvals
#1) Mean of diurnals ZT0 Y 6 for each permutation, I will have 100 values for each of the ZT ernas for the diurnal and noc Circproms
#2) With two distributions for each timepoint i can compare. In the end I will have a vector of 8 pvals 

zt0circ<-sapply(1:4, function(ernasphase){sapply(1:100, function(perm){unlist(expbothphases_randompickcircpromsintrons1[1,perm])[ernasphase]})})

zt6circ<-sapply(1:4, function(ernasphase){sapply(1:100, function(perm){unlist(expbothphases_randompickcircpromsintrons1[2,perm])[ernasphase]})})

zt12circ<-sapply(1:4, function(ernasphase){sapply(1:100, function(perm){unlist(expbothphases_randompickcircpromsintrons1[3,perm])[ernasphase]})})

zt18circ<-sapply(1:4, function(ernasphase){sapply(1:100, function(perm){unlist(expbothphases_randompickcircpromsintrons1[4,perm])[ernasphase]})})


#mean of diurnal and noc
diurcircproms<-(zt0circ+zt6circ)/2
noccircproms<-(zt12circ+zt18circ)/2

#Check if distributions are normal or not
nd<-sapply(c(1,4), function(x){shapiro.test(diurcircproms[,x])[[2]]}) #remove col 5 because its an identical distribution
nn<-sapply(c(1, 3:4), function(x){shapiro.test(noccircproms[,x])[[2]]})
par(mfrow=c(1,2))
plot(nn, ylim=c(0,1))+abline(h = .001, col="red")
plot(nd, ylim=c(0,1))+abline(h = .001, col="red")
#dev.off()
#normal: 1.2,3 7.8
#not normal: 4,5,6
pvalsallcircproms<-c(wilcox.test(diurcircproms[,1],noccircproms[,1] )[[3]],
               wilcox.test(diurcircproms[,2],noccircproms[,2] )[[3]], 
               wilcox.test(diurcircproms[,3],noccircproms[,3] )[[3]], 
                wilcox.test(diurcircproms[,4],noccircproms[,4] )[[3]])
 
 names(pvalsallcircproms)<-c("0", "6", "12", "18")
 
 
#svglite::svglite("Prom-prom_interactions/MFM_RNAseqrandompicked_daynightcontrol_pvals_diurvsnocINTRONS.svg")
ggplot(melt(log10(pvalsallcircproms)), aes(x=c("0", "6", "12", "18"), y=value))+geom_point(size=4,aes(col=rownames(melt(log10(pvalsallcircproms)))))+
    geom_point(shape = 1,size=4,colour = "gray49")+ scale_y_continuous(name="-log10 pval")+xlab("Phases")+
   scale_x_discrete( limits=c("0", "6", "12", "18"))+ geom_hline(yintercept = 0.001, color="black", linetype="dashed")+
  ggtitle("Diurnal vs Nocturnal: All circproms")+theme_bw()+
  scale_color_manual(values=brewer.pal(9,"RdBu"), name="Phases")
#dev.off()


#-------------
#Try proportions
#proms MFM
zt0circ<-sapply(1:4, function(ernasphase){sapply(1:100, function(perm){unlist(expbothphases_randompickcircproms1[1,perm])[ernasphase]})})
zt6circ<-sapply(1:4, function(ernasphase){sapply(1:100, function(perm){unlist(expbothphases_randompickcircproms1[2,perm])[ernasphase]})})
zt12circ<-sapply(1:4, function(ernasphase){sapply(1:100, function(perm){unlist(expbothphases_randompickcircproms1[3,perm])[ernasphase]})})
zt18circ<-sapply(1:4, function(ernasphase){sapply(1:100, function(perm){unlist(expbothphases_randompickcircproms1[4,perm])[ernasphase]})})
diurcircproms<-(zt0circ+zt6circ)/2
noccircproms<-(zt12circ+zt18circ)/2
diurcircproms<-t(apply(diurcircproms, 1, function(x){x/sum(x)}))
noccircproms<-t(apply(noccircproms, 1, function(x){x/sum(x)}))

rownames(diurcircproms)<-NULL
colnames(diurcircproms)<-c("0","6","12","18")
rownames(diurcircproms)<-rep("Diurnal", 100)
colnames(noccircproms)<-c("0","6","12","18")
rownames(noccircproms)<-NULL
rownames(noccircproms)<-rep("Nocturnal", 100)
#Check if distributions are normal or not
nd<-sapply(c(1:4), function(x){shapiro.test(diurcircproms[,x])[[2]]}) #4th col is ident
nn<-sapply(1:4, function(x){shapiro.test(noccircproms[,x])[[2]]})#4th col is ident
par(mfrow=c(1,2))
plot(nn)+abline(h = .001, col="red")
plot(nd)+abline(h = .001, col="red")
#dev.off()
 
#plot distributions
t<-apply(diurcircproms, 2, density)
par(mfrow=c(1,4))
lapply(t, plot)

t<-apply(noccircproms, 2, density)
par(mfrow=c(1,4))
lapply(t, plot)
#They all look normal

#Since they are normal, check their variances
#Check variances of distributions, 
vnd<-sapply(c(1:4), function(x){var.test(diurcircproms[,x],noccircproms[,x], alternative = "two.sided")$p.value}) 

plot(vnd)+abline(h = .001, col="red")


#vnd>.001 if pval is >.001 I dont have enough evidence to reject h0 which asumes the variances are equivalent, so h0==h1

#[1] TRUE TRUE TRUE   NA
#t.test: 1.2,3
#4th?
pvalsintrons<-c(t.test(diurcircproms[,1],noccircproms[,1], var.equal = T )[[3]],
                t.test(diurcircproms[,2],noccircproms[,2],  var.equal = T  )[[3]], 
                t.test(diurcircproms[,3],noccircproms[,3],  var.equal = T )[[3]] ,
                t.test(diurcircproms[,4],noccircproms[,4], var.equal = T )[[3]])
 
 names(pvalsintrons)<-c("0","6","12", "18")
 
#svglite::svglite("Prom-prom_interactions/MFM_RNAseqrandompicked_daynightcontrol_pvals_diurvsnocALLPROMS_proportions.svg")
ggplot(melt(log10(pvalsintrons)), aes(x=c("0","6","12", "18"), y=value))+geom_point(size=4, aes(col=rownames(melt(log10(pvalsintrons)))))+  scale_y_continuous(name="-log10 pval")+xlab("Phases")+
    geom_point(shape = 1,size=4,colour = "gray49")+
   scale_x_discrete( limits=c("0","6","12", "18"))+ geom_hline(yintercept = -3, color="black", linetype="dashed")+
  ggtitle("Diurnal vs Nocturnal: All proms ")+theme_bw()+scale_color_manual(values=brewer.pal(4,"RdBu"), name="Phases")
#dev.off()
#2020-03-16 Proms FANG----------
zt0circ<-sapply(1:8, function(ernasphase){sapply(1:100, function(perm){unlist(expbothphases_randompickcircproms1[1,perm])[ernasphase]})})
zt4circ<-sapply(1:8, function(ernasphase){sapply(1:100, function(perm){unlist(expbothphases_randompickcircproms1[2,perm])[ernasphase]})})
zt6circ<-sapply(1:8, function(ernasphase){sapply(1:100, function(perm){unlist(expbothphases_randompickcircproms1[3,perm])[ernasphase]})})
zt8circ<-sapply(1:8, function(ernasphase){sapply(1:100, function(perm){unlist(expbothphases_randompickcircproms1[4,perm])[ernasphase]})})
zt12circ<-sapply(1:8, function(ernasphase){sapply(1:100, function(perm){unlist(expbothphases_randompickcircproms1[5,perm])[ernasphase]})})
zt14circ<-sapply(1:8, function(ernasphase){sapply(1:100, function(perm){unlist(expbothphases_randompickcircproms1[6,perm])[ernasphase]})})
zt16circ<-sapply(1:8, function(ernasphase){sapply(1:100, function(perm){unlist(expbothphases_randompickcircproms1[7,perm])[ernasphase]})})
zt18circ<-sapply(1:8, function(ernasphase){sapply(1:100, function(perm){unlist(expbothphases_randompickcircproms1[8,perm])[ernasphase]})})

diurcircproms<-(zt0circ+zt4circ+zt6circ+zt8circ)/4
noccircproms<-(zt12circ+zt14circ+zt16circ+zt18circ)/4
diurcircproms<-t(apply(diurcircproms, 1, function(x){x/sum(x)}))
noccircproms<-t(apply(noccircproms, 1, function(x){x/sum(x)}))

rownames(diurcircproms)<-NULL
colnames(diurcircproms)<-c("1-3","4-6","7-9", "10-12","13-15", "16-18", "19-21", "22-24")
rownames(diurcircproms)<-rep("Diurnal", 100)
colnames(noccircproms)<-c("1-3","4-6","7-9", "10-12","13-15", "16-18", "19-21", "22-24")
rownames(noccircproms)<-NULL
rownames(noccircproms)<-rep("Nocturnal", 100)
#Check if distributions are normal or not
nd<-sapply(c(1:8), function(x){shapiro.test(diurcircproms[,x])[[2]]}) #4th col is ident
nn<-sapply(1:8, function(x){shapiro.test(noccircproms[,x])[[2]]})#4th col is ident
par(mfrow=c(1,2))
plot(nn)+abline(h = .001, col="red")
plot(nd)+abline(h = .001, col="red")
#dev.off() #All look normal
 
#plot distributions
t<-apply(diurcircproms, 2, density)
par(mfrow=c(1,4))
lapply(t, plot)

t<-apply(noccircproms, 2, density)
par(mfrow=c(1,4))
lapply(t, plot)
#They all look normal

#Since they are normal, check their variances
#Check variances of distributions, 
vnd<-sapply(c(1:8), function(x){var.test(diurcircproms[,x],noccircproms[,x], alternative = "two.sided")$p.value}) 

plot(vnd)+abline(h = .001, col="red")


#vnd>.001 if pval is >.001 I dont have enough evidence to reject h0 which asumes the variances are equivalent, so h0==h1

#Var equal: TRUE FALSE  TRUE FALSE  TRUE  TRUE  TRUE  TRUE
#t.test: 1.2,3 V
#4th?
pvalsallcircproms_fang<-c(t.test(diurcircproms[,1],noccircproms[,1], var.equal = T )[[3]],
                t.test(diurcircproms[,2],noccircproms[,2],  var.equal = F  )[[3]], 
                t.test(diurcircproms[,3],noccircproms[,3],  var.equal = T )[[3]] ,
                t.test(diurcircproms[,4],noccircproms[,4], var.equal = F )[[3]],
                t.test(diurcircproms[,5],noccircproms[,5], var.equal = T )[[3]],
                t.test(diurcircproms[,6],noccircproms[,6], var.equal = T )[[3]],
                t.test(diurcircproms[,7],noccircproms[,7], var.equal = T )[[3]],
                t.test(diurcircproms[,8],noccircproms[,8], var.equal = T )[[3]])
 
 names(pvalsallcircproms_fang)<-c("1-3","4-6","7-9", "10-12","13-15", "16-18", "19-21", "22-24")
 
#svglite::svglite("Prom-prom_interactions/FANGrandompicked_daynightcontrol_pvals_diurvsnoc_proportions.svg")
ggplot(melt(log10(pvalsallcircproms_fang)), aes(x=c("1-3","4-6","7-9", "10-12","13-15", "16-18", "19-21", "22-24"), y=value))+geom_point(size=4, aes(col=rownames(melt(log10(pvalsallcircproms_fang)))))+  scale_y_continuous(name="-log10 pval")+xlab("Phases")+
    geom_point(shape = 1,size=4,colour = "gray49")+
   scale_x_discrete( limits=c("1-3","4-6","7-9", "10-12","13-15", "16-18", "19-21", "22-24"))+ geom_hline(yintercept = -3, color="black", linetype="dashed")+
  ggtitle("Diurnal vs Nocturnal: All proms FANG ")+theme_bw()+scale_color_manual(values=brewer.pal(8,"RdBu"), name="Phases")
#dev.off()

#--------------------

#introns
zt0circ<-sapply(1:4, function(ernasphase){sapply(1:100, function(perm){unlist(expbothphases_randompickcircpromsintrons1[1,perm])[ernasphase]})})
zt6circ<-sapply(1:4, function(ernasphase){sapply(1:100, function(perm){unlist(expbothphases_randompickcircpromsintrons1[2,perm])[ernasphase]})})
zt12circ<-sapply(1:4, function(ernasphase){sapply(1:100, function(perm){unlist(expbothphases_randompickcircpromsintrons1[3,perm])[ernasphase]})})
zt18circ<-sapply(1:4, function(ernasphase){sapply(1:100, function(perm){unlist(expbothphases_randompickcircpromsintrons1[4,perm])[ernasphase]})})
diurcircproms<-(zt0circ+zt6circ)/2
noccircproms<-(zt12circ+zt18circ)/2
diurcircproms<-t(apply(diurcircproms, 1, function(x){x/sum(x)}))
noccircproms<-t(apply(noccircproms, 1, function(x){x/sum(x)}))

rownames(diurcircproms)<-NULL
colnames(diurcircproms)<-c("0","6","12","18")
rownames(diurcircproms)<-rep("Diurnal", 100)
colnames(noccircproms)<-c("0","6","12","18")
rownames(noccircproms)<-NULL
rownames(noccircproms)<-rep("Nocturnal", 100)
#Check if distributions are normal or not
nd<-sapply(c(1:2, 4), function(x){shapiro.test(diurcircproms[,x])[[2]]}) #4th col is ident
nn<-sapply(c(1,3:4), function(x){shapiro.test(noccircproms[,x])[[2]]})#4th col is ident
par(mfrow=c(1,2))
plot(nn)+abline(h = .001, col="red")
plot(nd)+abline(h = .001, col="red")
#dev.off()

nn>.001
#[1] TRUE TRUE NA TRUE
nd>.001
#[1] FALSE NA FALSE  TRUE
 
#plot distributions
t<-apply(diurcircproms, 2, density)
par(mfrow=c(1,4))
lapply(t, plot)

t<-apply(noccircproms, 2, density)
par(mfrow=c(1,4))
lapply(t, plot)


#Since 3rd, check their variances
#Check variances of distributions, 
vnd<-sapply(c(4), function(x){var.test(diurcircproms[,x],noccircproms[,x], alternative = "two.sided")$p.value}) 

plot(vnd)+abline(h = .001, col="red")


#vnd>.001 if pval is >.001 I dont have enough evidence to reject h0 which asumes the variances are equivalent, so h0==h1

#[1] TRUE TRUE TRUE   NA
#t.test: 1.2,3
#4th?
pvalsintrons<-c(wilcox.test(diurcircproms[,1],noccircproms[,1],paired = F )[[3]],
                wilcox.test(diurcircproms[,2],noccircproms[,2],  paired = F  )[[3]], 
                wilcox.test(diurcircproms[,3],noccircproms[,3], paired = F )[[3]], 
                t.test(diurcircproms[,4],noccircproms[,4], var.equal = F )[[3]])
 
 names(pvalsintrons)<-c("0","6","12", "18")
 
#svglite::svglite("Prom-prom_interactions/MFM_RNAseqrandompicked_daynightcontrol_pvals_diurvsnocINTRONS_proportions.svg")
ggplot(melt(log10(pvalsintrons)), aes(x=c("0","6","12", "18"), y=value))+geom_point(size=4, aes(col=rownames(melt(log10(pvalsintrons)))))+  scale_y_continuous(name="-log10 pval")+xlab("Phases")+
    geom_point(shape = 1,size=4,colour = "gray49")+
   scale_x_discrete( limits=c("0","6","12", "18"))+ geom_hline(yintercept = -3, color="black", linetype="dashed")+
  ggtitle("Diurnal vs Nocturnal: Introns ")+theme_bw()+scale_color_manual(values=brewer.pal(4,"RdBu"), name="Phases")
#dev.off()
#####################---Differential interactions---##########
#######Open data
#Open eRNAs
osc_ernas<-read.csv("/inputs_for_scripts/eRNAs_de_novo_oscillating_phases.txt", header = T, sep = "\t")

#Divide per phases
phases<-unique(osc_ernas[,19])
#Binning per 3 hours
phases_bin<-split(phases, ceiling(seq_along(phases)/3))

#Divide the ernas per phases, create separe variables

ernas_divided_list<-lapply(phases_bin, function(x){
  tempo1<-osc_ernas[osc_ernas[,19]==x[1],c(1,2,3,8:15, 19)]
  tempo2<-osc_ernas[osc_ernas[,19]==x[2],c(1,2,3,8:15,19)]
  tempo3<-osc_ernas[osc_ernas[,19]==x[3],c(1,2,3,8:15,19)]
  tempo4<-rbind(tempo1, tempo2, tempo3)
  return(tempo4)
})
#8 items in list with the ernas per phase (each 3 hrs)
#names for the new phases
phases_bin_names<-sapply(1:8, function(x){paste(phases_bin[[x]][1], phases_bin[[x]][2], phases_bin[[x]][3], sep = "_")})

names(ernas_divided_list) <- paste("df_ernas", phases_bin_names, sep = "")
list2env(ernas_divided_list , envir = .GlobalEnv)
remove(ernas_divided_list)

#Transform to Granges objects
list_ernasperphase<-sapply(mixedsort(ls(pattern = "df_ernas", sorted = F), decreasing = F), function(x){list(x)})

list_ernasperphase_bed<-lapply(list_ernasperphase, function(x){
  t<-get(x)
  t1<-GRanges(seqnames= Rle(t[,1]), ranges = IRanges(t[,2], t[,3]), phase=t[,12])
  return(t1)
})


#Open circproms


circpromphases<-read.csv("inputs_for_scripts/circproms/HindIIIfragments_circadiangenes_MFMRNAseq_phases.bed", header = F, sep="\t")

circpromphasesINTRONS<-read.csv("inputs_for_scripts/circproms/HindIIIfragments_circadiangenesonlyintrons_MFMRNAseq_phases.bed", header = F, sep="\t")

fangcircproms<- read.csv("inputs_for_scripts/circproms/HindIIIfragments_circadiangenes_fang_phases.bed", header = F, sep="\t")
fangcircproms<-fangcircproms[,-4]

#Divide per phases
circpromphases<-circpromphases[order(circpromphases[,5]),]
phases<-unique(circpromphases[,5])
circpromphasesfang<-fangcircproms[order(fangcircproms[,5]),]
phasesfang<-unique(circpromphasesfang[,5])
phases_bin<-split(phasesfang, ceiling(seq_along(phasesfang)/3))
#Add separaterly last phase, otherwise only last bin would have 1 phase
phases_bin[[8]]<-c(phases_bin[[8]], 23.5)
phases_bin[[9]]<-NULL


#all proms
circpromphases<-circpromphases[order(circpromphases[,5]),]
circprom_divided_list<-lapply(phases, function(x){circpromphases[circpromphases[,5]==x,]})


#introns
circpromphasesINTRONS<-circpromphasesINTRONS[order(circpromphasesINTRONS[,5]),]

#Introns
circpromINTRONS_divided_list<-lapply(phases, function(x){circpromphasesINTRONS[circpromphasesINTRONS[,5]==x,]})

#Fang circproms

circpromFANG_divided_list<-lapply(phases_bin, function(x){
  tempo1<-fangcircproms[fangcircproms[,5]==x[1],]
  tempo2<-fangcircproms[fangcircproms[,5]==x[2],]
  tempo3<-fangcircproms[fangcircproms[,5]==x[3],]
  tempo4<-fangcircproms[fangcircproms[,5]==x[4],]
  tempo5<-rbind(tempo1, tempo2, tempo3, tempo4)
  return(tempo5)
})

#Remove NAs
circprom_divided_list<-lapply(circprom_divided_list, function(x){
  t<-x
  t<-t[complete.cases(t),]
})
  #Introns
circpromINTRONS_divided_list<-lapply(circpromINTRONS_divided_list, function(x){
  t<-x
  t<-t[complete.cases(t),]
})
  #Fang
circpromFANG_divided_list<-lapply(circpromFANG_divided_list, function(x){
  t<-x
  t<-t[complete.cases(t),]
})


#8 items in list with the ernas per phase (each 3 hrs)
#names for the new phases
#phases_bin_names<-sapply(1:8, function(x){paste(phases_bin[[x]][1], phases_bin[[x]][2], phases_bin[[x]][3], phases_bin[[x]][4], sep = "_")})

#phases_bin_names<-gsub("_NA", "", phases_bin_names)
names(circprom_divided_list)<-gsub(pattern = "ZT", replacement = "" , phases)
createvars(circprom_divided_list, "df_circprom", gsub(pattern = "ZT", replacement = "" , phases))


names(circpromINTRONS_divided_list)<-gsub(pattern = "ZT", replacement = "" , phases)
createvars(circpromINTRONS_divided_list, "df_INTRONScircprom", gsub(pattern = "ZT", replacement = "" , phases))


phases_bin_names<-sapply(1:8, function(x){paste(phases_bin[[x]][1], phases_bin[[x]][2], phases_bin[[x]][3], sep = "_")})
names(circpromFANG_divided_list)<-phases_bin_names
createvars(circpromFANG_divided_list, "df_FANGcircprom", gsub(pattern = "ZT", replacement = "" , phases_bin_names))

#Transform into granges object
#biomartpos_expr replace for 
list_circpromsperphase_bed<-lapply(sapply(mixedsort(ls(pattern = "df_circprom")), list), function(x){
  t<-get(x) 
  t1<-GRanges(seqnames= Rle(t[,1]), ranges = IRanges(t[,2], t[,3]), phase=t[,5])
  return(t1)
})
  #introns
list_circpromsperphaseINTRONS_bed<-lapply(sapply(mixedsort(ls(pattern = "df_INTRONScircprom")), list), function(x){
  t<-get(x) 
  t1<-GRanges(seqnames= Rle(t[,1]), ranges = IRanges(t[,2], t[,3]), phase=t[,5])
  return(t1)
})

  #FANG
list_circpromsperphaseFANG_bed<-lapply(sapply(mixedsort(ls(pattern = "df_FANGcircprom")), list), function(x){
  t<-get(x) 
  t1<-GRanges(seqnames= Rle(t[,1]), ranges = IRanges(t[,2], t[,3]), phase=t[,5])
  return(t1)
})


#To compare with chic, change bin phases for ernas timepoints 8 to 4 timepoints

list_ernasperphase_bed_mod<-list()
list_ernasperphase_bed_mod[[1]]<-c(list_ernasperphase_bed[[1]], list_ernasperphase_bed[[2]])
list_ernasperphase_bed_mod[[3]]<-c(list_ernasperphase_bed[[5]], list_ernasperphase_bed[[6]])
list_ernasperphase_bed_mod[[2]]<-c(list_ernasperphase_bed[[3]], list_ernasperphase_bed[[4]])
list_ernasperphase_bed_mod[[4]]<-c(list_ernasperphase_bed[[7]], list_ernasperphase_bed[[8]])


list_circpromsperphaseFANG_bed_mod<-list()
list_circpromsperphaseFANG_bed_mod[[1]]<-c(list_circpromsperphaseFANG_bed[[1]],list_circpromsperphaseFANG_bed[[2]])
list_circpromsperphaseFANG_bed_mod[[3]]<-c(list_circpromsperphaseFANG_bed[[5]], list_circpromsperphaseFANG_bed[[6]])
list_circpromsperphaseFANG_bed_mod[[2]]<-c(list_circpromsperphaseFANG_bed[[3]], list_circpromsperphaseFANG_bed[[4]])
list_circpromsperphaseFANG_bed_mod[[4]]<-c(list_circpromsperphaseFANG_bed[[7]], list_circpromsperphaseFANG_bed[[8]])


#main function


#6) Differential interactions: separate UP and DOWN
#Main funtion modification
#Modify the script to retrieve up and down interactions in each interaction

difinteractions_updown<-function(inter_table){
  
  
  #### b2g edgeR differential calls
  counts <- cbind(inter_table[,7:10])
  
  # Counts filter - b2g
  circ_dist <- abs(rowMeans(inter_table[,2:3])-rowMeans(inter_table[,5:6]))/1e3
  
  #Join replicates
  #NOt for circadian
  
  #repMean = cbind(rowMeans(inter_table[,c(10,13)]),rowMeans(inter_table[,c(11,14)]),rowMeans(inter_table[,c(12,15)]))#mean of replicates
  circ_maxN <- apply(inter_table[,7:10],1,max) #max val of each 3 conditions
  circ_counts <- inter_table[circ_maxN>15 ,7:10] #modify max to 5 if using scores
  #Modify this only if using below 150kb & circ_dist>=150 ,7:10]  # filter for low N contacts
  
  ###################################################
  ###################################################
  
  # qNorm the filtered counts (take care to preserve the row names)
  countsq = normalize.quantiles(as.matrix(circ_counts))
  rownames(countsq) = rownames(circ_counts)
  circ_counts<-countsq
  
  # Run edgeR on two reps for each day
  y_circ <- DGEList(circ_counts, group=c(1,2,3,4), remove.zeros = T)
  #y_circ <- estimateCommonDisp(y_circ) #dont work, i need replicates
  #y_circ <- estimateTagwiseDisp(y_circ)
  
  # Compare two groups
  et_circ<-apply(combn(1:4, 2), 2,function(x){
    pairs<-as.character(x)
    et_circ <- exactTest(y_circ, pair=pairs, dispersion = 1e-100)
    return(et_circ)
  })
  #et_circ <- exactTest(y_circ, pair=c("1", "3"), dispersion = 0) #why only 1 and 3, make all the combinations
  edge<-lapply(et_circ, function(timepoints){
    edge_circ <- as.data.frame(topTags(timepoints, n= dim(circ_counts)[1])) #Extracts the top DE tags in a data frame for a given pair of groups, ranked by p-value or absolute log-fold change.
    edge_padj_circ <- edge_circ[edge_circ$FDR < 0.1, ]
    
    edge_padj_up_circ <- edge_padj_circ[edge_padj_circ$logFC > 1,]
    edge_padj_down_circ <- edge_padj_circ[edge_padj_circ $logFC < -1,]
    #dim(edge_padj_up_circ)
    #dim(edge_padj_down_circ)
    return(list(edge_padj_up_circ,edge_padj_down_circ))
  })
  return(edge)
  ###################################################
  ###################################################

}


#Apply function

#6.1) Apply function
load("inputs_for_scripts/circtablesinter")
#1) Filter only interactions with a circadian promoter, only work with reads
mfm_mrnas<-bedfile(read.csv("inputs_for_scripts/circproms/HindIIIfragments_circadiangenes_MFMRNAseq_phases.bed", header = F, sep = "\t"))

mfm_intronsmrnas<-bedfile(read.csv("inputs_for_scripts/circproms/MFM_RNAseq/HindIIIfragments_circadiangenesonlyintrons_MFMRNAseq_phases.bed", header = F, sep = "\t"))

fang_mrnas<-bedfile(read.csv("inputs_for_scripts/circproms/HindIIIfragments_circadiangenes_fang_phases.bed", header = F, sep = "\t"))

#Make symmertic? NO
intmerged_baits_bed<-GRanges(seqnames= Rle(circadian_tableinteractions[,1]), ranges = IRanges(circadian_tableinteractions[,2], circadian_tableinteractions[,3]))
intmerged_otherends_bed<-GRanges(seqnames= Rle(circadian_tableinteractions[,4]), ranges = IRanges(circadian_tableinteractions[,5], circadian_tableinteractions[,6]))

#filter only circadian interactions
intMerge_circbaits<-queryHits(findOverlaps(intmerged_baits_bed, mfm_mrnas))
circadian_tableinteractions_filteredr<-circadian_tableinteractions[intMerge_circbaits, ]

intMerge_circbaitsINTRONS<-queryHits(findOverlaps(intmerged_baits_bed, mfm_intronsmrnas))
circadian_tableinteractions_INTRONS_filteredr<-circadian_tableinteractions[intMerge_circbaitsINTRONS, ]

intMerge_circbaitsFANG<-queryHits(findOverlaps(intmerged_baits_bed, fang_mrnas))
circadian_tableinteractions_FANG_filteredr<-circadian_tableinteractions[intMerge_circbaitsFANG, ]


#Divide interactions into two categories depending on the distance between the fragments
below150kb<-abs(circadian_tableinteractions_filteredr[,5]-circadian_tableinteractions_filteredr[,2])<=150000
above150kb<-abs(circadian_tableinteractions_filteredr[,5]-circadian_tableinteractions_filteredr[,2])>150000

below150kbINTRONS<-abs(circadian_tableinteractions_INTRONS_filteredr[,5]-circadian_tableinteractions_INTRONS_filteredr[,2])<=150000
above150kbINTRONS<-abs(circadian_tableinteractions_INTRONS_filteredr[,5]-circadian_tableinteractions_INTRONS_filteredr[,2])>150000

below150kbFANG<-abs(circadian_tableinteractions_FANG_filteredr[,5]-circadian_tableinteractions_FANG_filteredr[,2])<=150000
above150kbFANG<-abs(circadian_tableinteractions_FANG_filteredr[,5]-circadian_tableinteractions_FANG_filteredr[,2])>150000


diffs_readcount_below150kb<-difinteractions_updown(circadian_tableinteractions_filteredr[below150kb,])

diffs_readcount_below150kbINTRONS<-difinteractions_updown(circadian_tableinteractions_INTRONS_filteredr[below150kbINTRONS,])

diffs_readcount_below150kbFANG<-difinteractions_updown(circadian_tableinteractions_FANG_filteredr[below150kbFANG,])

###If I change dispersion 0 to 0.01 works ? 
diffs_readcount_above150kb<-difinteractions_updown(circadian_tableinteractions_filteredr[above150kb,])
#diff_score_updown<-difinteractions_updown(circadian_tableinteractions_filtereds, 5)
diffs_readcount_above150kbINTRONS<-difinteractions_updown(circadian_tableinteractions_INTRONS_filteredr[above150kbINTRONS,])

diffs_readcount_above150kbFANG<-difinteractions_updown(circadian_tableinteractions_FANG_filteredr[above150kbFANG,])


#Save as objects. 
save(diffs_readcount_above150kb, file = "inputs_for_scripts/differential_interactions/MFMcircproms_diffs_readcount_above150kb2018")
save(diffs_readcount_below150kb, file = "inputs_for_scripts/differential_interactions/MFMcircproms_diffs_readcount_below150kb2018")

save(diffs_readcount_above150kbINTRONS , file = "inputs_for_scripts/differential_interactions/MFMcircproms_diffs_readcount_above150kb2020INTRONS")
save(diffs_readcount_below150kbINTRONS, file = "inputs_for_scripts/differential_interactions/MFMcircproms_diffs_readcount_below150kb2020INTRONS")

save(diffs_readcount_above150kbFANG , file = "inputs_for_scripts/differential_interactions/MFMcircproms_diffs_readcount_above150kb2020FANG")
save(diffs_readcount_below150kbFANG, file = "inputs_for_scripts/differential_interactions/MFMcircproms_diffs_readcount_below150kb2020FANG")

#load("inputs_for_scripts/differential_interactions/MFM_RNAseq/MFMcircproms_diffs_readcount_above150kb2018")
#load("inputs_for_scripts/differential_interactions/MFM_RNAseq/MFMcircproms_diffs_readcount_below150kb2018")

#Run code in 1388 to get the merge dataset of difinter for each distance
## 9.3 Correlation indicating the timepoint where the interactions is stronger

allreadsabove_difinter_timepoint
allreadsbelow_difinter_timepoint


#Boxplots

#6.2) Boxplots
#Create merge dataset of difinter
merge_uniquedifinter_upordown<-function(tablecircadianinteractions, outputadamscript){
  sapply(1:2, function(upordown){
    alldiffinter<-rbind(tablecircadianinteractions[as.numeric(rownames(outputadamscript[[1]][[upordown]])),],
                        tablecircadianinteractions[as.numeric(rownames(outputadamscript[[2]][[upordown]])),], 
                        tablecircadianinteractions[as.numeric(rownames(outputadamscript[[3]][[upordown]])),],
                        tablecircadianinteractions[as.numeric(rownames(outputadamscript[[4]][[upordown]])),],
                        tablecircadianinteractions[as.numeric(rownames(outputadamscript[[5]][[upordown]])),],
                        tablecircadianinteractions[as.numeric(rownames(outputadamscript[[6]][[upordown]])),])
    alldiffinter<-unique(alldiffinter[order(alldiffinter$V1, alldiffinter$V2, alldiffinter$V3, alldiffinter$V4, alldiffinter$V5, alldiffinter$V6),])
    #return(alldiffinter)
    heatmap.2(as.matrix(alldiffinter[,7:10]), trace = "none", density.info = "none", dendrogram="row",labRow =  "", labCol  = c("ZT0", "ZT6", "ZT12", "ZT18"), xlab="" , Colv="NA", main= as.character(dim(alldiffinter)[1]), breaks = seq(0,50,1))
    
  })

}


boxplotupordowninteractions<-function(tablecircadianinteractions, outputadamscript, labely){
  sapply(1:2, function(upordown){
  par(mfrow=c(2,3))
  sub<-c("Up", "Down")
  sapply(1:6, function(combination){
    title<-c("ZT0-6", "ZT0-12", "ZT0-18", "ZT6-12", "ZT6-18", "ZT12-18")
    boxplot(tablecircadianinteractions[as.numeric(rownames(outputadamscript[[combination]][[upordown]])),7:10], outline=F, notch=T, 
            names= c("ZT0", "ZT6", "ZT12", "ZT18"), 
            main=title[combination], col=brewer.pal(4, "BrBG"),
            ylab=labely)
    mtext(sub[upordown], 3, cex=.8)
    legend("topleft", paste("n=", dim(tablecircadianinteractions[as.numeric(rownames(outputadamscript[[combination]][[upordown]])),7:10])[1]), bty="n")
    
  })
})
}


pdf("MFMINTRONSreadsbelow150kbUPDOWNboxplots.pdf")
boxplotupordowninteractions(circadian_tableinteractions, diffs_readcount_below150kb, "")
dev.off()

pdf("MFMINTRONSreadsabove150kbUPDOWNboxplots.pdf")
boxplotupordowninteractions(circadian_tableinteractions, diffs_readcount_above150kb, "")
dev.off()

#For scores, as one combination is zero
pdf("scoresUPDOWNboxplots.pdf")

sapply(1:2, function(upordown){
  par(mfrow=c(2,3))
  sub<-c("Up", "Down")
  sapply(1:5, function(combination){
    title<-c("ZT0-6",  "ZT0-18", "ZT6-12", "ZT6-18", "ZT12-18")
    boxplot(circadian_tableinteractions_SCORES[as.numeric(rownames(diff_score_updown[-2][[combination]][[upordown]])),7:10],
            names= c("ZT0", "ZT6", "ZT12", "ZT18"), 
            main=title[combination], col=brewer.pal(6, "RdYlBu"),
            ylab="CHiCAGO score")
    mtext(sub[upordown], 3, cex=.6)
    mtext(paste("n=", dim(circadian_tableinteractions_SCORES[as.numeric(rownames(diff_score_updown[-2][[combination]][[upordown]])),7:10])[1]), 3, las=1, cex=0.6)
    
  })
})
dev.off()


#9.1  #Heatmaps


#Up BELOW 150kbs
#zero<-matrix(c(1,2,2,2,3,2), byrow = T, ncol = 2)
#six<-matrix(c(1,1,4,2,5,2), byrow = T, ncol = 2)
#twel<-matrix(c(2,1,4,1,6,2), byrow = T, ncol = 2)
#eight<-matrix(c(3,1,5,1,6,1), byrow = T, ncol = 2)

#Merge interactions in all timepoints, dont include information about the timiepoints where the inter was detected


merge_uniquedifinter<-function(tablecircadianinteractions, outputadamscript){
 sapply(1:2, function(updown){
   t1<-tablecircadianinteractions[as.numeric(rownames(outputadamscript[[1]][[updown]])),]
   t2<-tablecircadianinteractions[as.numeric(rownames(outputadamscript[[2]][[updown]])),]
   t3<-tablecircadianinteractions[as.numeric(rownames(outputadamscript[[3]][[updown]])),]
   t4<-tablecircadianinteractions[as.numeric(rownames(outputadamscript[[4]][[updown]])),]
   t5<-tablecircadianinteractions[as.numeric(rownames(outputadamscript[[5]][[updown]])),]
   t6<-tablecircadianinteractions[as.numeric(rownames(outputadamscript[[6]][[updown]])),]
   alldiffinter<-rbind(t1, t2, t3, t4, t5, t6)
   return(alldiffinter)
 })
 #alldiffinter<-unique(alldiffinter[order(alldiffinter$V1, alldiffinter$V2, alldiffinter$V3, alldiffinter$V4, alldiffinter$V5, alldiffinter$V6),])
}

#>150kb
allreadsabove_difinter_timepoint<-merge_uniquedifinter(circadian_tableinteractions, diffs_readcount_above150kb)
allreadsabove_difinter_timepoint<-rbind(as.data.frame(allreadsabove_difinter_timepoint[,1]), as.data.frame(allreadsabove_difinter_timepoint[,2]))#transform into one large data frame
allreadsabove_difinter_timepoint<-unique(allreadsabove_difinter_timepoint[order(allreadsabove_difinter_timepoint$V1, allreadsabove_difinter_timepoint$V2, allreadsabove_difinter_timepoint$V3, allreadsabove_difinter_timepoint$V4, allreadsabove_difinter_timepoint$V5, allreadsabove_difinter_timepoint$V6),]) #unique 

  #INTRONS
allreadsabove_difinter_timepointINTRONS<-merge_uniquedifinter(circadian_tableinteractions, diffs_readcount_above150kbINTRONS)
allreadsabove_difinter_timepointINTRONS<-rbind(as.data.frame(allreadsabove_difinter_timepointINTRONS[,1]), as.data.frame(allreadsabove_difinter_timepointINTRONS[,2]))#transform into one large data frame
allreadsabove_difinter_timepointINTRONS<-unique(allreadsabove_difinter_timepointINTRONS[order(allreadsabove_difinter_timepointINTRONS$V1, allreadsabove_difinter_timepointINTRONS$V2, allreadsabove_difinter_timepointINTRONS$V3, allreadsabove_difinter_timepointINTRONS$V4, allreadsabove_difinter_timepointINTRONS$V5, allreadsabove_difinter_timepointINTRONS$V6),]) #unique 
  #FANG
allreadsabove_difinter_timepointFANG<-merge_uniquedifinter(circadian_tableinteractions, diffs_readcount_above150kbFANG)
allreadsabove_difinter_timepointFANG<-rbind(as.data.frame(allreadsabove_difinter_timepointFANG[,1]), as.data.frame(allreadsabove_difinter_timepointFANG[,2]))#transform into one large data frame
allreadsabove_difinter_timepointFANG<-unique(allreadsabove_difinter_timepointFANG[order(allreadsabove_difinter_timepointFANG$V1, allreadsabove_difinter_timepointFANG$V2, allreadsabove_difinter_timepointFANG$V3, allreadsabove_difinter_timepointFANG$V4, allreadsabove_difinter_timepointFANG$V5, allreadsabove_difinter_timepointFANG$V6),]) #unique 

#<150kb
allreadsbelow_difinter_timepoint<-merge_uniquedifinter(circadian_tableinteractions, diffs_readcount_below150kb)
allreadsbelow_difinter_timepoint<-rbind(as.data.frame(allreadsbelow_difinter_timepoint[,1]), as.data.frame(allreadsbelow_difinter_timepoint[,2]))#transform into one large data frame
allreadsbelow_difinter_timepoint<-unique(allreadsbelow_difinter_timepoint[order(allreadsbelow_difinter_timepoint$V1, allreadsbelow_difinter_timepoint$V2, allreadsbelow_difinter_timepoint$V3, allreadsbelow_difinter_timepoint$V4, allreadsbelow_difinter_timepoint$V5, allreadsbelow_difinter_timepoint$V6),]) #unique 

  #INTRONS
allreadsbelow_difinter_timepointINTRONS<-merge_uniquedifinter(circadian_tableinteractions, diffs_readcount_below150kbINTRONS)
allreadsbelow_difinter_timepointINTRONS<-rbind(as.data.frame(allreadsbelow_difinter_timepointINTRONS[,1]), as.data.frame(allreadsbelow_difinter_timepointINTRONS[,2]))#transform into one large data frame
allreadsbelow_difinter_timepointINTRONS<-unique(allreadsbelow_difinter_timepointINTRONS[order(allreadsbelow_difinter_timepointINTRONS$V1, allreadsbelow_difinter_timepointINTRONS$V2, allreadsbelow_difinter_timepointINTRONS$V3, allreadsbelow_difinter_timepointINTRONS$V4, allreadsbelow_difinter_timepointINTRONS$V5, allreadsbelow_difinter_timepointINTRONS$V6),]) #unique 
  #FANG
allreadsbelow_difinter_timepointFANG<-merge_uniquedifinter(circadian_tableinteractions, diffs_readcount_below150kbFANG)
allreadsbelow_difinter_timepointFANG<-rbind(as.data.frame(allreadsbelow_difinter_timepointFANG[,1]), as.data.frame(allreadsbelow_difinter_timepointFANG[,2]))#transform into one large data frame
allreadsbelow_difinter_timepointFANG<-unique(allreadsbelow_difinter_timepointFANG[order(allreadsbelow_difinter_timepointFANG$V1, allreadsbelow_difinter_timepointFANG$V2, allreadsbelow_difinter_timepointFANG$V3, allreadsbelow_difinter_timepointFANG$V4, allreadsbelow_difinter_timepointFANG$V5, allreadsbelow_difinter_timepointFANG$V6),]) #unique 

##Phase cor

phasecor_diffinteralltimepoints_pe_vectorphases<-function(intertableall, list_circproms){
  grangesconservedinalltimepoints_B<-GRanges(seqnames = intertableall[,1], ranges = IRanges(intertableall[,2], intertableall[,3]))
  
  grangesconservedinalltimepoints_OE<-GRanges(seqnames = intertableall[,4], ranges = IRanges(intertableall[,5], intertableall[,6]))
      
    c3<-sapply(1:4, function(x){
      index<-findOverlaps(grangesconservedinalltimepoints_OE, list_ernasperphase_bed_mod[[x]])
      mcols(list_ernasperphase_bed_mod[[x]][subjectHits(index)])
      t3<-sapply(1:4, function(y){
        index2<-findOverlaps(grangesconservedinalltimepoints_B[queryHits(index)], list_circproms[[y]])
      t1<-mcols(list_ernasperphase_bed_mod[[x]][subjectHits(index)[queryHits(index2)]])
      t2<-mcols(list_circproms[[y]][subjectHits(index2)])
      #Only for MFM datastset run the next line:
      t2<-gsub(pattern = "ZT", replacement = "", as.data.frame(t2)[,1])
      #return(cbind(as.data.frame(t1)[,1], as.data.frame(t2)[,1]))
      return(cbind(as.data.frame(t1)[,1],t2))

         })
      t4<-rbind(t3[[1]], t3[[2]], t3[[3]], t3[[4]])
      return(t4)
        })
     c4<-rbind(c3[[1]], c3[[2]], c3[[3]], c3[[4]])
    return(c4)
}

v1<-phasecor_diffinteralltimepoints_pe_vectorphases(allreadsabove_difinter_timepoint, list_circpromsperphase_bed)

v2<-phasecor_diffinteralltimepoints_pe_vectorphases(allreadsbelow_difinter_timepoint,  list_circpromsperphase_bed)

#Heatmap
my_palette <- colorRampPalette(c("black","blue"))(n = 51)

#heatmap.2(as.matrix(circadian_tableinteractions[as.numeric(rownames(diff_score[[1]])),7:10]), 
#          trace = "none", density.info = "none", dendrogram="row",labRow =  "", 
#          labCol  = c("ZT0", "ZT6", "ZT12", "ZT18"), xlab="" ,
#          col=my_palette, Colv="NA", main="ZT0-ZT6", na.rm = T)

  ##Merge set of all differential interactions function

#there are only 61 circadian promoters shared in all the timepoints
heatmap.2(as.matrix(allreadsabove_difinter_timepoint[,7:10]), trace = "none", density.info = "none", dendrogram="row",labRow =  "", key.title = "", key.xlab = "Reads", labCol  = c("ZT0", "ZT6", "ZT12", "ZT18"), xlab="" ,col = viridis(50), breaks = seq(0,50, 1), Colv="NA", main= paste(">150kb n=", as.character(dim(allreadsabove_difinter_timepoint)[1]), sep = ""))

heatmap.2(as.matrix(allreadsbelow_difinter_timepoint[,7:10]), trace = "none", density.info = "none", dendrogram="row",labRow =  "", labCol  = c("ZT0", "ZT6", "ZT12", "ZT18"), xlab="" , Colv="NA", main=  paste("<150kb n=", as.character(dim(allreadsbelow_difinter_timepoint)[1]), sep = ""),  key.title = "", key.xlab = "Reads",col = viridis(50), breaks = seq(0,50, 1))
Heatmap_above150KbDI


#Count the number of differential interactions- using dual comparisons

##Positions in the list 2 corresponds to ZT0-ZT12 and index 5 to ZT6-ZT18
#---------Above 150Kb-------
ZT0_12_presentinZT12above150Kb<-circadian_tableinteractions[as.numeric(rownames(diffs_readcount_above150kb[[2]][[1]])),]
ZT0_12_presentinZT0above150Kb<-circadian_tableinteractions[as.numeric(rownames(diffs_readcount_above150kb[[2]][[2]])),]

ZT6_18_presentinZT18above150Kb<-circadian_tableinteractions[as.numeric(rownames(diffs_readcount_above150kb[[5]][[1]])),]
ZT6_18_presentinZT6above150Kb<-circadian_tableinteractions[as.numeric(rownames(diffs_readcount_above150kb[[5]][[2]])),]

#---------Below 150Kb-------
ZT0_12_presentinZT12below150Kb<-circadian_tableinteractions[as.numeric(rownames(diffs_readcount_below150kb[[2]][[1]])),]
ZT0_12_presentinZT0below150Kb<-circadian_tableinteractions[as.numeric(rownames(diffs_readcount_below150kb[[2]][[2]])),]

ZT6_18_presentinZT18below150Kb<-circadian_tableinteractions[as.numeric(rownames(diffs_readcount_below150kb[[5]][[1]])),]
ZT6_18_presentinZT6below150Kb<-circadian_tableinteractions[as.numeric(rownames(diffs_readcount_below150kb[[5]][[2]])),]


##Function to count the circproms that have differential interactions
countdifinter_circpromsperphase<-function(difinters, indexcircproms1, indexcircproms2){
  grangesconservedinalltimepoints_B<-GRanges(seqnames = difinters[,1], ranges = IRanges(difinters[,2], difinters[,3]), ZT0= difinters[,7], ZT6= difinters[,8], ZT12= difinters[,9], ZT18= difinters[,10])
  grangesconservedinalltimepoints_OE<-GRanges(seqnames = difinters[,4], ranges = IRanges(difinters[,5], difinters[,6]),ZT0= difinters[,7], ZT6= difinters[,8], ZT12= difinters[,9], ZT18= difinters[,10] )
  c1<-length(findOverlaps(grangesconservedinalltimepoints_B, list_circpromsperphase_bed[[indexcircproms1]]))
  c2<-length(findOverlaps(grangesconservedinalltimepoints_B, list_circpromsperphase_bed[[indexcircproms2]]))
  return(c(c1, c2))
}

#---------Above 150Kb-------
countdifinter_circpromsperphase(ZT0_12_presentinZT12above150Kb, 1, 3) #zt0 proms: 48 zt12 proms:131
countdifinter_circpromsperphase(ZT0_12_presentinZT0above150Kb, 1, 3) #zt0 proms: 56 zt12 proms: 96

countdifinter_circpromsperphase(ZT6_18_presentinZT18above150Kb, 2, 4) #zt6 proms:78 zt18 proms:37
countdifinter_circpromsperphase(ZT6_18_presentinZT6above150Kb, 2, 4)#zt6 proms: 104 zt18 proms: 55

#---------Below 150Kb-------
countdifinter_circpromsperphase(ZT0_12_presentinZT12below150Kb, 1, 3) #zt0 proms: 315 zt12 proms:811
countdifinter_circpromsperphase(ZT0_12_presentinZT0below150Kb, 1, 3) #zt0 proms: 284 zt12 proms: 434

countdifinter_circpromsperphase(ZT6_18_presentinZT18below150Kb, 2, 4) #zt6 proms:435 zt18 proms:315
countdifinter_circpromsperphase(ZT6_18_presentinZT6below150Kb, 2, 4)#zt6 proms: 355 zt18 proms: 198


##Function to count the eRNAs that have differential interactions: Doesnt work, not many eRNAs overlap with chic

countdifinter_ernasperphase<-function(difinters, indexcircproms1, indexcircproms2){
  grangesconservedinalltimepoints_B<-GRanges(seqnames = difinters[,1], ranges = IRanges(difinters[,2], difinters[,3]), ZT0= difinters[,7], ZT6= difinters[,8], ZT12= difinters[,9], ZT18= difinters[,10])
  grangesconservedinalltimepoints_OE<-GRanges(seqnames = difinters[,4], ranges = IRanges(difinters[,5], difinters[,6]),ZT0= difinters[,7], ZT6= difinters[,8], ZT12= difinters[,9], ZT18= difinters[,10] )
  c1<-length(findOverlaps(grangesconservedinalltimepoints_OE, list_ernasperphase_bed_mod[[indexcircproms1]]))
  c2<-length(findOverlaps(grangesconservedinalltimepoints_OE, list_ernasperphase_bed_mod[[indexcircproms2]]))
  return(c(c1, c2))
}

#---------Above 150Kb-------
countdifinter_ernasperphase(ZT0_12_presentinZT12above150Kb, 1, 3) #zt0 ernas: 4 zt12 ernas:1
countdifinter_ernasperphase(ZT0_12_presentinZT0above150Kb, 1, 3) #zt0 ernas: 3 zt12 ernas: 0

countdifinter_ernasperphase(ZT6_18_presentinZT18above150Kb, 2, 4) #zt6 ernas:0 zt18 ernas:13
countdifinter_ernasperphase(ZT6_18_presentinZT6above150Kb, 2, 4)#zt6 ernas: 1 zt18 ernas: 1

#---------Below 150Kb-------
countdifinter_ernasperphase(ZT0_12_presentinZT12below150Kb, 1, 3) #zt0 ernas: 57 zt12 ernas:10
countdifinter_ernasperphase(ZT0_12_presentinZT0below150Kb, 1, 3) #zt0 ernas: 21 zt12 ernas: 9

countdifinter_ernasperphase(ZT6_18_presentinZT18below150Kb, 2, 4) #zt6 ernas:9 zt18 ernas:43
countdifinter_ernasperphase(ZT6_18_presentinZT6below150Kb, 2, 4)#zt6 ernas: 13 zt18 ernas: 22


##Prom-eRNAs phase
difinter_circpromsernasperphase<-function(difinters, indexcircproms1, indexcircproms2){
  grangesconservedinalltimepoints_B<-GRanges(seqnames = difinters[,1], ranges = IRanges(difinters[,2], difinters[,3]), ZT0= difinters[,7], ZT6= difinters[,8], ZT12= difinters[,9], ZT18= difinters[,10])
  grangesconservedinalltimepoints_OE<-GRanges(seqnames = difinters[,4], ranges = IRanges(difinters[,5], difinters[,6]),ZT0= difinters[,7], ZT6= difinters[,8], ZT12= difinters[,9], ZT18= difinters[,10] )
      c3<-sapply(1:4, function(x){
      index<-findOverlaps(grangesconservedinalltimepoints_OE, list_ernasperphase_bed_mod[[x]])
      mcols(list_ernasperphase_bed_mod[[x]][subjectHits(index)])
      t3<-sapply(1:4, function(y){
        index2<-findOverlaps(grangesconservedinalltimepoints_B[queryHits(index)], list_circpromsperphase_bed[[y]])
      t1<-grangesconservedinalltimepoints_OE[[subjectHits(index)[queryHits(index2)]]]
      t2<-grangesconservedinalltimepoints_B[subjectHits(index2),]
      return(cbind(as.data.frame(t2), as.data.frame(t1)))

         })
      t4<-rbind(t3[[1]], t3[[2]], t3[[3]], t3[[4]])
      return(t4)
        })
  
})


#Count the number of interactions (complete ChIC per phase)- using circproms per phase that make dif inters


# 1) Starting from circproms per phase that make differential interactions, I count the number of interactions they make by viewing the normal set of CHiC by timepoints: Tables (x: PROM ZTX y: ChIC ZT0; differentials ChIC ZT0; enhancers; differentials with enhancers; enhancers phase?)


#Function to extract the circproms that make dif inters per phase
circpromsperphase_fromdifinters<-function(difinters,list_circpromsperphase_bed ){
  grangesconservedinalltimepoints_B<-GRanges(seqnames = difinters[,1], ranges = IRanges(difinters[,2], difinters[,3]), ZT0_difint= difinters[,7], ZT6_difint= difinters[,8], ZT12_difint= difinters[,9], ZT18_difint= difinters[,10])
  grangesconservedinalltimepoints_OE<-GRanges(seqnames = difinters[,4], ranges = IRanges(difinters[,5], difinters[,6]),ZT0_difint= difinters[,7], ZT6_difint= difinters[,8], ZT12_difint= difinters[,9], ZT18_difint= difinters[,10] )
  c3<-sapply(1:4, function(x){
    index<-subjectHits(findOverlaps(grangesconservedinalltimepoints_B, list_circpromsperphase_bed[[x]]))
    t<-list_circpromsperphase_bed[[x]][index]
    return(t)
    })
  return(c3)
}

circpromsabove<-circpromsperphase_fromdifinters(allreadsabove_difinter_timepoint, list_circpromsperphase_bed)
circpromsbelow<-circpromsperphase_fromdifinters(allreadsbelow_difinter_timepoint, list_circpromsperphase_bed)
  #Introns
circpromsINTRONSabove<-circpromsperphase_fromdifinters(allreadsabove_difinter_timepointINTRONS, list_circpromsperphaseINTRONS_bed)
circpromsINTRONSbelow<-circpromsperphase_fromdifinters(allreadsbelow_difinter_timepointINTRONS, list_circpromsperphaseINTRONS_bed)
  #Fang
circpromsFANGabove<-circpromsperphase_fromdifinters(allreadsabove_difinter_timepointFANG, list_circpromsperphaseFANG_bed_mod)
circpromsFANGbelow<-circpromsperphase_fromdifinters(allreadsbelow_difinter_timepointFANG, list_circpromsperphaseFANG_bed_mod)

#Merge circproms of each distance per pahse
circproms_makingdifinter<-sapply(1:4, function(x){
  unique(c(circpromsabove[[x]], circpromsbelow[[x]]))
})
  #Introns
circpromsINTRONS_makingdifinter<-sapply(1:4, function(x){
  unique(c(circpromsINTRONSabove[[x]], circpromsINTRONSbelow[[x]]))
})
  #FANG
circpromsFANG_makingdifinter<-sapply(1:4, function(x){
  unique(c(circpromsFANGabove[[x]], circpromsFANGbelow[[x]]))
})

#Open Chicago files 
ZT0<-read.csv("inputs_for_scripts/ZT0All_step2_washU_text_2.txt", sep="\t", header = F)
ZT6<-read.csv("inputs_for_scripts/ZT6All_step2_washU_text_2.txt", sep="\t", header = F)
ZT12<-read.csv("inputs_for_scripts/ZT12All_step2_washU_text_2.txt", sep="\t", header = F)
ZT18<-read.csv("inputs_for_scripts/ZT18All_step2_washU_text_2.txt", sep="\t", header = F)

#Overlap of circproms with chic and count numer of interactions per chicphase
countintersfromchics<-function(ZT0, ZT6, ZT12, ZT18, circproms_makingdifinter){
  countsallphases<-sapply(1:4, function(circpromphase){
       grangesconservedinalltimepoints_B<-GRanges(seqnames = ZT0[,1], ranges = IRanges(ZT0[,2], ZT0[,3]))
  grangesconservedinalltimepoints_OE<-GRanges(seqnames = ZT0[,4], ranges = IRanges(ZT0[,5], ZT0[,6]) )
  zt0chic<-countOverlaps(circproms_makingdifinter[[circpromphase]], grangesconservedinalltimepoints_B)
      grangesconservedinalltimepoints_B<-GRanges(seqnames = ZT6[,1], ranges = IRanges(ZT6[,2], ZT6[,3]))
  zt6chic<-countOverlaps(circproms_makingdifinter[[circpromphase]], grangesconservedinalltimepoints_B)  
        grangesconservedinalltimepoints_B<-GRanges(seqnames = ZT12[,1], ranges = IRanges(ZT12[,2], ZT12[,3]))
  zt12chic<-countOverlaps(circproms_makingdifinter[[circpromphase]], grangesconservedinalltimepoints_B) 
          grangesconservedinalltimepoints_B<-GRanges(seqnames = ZT18[,1], ranges = IRanges(ZT18[,2], ZT18[,3]))
  zt18chic<-countOverlaps(circproms_makingdifinter[[circpromphase]], grangesconservedinalltimepoints_B) 
  
    counts<-cbind(zt0chic, zt6chic, zt12chic, zt18chic)
    rownames(counts)<-paste(as.data.frame(circproms_makingdifinter[[circpromphase]])[,1], as.data.frame(circproms_makingdifinter[[circpromphase]])[,2], as.data.frame(circproms_makingdifinter[[circpromphase]])[,3], sep = "_")
    return(counts)
  })
  return(countsallphases)
}


#Apply function
countinter_circpromsperphasedifinters<-countintersfromchics(ZT0, ZT6, ZT12, ZT18, circproms_makingdifinter)
names(countinter_circpromsperphasedifinters)<-c("ZT0", "ZT6", "ZT12", "ZT18") 
  #Introns
countinter_circpromsINTRONSperphasedifinters<-countintersfromchics(ZT0, ZT6, ZT12, ZT18, circpromsINTRONS_makingdifinter)
names(countinter_circpromsINTRONSperphasedifinters)<-c("ZT0", "ZT6", "ZT12", "ZT18") 
  #FANG
countinter_circpromsFANGperphasedifinters<-countintersfromchics(ZT0, ZT6, ZT12, ZT18, circpromsFANG_makingdifinter)
names(countinter_circpromsFANGperphasedifinters)<-c("ZT0", "ZT6", "ZT12", "ZT18") 

#Export lists
write.table(countinter_circpromsperphasedifinters[[1]], "inputs_for_scripts/differential_interactions/tablecount_interactionscircpromsZT0dectectedindifinters_2020Sym.txt", quote = F, sep = "\t")
write.table(countinter_circpromsperphasedifinters[[2]], "inputs_for_scripts/differential_interactions/tablecount_interactionscircpromsZT6dectectedindifinters_2020Sym.txt", quote = F, sep = "\t")
write.table(countinter_circpromsperphasedifinters[[3]], "inputs_for_scripts/differential_interactions/tablecount_interactionscircpromsZT12dectectedindifinters_2020Sym.txt", quote = F, sep = "\t")
write.table(countinter_circpromsperphasedifinters[[4]], "inputs_for_scripts/differential_interactions/tablecount_interactionscircpromsZT18dectectedindifinters_2020Sym.txt", quote = F, sep = "\t")

#In which timepoint I can find the max and min per circprom;
##ZT0
#2) What proportion of ZT0 promoters have the maximum interactions to ZT0?  53/183
table(apply(countinter_circpromsperphasedifinters[[1]], 1, which.max)==1)
# 3) What proportion of ZT0 promoters have the least interactions with ZT12? 33/183
table(apply(countinter_circpromsperphasedifinters[[1]], 1, which.min)==3)
# 4) What proportion of ZT0 promoters have the maximum at 0 and the minimum at 12? 16/183
table((apply(countinter_circpromsperphasedifinters[[1]], 1, which.max)==1)+(apply(countinter_circpromsperphasedifinters[[1]], 1, which.min)==3))
##ZT6
# 2) What proportion of ZT6 promoters have the maximum interactions to ZT6? 81/283= 0.2862191
table(apply(countinter_circpromsperphasedifinters[[2]], 1, which.max)==2)
# 3) What proportion of ZT6 promoters have the least interactions to ZT18? 39/283=0.1378092
table(apply(countinter_circpromsperphasedifinters[[2]], 1, which.min)==4)
# 4) What proportion of ZT6 promoters have the maximum at 6 and the minimum at 18? 18/283=0.06360424
table((apply(countinter_circpromsperphasedifinters[[2]], 1, which.max)==2)+(apply(countinter_circpromsperphasedifinters[[2]], 1, which.min)==4))
##ZT12
# 2) What proportion of ZT12 promoters have the maximum interactions to ZT12? 110/364= 0.3021978
table(apply(countinter_circpromsperphasedifinters[[3]], 1, which.max)==3)
# 3) What proportion of ZT12 promoters have the least interactions to ZT0?  190/364=0.521978
table(apply(countinter_circpromsperphasedifinters[[3]], 1, which.min)==1)
# 4) What proportion of ZT12 promoters have the maximum at 12 and the minimum at 0? 66/364=0.1813187
table((apply(countinter_circpromsperphasedifinters[[3]], 1, which.max)==3)+(apply(countinter_circpromsperphasedifinters[[3]], 1, which.min)==1))
##ZT18
# 2) What proportion of ZT18 promoters have the maximum interactions to ZT18? 42/160= 0.2625
table(apply(countinter_circpromsperphasedifinters[[4]], 1, which.max)==4)
# 3) What proportion of ZT18 promoters have the least interactions to ZT6? 54/160= 0.3375
table(apply(countinter_circpromsperphasedifinters[[4]], 1, which.min)==2)
# 4) What proportion of ZT18 promoters have the maximum at 18 and the minimum at 6? 14/160=0.0875
table((apply(countinter_circpromsperphasedifinters[[4]], 1, which.max)==4)+(apply(countinter_circpromsperphasedifinters[[4]], 1, which.min)==2))


#General max and min table 
#count max and mins
countmaxandmins<-function(countinter_difinters){
  t<-sapply(1:4, function(phase){
  max<-sum(unlist(apply(countinter_difinters, 1, function(x){if(sum(x)>0){return(which.max(x)==phase)}})))
  min<-sum(unlist(apply(countinter_difinters, 1, function(x){if(sum(x)>0){return(which.min(x)==phase)}})))
  return(c(max, min))
  })

  rownames(t)<-c("Number of Max interactions","Number of Min interactions" )
colnames(t)<-c("ZT0CHiC", "ZT6CHiC", "ZT12CHiC", "ZT18CHiC") 
  return(t)
}

#count max and mins
countmaxandmins(countinter_circpromsperphasedifinters[[1]])
countmaxandmins(countinter_circpromsperphasedifinters[[2]])
countmaxandmins(countinter_circpromsperphasedifinters[[3]])
countmaxandmins(countinter_circpromsperphasedifinters[[4]])


########2020-01-26-INTRONS & FANG
    ##INTRONS
#count max and mins
countmaxandmins(countinter_circpromsINTRONSperphasedifinters[[1]])
countmaxandmins(countinter_circpromsINTRONSperphasedifinters[[2]])
countmaxandmins(countinter_circpromsINTRONSperphasedifinters[[3]])
countmaxandmins(countinter_circpromsINTRONSperphasedifinters[[4]])

    ##FANG
#count max and mins
countmaxandmins(countinter_circpromsFANGperphasedifinters[[1]])
countmaxandmins(countinter_circpromsFANGperphasedifinters[[2]])
countmaxandmins(countinter_circpromsFANGperphasedifinters[[3]])
countmaxandmins(countinter_circpromsFANGperphasedifinters[[4]])

#-----------------------------------------
#Count the enhancers, this functions counts the osceRNAs
countintersfromchicALLENH<-function(ZT0, ZT6, ZT12, ZT18, circproms_makingdifinter){
  countsallphases<-sapply(1:4, function(transcriptionalphase){
    #ZT0
    grangesconservedinalltimepoints_B<-GRanges(seqnames = ZT0[,1], ranges = IRanges(ZT0[,2], ZT0[,3]))
    grangesconservedinalltimepoints_OE<-GRanges(seqnames = ZT0[,4], ranges = IRanges(ZT0[,5], ZT0[,6]) )
    oetempo<-subjectHits(findOverlaps(circproms_makingdifinter[[transcriptionalphase]], grangesconservedinalltimepoints_B)) # retrieve the index OE of the Baits that overlap with circproms
    zt0chicenh<-sapply(1:4, function(ernasphase){queryHits(findOverlaps(grangesconservedinalltimepoints_OE[oetempo], list_ernasperphase_bed_mod[[ernasphase]]))}) #overlap of the OE with the eRNAs, retrieve the OE indexes
    zt0chicenh_retrievecircrpomsindex<-countOverlaps(circproms_makingdifinter[[transcriptionalphase]], grangesconservedinalltimepoints_B[oetempo[unlist(zt0chicenh)]]) #Again, overlap of the baits [index of OE that overlaped with erNAS] and the circrproms 
    
    #ZT6
    grangesconservedinalltimepoints_B<-GRanges(seqnames = ZT6[,1], ranges = IRanges(ZT6[,2], ZT6[,3]))
    grangesconservedinalltimepoints_OE<-GRanges(seqnames = ZT6[,4], ranges = IRanges(ZT6[,5], ZT6[,6]) )
    oetempo<-subjectHits(findOverlaps(circproms_makingdifinter[[transcriptionalphase]], grangesconservedinalltimepoints_B)) # retrieve the index OE of the Baits that overlap with circproms
    zt6chicenh<-sapply(1:4, function(ernasphase){queryHits(findOverlaps(grangesconservedinalltimepoints_OE[oetempo], list_ernasperphase_bed_mod[[ernasphase]]))}) #overlap of the OE with the eRNAs, retrieve the OE indexes
    zt6chicenh_retrievecircrpomsindex<-countOverlaps(circproms_makingdifinter[[transcriptionalphase]], grangesconservedinalltimepoints_B[oetempo[unlist(zt6chicenh)]]) #Again, overlap of the baits [index of OE that overlaped with erNAS] and the circrproms 
    
    #ZT12
    grangesconservedinalltimepoints_B<-GRanges(seqnames = ZT12[,1], ranges = IRanges(ZT12[,2], ZT12[,3]))
    grangesconservedinalltimepoints_OE<-GRanges(seqnames = ZT12[,4], ranges = IRanges(ZT12[,5], ZT12[,6]) )
    oetempo<-subjectHits(findOverlaps(circproms_makingdifinter[[transcriptionalphase]], grangesconservedinalltimepoints_B)) # retrieve the index OE of the Baits that overlap with circproms
    zt12chicenh<-sapply(1:4, function(ernasphase){queryHits(findOverlaps(grangesconservedinalltimepoints_OE[oetempo], list_ernasperphase_bed_mod[[ernasphase]]))}) #overlap of the OE with the eRNAs, retrieve the OE indexes
    zt12chicenh_retrievecircrpomsindex<-countOverlaps(circproms_makingdifinter[[transcriptionalphase]], grangesconservedinalltimepoints_B[oetempo[unlist(zt12chicenh)]]) #Again, overlap of the baits [index of OE that overlaped with erNAS] and the circrproms 
    
    
    #ZT18
    grangesconservedinalltimepoints_B<-GRanges(seqnames = ZT18[,1], ranges = IRanges(ZT18[,2], ZT18[,3]))
    grangesconservedinalltimepoints_OE<-GRanges(seqnames = ZT18[,4], ranges = IRanges(ZT18[,5], ZT18[,6]) )
    oetempo<-subjectHits(findOverlaps(circproms_makingdifinter[[transcriptionalphase]], grangesconservedinalltimepoints_B)) # retrieve the index OE of the Baits that overlap with circproms
    zt18chicenh<-sapply(1:4, function(ernasphase){queryHits(findOverlaps(grangesconservedinalltimepoints_OE[oetempo], list_ernasperphase_bed_mod[[ernasphase]]))}) #overlap of the OE with the eRNAs, retrieve the OE indexes
    zt18chicenh_retrievecircrpomsindex<-countOverlaps(circproms_makingdifinter[[transcriptionalphase]], grangesconservedinalltimepoints_B[oetempo[unlist(zt18chicenh)]]) #Again, overlap of the baits [index of OE that overlaped with erNAS] and the circrproms 
    
    counts<-cbind(zt0chicenh_retrievecircrpomsindex, zt6chicenh_retrievecircrpomsindex, zt12chicenh_retrievecircrpomsindex, zt18chicenh_retrievecircrpomsindex)
    colnames(counts)<-c("ZT0CHiC", "ZT6CHiC", "ZT12CHiC", "ZT18CHiC") 
    rownames(counts)<-paste(as.data.frame(circproms_makingdifinter[[transcriptionalphase]])[,1], as.data.frame(circproms_makingdifinter[[transcriptionalphase]])[,2], as.data.frame(circproms_makingdifinter[[transcriptionalphase]])[,3], sep = "_")
    return(counts)
  })
  return(countsallphases)
}

#Apply function; the result is a list (4) where each position is the transcriptional phase of the circproms, inside each list there is a data.frame with 4 cols that are the number of interactions with eRNAs accoridng to the chics and the rownames is the circproms genomic coordinates. 
countinter_eRNAsassociatedwithcircpromsperphasedifinters<-countintersfromchicALLENH(ZT0, ZT6, ZT12, ZT18, circproms_makingdifinter)
names(countinter_eRNAsassociatedwithcircpromsperphasedifinters)<-c("ZT0circproms", "ZT6circproms", "ZT12circproms", "ZT18circproms") 

#count max and mins
countmaxandmins(countinter_eRNAsassociatedwithcircpromsperphasedifinters[[1]])
countmaxandmins(countinter_eRNAsassociatedwithcircpromsperphasedifinters[[2]])
countmaxandmins(countinter_eRNAsassociatedwithcircpromsperphasedifinters[[3]])
countmaxandmins(countinter_eRNAsassociatedwithcircpromsperphasedifinters[[4]])


#How many interactions are made in total by the circproms
#ZT0circproms that make differential interactions 183; from these how many interactions are detected in the chicZT0 2492, chicZT6 2531, chicZT12 2607, chicZT18 2699. 
#ZT6circproms that make differential interactions 238
#ZT12circproms that make differential interactions 364
#ZT18circproms that make differential interactions 160; 

#-----------------------------------------
#2018-08-20 Count again the number of enhancers but using the total list
#1)Open total eRNAs
total_ernas<-read.csv("/Users/andoku01/Dropbox/Lab_IFC_Mayra/eRNAs/eRNAs_de_novo_oscillating.txt", header = T, sep = "\t")
total_ernas<-bedfile(total_ernas, columnnames)

#2) Count the enhancers, this functions counts the total eRNAs

countintersfromchicALLENH_TOTAL<-function(ZT0, ZT6, ZT12, ZT18, circproms_makingdifinter){
  countsallphases<-sapply(1:4, function(transcriptionalphase){
    #ZT0
    grangesconservedinalltimepoints_B<-GRanges(seqnames = ZT0[,1], ranges = IRanges(ZT0[,2], ZT0[,3]))
    grangesconservedinalltimepoints_OE<-GRanges(seqnames = ZT0[,4], ranges = IRanges(ZT0[,5], ZT0[,6]) )
    oetempo<-subjectHits(findOverlaps(circproms_makingdifinter[[transcriptionalphase]], grangesconservedinalltimepoints_B)) # retrieve the index OE of the Baits that overlap with circproms
    zt0chicenh<-queryHits(findOverlaps(grangesconservedinalltimepoints_OE[oetempo], total_ernas)) #overlap of the OE with the eRNAs, retrieve the OE indexes
    zt0chicenh_retrievecircrpomsindex<-countOverlaps(circproms_makingdifinter[[transcriptionalphase]], grangesconservedinalltimepoints_B[oetempo[zt0chicenh]]) #Again, overlap of the baits [index of OE that overlaped with erNAS] and the circrproms 
    
    #ZT6
    grangesconservedinalltimepoints_B<-GRanges(seqnames = ZT6[,1], ranges = IRanges(ZT6[,2], ZT6[,3]))
    grangesconservedinalltimepoints_OE<-GRanges(seqnames = ZT6[,4], ranges = IRanges(ZT6[,5], ZT6[,6]) )
    oetempo<-subjectHits(findOverlaps(circproms_makingdifinter[[transcriptionalphase]], grangesconservedinalltimepoints_B)) # retrieve the index OE of the Baits that overlap with circproms
    zt6chicenh<-queryHits(findOverlaps(grangesconservedinalltimepoints_OE[oetempo], total_ernas)) #overlap of the OE with the eRNAs, retrieve the OE indexes
    zt6chicenh_retrievecircrpomsindex<-countOverlaps(circproms_makingdifinter[[transcriptionalphase]], grangesconservedinalltimepoints_B[oetempo[zt6chicenh]]) #Again, overlap of the baits [index of OE that overlaped with erNAS] and the circrproms 
    
    #ZT12
    grangesconservedinalltimepoints_B<-GRanges(seqnames = ZT12[,1], ranges = IRanges(ZT12[,2], ZT12[,3]))
    grangesconservedinalltimepoints_OE<-GRanges(seqnames = ZT12[,4], ranges = IRanges(ZT12[,5], ZT12[,6]) )
    oetempo<-subjectHits(findOverlaps(circproms_makingdifinter[[transcriptionalphase]], grangesconservedinalltimepoints_B)) # retrieve the index OE of the Baits that overlap with circproms
    zt12chicenh<-queryHits(findOverlaps(grangesconservedinalltimepoints_OE[oetempo], total_ernas)) #overlap of the OE with the eRNAs, retrieve the OE indexes
    zt12chicenh_retrievecircrpomsindex<-countOverlaps(circproms_makingdifinter[[transcriptionalphase]], grangesconservedinalltimepoints_B[oetempo[zt12chicenh]]) #Again, overlap of the baits [index of OE that overlaped with erNAS] and the circrproms 
    
    
    #ZT18
    grangesconservedinalltimepoints_B<-GRanges(seqnames = ZT18[,1], ranges = IRanges(ZT18[,2], ZT18[,3]))
    grangesconservedinalltimepoints_OE<-GRanges(seqnames = ZT18[,4], ranges = IRanges(ZT18[,5], ZT18[,6]) )
    oetempo<-subjectHits(findOverlaps(circproms_makingdifinter[[transcriptionalphase]], grangesconservedinalltimepoints_B)) # retrieve the index OE of the Baits that overlap with circproms
    zt18chicenh<-queryHits(findOverlaps(grangesconservedinalltimepoints_OE[oetempo], total_ernas)) #overlap of the OE with the eRNAs, retrieve the OE indexes
    zt18chicenh_retrievecircrpomsindex<-countOverlaps(circproms_makingdifinter[[transcriptionalphase]], grangesconservedinalltimepoints_B[oetempo[zt18chicenh]]) #Again, overlap of the baits [index of OE that overlaped with erNAS] and the circrproms 
    
    counts<-cbind(zt0chicenh_retrievecircrpomsindex, zt6chicenh_retrievecircrpomsindex, zt12chicenh_retrievecircrpomsindex, zt18chicenh_retrievecircrpomsindex)
    colnames(counts)<-c("ZT0CHiC", "ZT6CHiC", "ZT12CHiC", "ZT18CHiC") 
    rownames(counts)<-paste(as.data.frame(circproms_makingdifinter[[transcriptionalphase]])[,1], as.data.frame(circproms_makingdifinter[[transcriptionalphase]])[,2], as.data.frame(circproms_makingdifinter[[transcriptionalphase]])[,3], sep = "_")
    return(counts)
  })
  return(countsallphases)
}

#Apply function; the result is a list (4) where each position is the transcriptional phase of the circproms, inside each list there is a data.frame with 4 cols that are the number of interactions with eRNAs accoridng to the chics and the rownames is the circproms genomic coordinates. 
countinter_TOTALeRNAsassociatedwithcircpromsperphasedifinters<-countintersfromchicALLENH_TOTAL(ZT0, ZT6, ZT12, ZT18, circproms_makingdifinter)
names(countinter_TOTALeRNAsassociatedwithcircpromsperphasedifinters)<-c("ZT0circproms", "ZT6circproms", "ZT12circproms", "ZT18circproms") 

#count max and mins
countmaxandmins(countinter_TOTALeRNAsassociatedwithcircpromsperphasedifinters[[1]])
countmaxandmins(countinter_TOTALeRNAsassociatedwithcircpromsperphasedifinters[[2]])
countmaxandmins(countinter_TOTALeRNAsassociatedwithcircpromsperphasedifinters[[3]])
countmaxandmins(countinter_TOTALeRNAsassociatedwithcircpromsperphasedifinters[[4]])


#How many interactions are made in total by the circproms
#ZT0circproms that make differential interactions 183; from these how many interactions are detected in the chicZT0 2492, chicZT6 2531, chicZT12 2607, chicZT18 2699. 
#ZT6circproms that make differential interactions 238
#ZT12circproms that make differential interactions 364
#ZT18circproms that make differential interactions 160; 

#-----------------------------------------
#2018-08-20 Filter only the core clock genes and report all the min/max counts :)
#1) Open core clock genes; #25 gene list and divide per phases
coreclock<-read.csv("inputs_for_scripts/Core_clock_short_fragments.txt", header = T, sep = "\t")
coreclock[,1]<-paste("chr", coreclock[,1], sep = "")
coreclock<-makeGRangesFromDataFrame(coreclock, keep.extra.columns = T)

#Divide per phases; only 17 are in our circproms ? 
coreclock<-sapply(1:4, function(circpromsphase){
  t<-coreclock[queryHits(findOverlaps(query = coreclock,subject = list_circpromsperphase_bed[[circpromsphase]] , type = "within"))]
t$timepoint<-as.data.frame(mcols(list_circpromsperphase_bed[[circpromsphase]][subjectHits(findOverlaps(query = coreclock,subject = list_circpromsperphase_bed[[circpromsphase]] , type = "within"))]))
return(unique(t))
})


#2)#Function to extract the CORE-CLOCK circproms that make dif inters per phase
CCcircpromsabove<-circpromsperphase_fromdifinters(allreadsabove_difinter_timepoint, coreclock)
CCcircpromsbelow<-circpromsperphase_fromdifinters(allreadsbelow_difinter_timepoint, coreclock)

#3)Merge circproms of each distance per pahse
CCcircproms_makingdifinter<-sapply(1:4, function(x){
  unique(c(CCcircpromsabove[[x]], CCcircpromsbelow[[x]]))
})

#4) Count diff inters according to chic
#Apply function
countinter_CCcircpromsperphasedifinters<-countintersfromchics(ZT0, ZT6, ZT12, ZT18, CCcircproms_makingdifinter)
names(countinter_CCcircpromsperphasedifinters)<-c("ZT0", "ZT6", "ZT12", "ZT18") 
#Export lists
write.table(countinter_CCcircpromsperphasedifinters[[1]], "inputs_for_scripts/differential_interactions/MFM_RNAseq/tablecount_interactionsCORECLOCKcircpromsZT0dectectedindifinters.txt", quote = F, sep = "\t")
write.table(countinter_CCcircpromsperphasedifinters[[2]], "inputs_for_scripts/differential_interactions/MFM_RNAseq/tablecount_interactionsCORECLOCKcircpromsZT6dectectedindifinters.txt", quote = F, sep = "\t")
write.table(countinter_CCcircpromsperphasedifinters[[3]], "inputs_for_scripts/differential_interactions/MFM_RNAseq/tablecount_interactionsCORECLOCKcircpromsZT12dectectedindifinters.txt", quote = F, sep = "\t")
write.table(countinter_CCcircpromsperphasedifinters[[4]], "inputs_for_scripts/differential_interactions/MFM_RNAseq/tablecount_interactionsCORECLOCKcircpromsZT18dectectedindifinters.txt", quote = F, sep = "\t")

#count max and mins
countmaxandmins(countinter_CCcircpromsperphasedifinters[[1]])
countmaxandmins(countinter_CCcircpromsperphasedifinters[[2]])
countmaxandmins(countinter_CCcircpromsperphasedifinters[[3]])
countmaxandmins(countinter_CCcircpromsperphasedifinters[[4]])

#5) Count diff inters according to chic with total and osc eRNAs
#----total
#Apply function; the result is a list (4) where each position is the transcriptional phase of the circproms, inside each list there is a data.frame with 4 cols that are the number of interactions with eRNAs accoridng to the chics and the rownames is the circproms genomic coordinates. 
countinter_TOTALeRNAsassociatedwithCCcircpromsperphasedifinters<-countintersfromchicALLENH_TOTAL(ZT0, ZT6, ZT12, ZT18, CCcircproms_makingdifinter)
names(countinter_TOTALeRNAsassociatedwithCCcircpromsperphasedifinters)<-c("ZT0circproms", "ZT6circproms", "ZT12circproms", "ZT18circproms") 

#count max and mins
countmaxandmins(countinter_TOTALeRNAsassociatedwithCCcircpromsperphasedifinters[[1]])
countmaxandmins(countinter_TOTALeRNAsassociatedwithCCcircpromsperphasedifinters[[2]])
countmaxandmins(countinter_TOTALeRNAsassociatedwithCCcircpromsperphasedifinters[[3]])
countmaxandmins(countinter_TOTALeRNAsassociatedwithCCcircpromsperphasedifinters[[4]])

#----osceRNAs
#Apply function; the result is a list (4) where each position is the transcriptional phase of the circproms, inside each list there is a data.frame with 4 cols that are the number of interactions with eRNAs accoridng to the chics and the rownames is the circproms genomic coordinates. 
countinter_eRNAsassociatedwithCCcircpromsperphasedifinters<-countintersfromchicALLENH(ZT0, ZT6, ZT12, ZT18, CCcircproms_makingdifinter)
names(countinter_eRNAsassociatedwithCCcircpromsperphasedifinters)<-c("ZT0circproms", "ZT6circproms", "ZT12circproms", "ZT18circproms") 

#count max and mins
countmaxandmins(countinter_eRNAsassociatedwithCCcircpromsperphasedifinters[[1]])
countmaxandmins(countinter_eRNAsassociatedwithCCcircpromsperphasedifinters[[2]])
countmaxandmins(countinter_eRNAsassociatedwithCCcircpromsperphasedifinters[[3]])
countmaxandmins(countinter_eRNAsassociatedwithCCcircpromsperphasedifinters[[4]])

#2018-08-20 Identificar en la table de counts el circproms en donde el máximo transcripcional y el máximo de interacciones coinciden así como identificar el set en dónde el máximo transcripcional coincide con el máximo de interacciones y el mínimo transcripcional coincide con el mínimo de interacciones.
#Modification of countmaxandmins
countmaxandmins_addcolumstotablecounts<-function(countinter_difinters, maxtimepoint, mintimepoint){
  max<-apply(countinter_difinters, 1, function(x){if(sum(x)>0){return(which.max(x)==maxtimepoint)}})
  t<-cbind(countinter_difinters,"maxinter_in_maxtranscriptonalphase"=max)
  min<-apply(countinter_difinters, 1, function(x){if(sum(x)>0){return(which.min(x)==mintimepoint)}})
  w<-cbind(t, "mininter_in_mintranscriptonalphase"=min)
  return(w)

#  rownames(t)<-c("Number of Max interactions","Number of Min interactions" )
#colnames(t)<-c("ZT0CHiC", "ZT6CHiC", "ZT12CHiC", "ZT18CHiC") 
 # return(t)
}


countinter_circpromsperphasedifinters[[1]]<-countmaxandmins_addcolumstotablecounts(countinter_circpromsperphasedifinters[[1]], maxtimepoint = 1, mintimepoint = 3)
countinter_circpromsperphasedifinters[[2]]<-countmaxandmins_addcolumstotablecounts(countinter_circpromsperphasedifinters[[2]], maxtimepoint = 2, mintimepoint = 4)
countinter_circpromsperphasedifinters[[3]]<-countmaxandmins_addcolumstotablecounts(countinter_circpromsperphasedifinters[[3]], maxtimepoint = 3, mintimepoint = 1)
countinter_circpromsperphasedifinters[[4]]<-countmaxandmins_addcolumstotablecounts(countinter_circpromsperphasedifinters[[4]], maxtimepoint = 4, mintimepoint = 2)

#Export lists again and add gene name

#------------------------------------------------------
#2019-01-16 Report number using introns

circpromsINTRONSabove<-circpromsperphase_fromdifinters(allreadsabove_difinter_timepoint, list_circpromsperphaseINTRONS_bed)
circpromsINTRONSbelow<-circpromsperphase_fromdifinters(allreadsbelow_difinter_timepoint, list_circpromsperphaseINTRONS_bed)

#Merge circproms of each distance per pahse
circpromsINTRONS_makingdifinter<-sapply(1:4, function(x){
  unique(c(circpromsINTRONSabove[[x]], circpromsINTRONSbelow[[x]]))
})


#
#Apply function
countinter_circpromsINTRONSperphasedifinters<-countintersfromchics(ZT0, ZT6, ZT12, ZT18, circpromsINTRONS_makingdifinter)
names(countinter_circpromsINTRONSperphasedifinters)<-c("ZT0", "ZT6", "ZT12", "ZT18") 
#Export lists
write.table(countinter_circpromsINTRONSperphasedifinters[[1]], "inputs_for_scripts/differential_interactions/MFM_RNAseq/tablecount_interactionscircpromsINTRONSZT0dectectedindifinters.txt", quote = F, sep = "\t")
write.table(countinter_circpromsINTRONSperphasedifinters[[2]], "inputs_for_scripts/differential_interactions/MFM_RNAseq/tablecount_interactionscircpromsINTRONSZT6dectectedindifinters.txt", quote = F, sep = "\t")
write.table(countinter_circpromsINTRONSperphasedifinters[[3]], "inputs_for_scripts/differential_interactions/MFM_RNAseq/tablecount_interactionscircpromsZT12INTRONSdectectedindifinters.txt", quote = F, sep = "\t")
write.table(countinter_circpromsINTRONSperphasedifinters[[4]], "inputs_for_scripts/differential_interactions/MFM_RNAseq/tablecount_interactionscircpromsZT18INTRONSdectectedindifinters.txt", quote = F, sep = "\t")

#In which timepoint I can find the max and min per circprom;
##ZT0
#2) What proportion of ZT0 promoters have the maximum interactions to ZT0?  16/52
table(apply(countinter_circpromsINTRONSperphasedifinters[[1]], 1, which.max)==1)
# 3) What proportion of ZT0 promoters have the least interactions with ZT12? 7/52
table(apply(countinter_circpromsINTRONSperphasedifinters[[1]], 1, which.min)==3)
# 4) What proportion of ZT0 promoters have the maximum at 0 and the minimum at 12? 4/52
table((apply(countinter_circpromsINTRONSperphasedifinters[[1]], 1, which.max)==1)+(apply(countinter_circpromsINTRONSperphasedifinters[[1]], 1, which.min)==3))
##ZT6
# 2) What proportion of ZT6 promoters have the maximum interactions to ZT6? 7/22
table(apply(countinter_circpromsINTRONSperphasedifinters[[2]], 1, which.max)==2)
# 3) What proportion of ZT6 promoters have the least interactions to ZT18? 5/22
table(apply(countinter_circpromsINTRONSperphasedifinters[[2]], 1, which.min)==4)
# 4) What proportion of ZT6 promoters have the maximum at 6 and the minimum at 18? 3/22
table((apply(countinter_circpromsINTRONSperphasedifinters[[2]], 1, which.max)==2)+(apply(countinter_circpromsINTRONSperphasedifinters[[2]], 1, which.min)==4))
##ZT12
# 2) What proportion of ZT12 promoters have the maximum interactions to ZT12? 40/101
table(apply(countinter_circpromsINTRONSperphasedifinters[[3]], 1, which.max)==3)
# 3) What proportion of ZT12 promoters have the least interactions to ZT0? 50/101
table(apply(countinter_circpromsINTRONSperphasedifinters[[3]], 1, which.min)==1)
# 4) What proportion of ZT12 promoters have the maximum at 12 and the minimum at 0? 24/101
table((apply(countinter_circpromsINTRONSperphasedifinters[[3]], 1, which.max)==3)+(apply(countinter_circpromsINTRONSperphasedifinters[[3]], 1, which.min)==1))
##ZT18
# 2) What proportion of ZT18 promoters have the maximum interactions to ZT18? 6/43
table(apply(countinter_circpromsINTRONSperphasedifinters[[4]], 1, which.max)==4)
# 3) What proportion of ZT18 promoters have the least interactions to ZT6? 18/43
table(apply(countinter_circpromsINTRONSperphasedifinters[[4]], 1, which.min)==2)
# 4) What proportion of ZT18 promoters have the maximum at 18 and the minimum at 6? 3/43
table((apply(countinter_circpromsINTRONSperphasedifinters[[4]], 1, which.max)==4)+(apply(countinter_circpromsINTRONSperphasedifinters[[4]], 1, which.min)==2))

#General max and min table 

#count max and mins
countmaxandmins(countinter_circpromsINTRONSperphasedifinters[[1]])
countmaxandmins(countinter_circpromsINTRONSperphasedifinters[[2]])
countmaxandmins(countinter_circpromsINTRONSperphasedifinters[[3]])
countmaxandmins(countinter_circpromsINTRONSperphasedifinters[[4]])

#Count interactions with total eRNAs

#Apply function; the result is a list (4) where each position is the transcriptional phase of the circproms, inside each list there is a data.frame with 4 cols that are the number of interactions with eRNAs accoridng to the chics and the rownames is the circproms genomic coordinates. 
countinter_TOTALeRNAsassociatedwithcircpromsINTRONSperphasedifinters<-countintersfromchicALLENH_TOTAL(ZT0, ZT6, ZT12, ZT18, circpromsINTRONS_makingdifinter)
names(countinter_TOTALeRNAsassociatedwithcircpromsINTRONSperphasedifinters)<-c("ZT0circproms", "ZT6circproms", "ZT12circproms", "ZT18circproms") 

#count max and mins
countmaxandmins(countinter_TOTALeRNAsassociatedwithcircpromsINTRONSperphasedifinters[[1]])
countmaxandmins(countinter_TOTALeRNAsassociatedwithcircpromsINTRONSperphasedifinters[[2]])
countmaxandmins(countinter_TOTALeRNAsassociatedwithcircpromsINTRONSperphasedifinters[[3]])
countmaxandmins(countinter_TOTALeRNAsassociatedwithcircpromsINTRONSperphasedifinters[[4]])

#Count the enhancers, this functions counts the osceRNAs

#Apply function; the result is a list (4) where each position is the transcriptional phase of the circproms, inside each list there is a data.frame with 4 cols that are the number of interactions with eRNAs accoridng to the chics and the rownames is the circproms genomic coordinates. 
countinter_eRNAsassociatedwithcircpromsINTRONSperphasedifinters<-countintersfromchicALLENH(ZT0, ZT6, ZT12, ZT18, circpromsINTRONS_makingdifinter)
names(countinter_eRNAsassociatedwithcircpromsINTRONSperphasedifinters)<-c("ZT0circproms", "ZT6circproms", "ZT12circproms", "ZT18circproms") 

#count max and mins
countmaxandmins(countinter_eRNAsassociatedwithcircpromsINTRONSperphasedifinters[[1]])
countmaxandmins(countinter_eRNAsassociatedwithcircpromsINTRONSperphasedifinters[[2]])
countmaxandmins(countinter_eRNAsassociatedwithcircpromsINTRONSperphasedifinters[[3]])
countmaxandmins(countinter_eRNAsassociatedwithcircpromsINTRONSperphasedifinters[[4]])


#9.2 Export list of interactions, circprom-oscenh


phasecor_diffinteralltimepoints_pe_positionspairs<-function(intertableall, list_circproms){
  grangesconservedinalltimepoints_B<-GRanges(seqnames = intertableall[,1], ranges = IRanges(intertableall[,2], intertableall[,3]))
  
  grangesconservedinalltimepoints_OE<-GRanges(seqnames = intertableall[,4], ranges = IRanges(intertableall[,5], intertableall[,6]))
      
    c3<-sapply(1:4, function(x){
      index<-findOverlaps(grangesconservedinalltimepoints_OE, list_ernasperphase_bed_mod[[x]])
      mcols(list_ernasperphase_bed_mod[[x]][subjectHits(index)])
      t3<-sapply(1:4, function(y){
        index2<-findOverlaps(grangesconservedinalltimepoints_B[queryHits(index)], list_circproms[[y]])
      t1<-grangesconservedinalltimepoints_OE[[subjectHits(index)[queryHits(index2)]],]
      t2<-grangesconservedinalltimepoints_B[subjectHits(index2),]
      return(cbind(as.data.frame(t2), as.data.frame(t1)))

         })
      t4<-rbind(t3[[1]], t3[[2]], t3[[3]], t3[[4]])
      return(t4)
        })
     c4<-rbind(c3[[1]], c3[[2]], c3[[3]], c3[[4]])
    return(c4)
}


phasecor_diffinteralltimepoints_pe_positionspairs<-function(intertableall){ grangesconservedinalltimepoints_B<-GRanges(seqnames = intertableall[,1], ranges = IRanges(intertableall[,2], intertableall[,3]))
  
  grangesconservedinalltimepoints_OE<-GRanges(seqnames = intertableall[,4], ranges = IRanges(intertableall[,5], intertableall[,6]))
      
    c3<-sapply(1:4, function(x){
      index<-findOverlaps(grangesconservedinalltimepoints_OE, list_ernasperphase_bed_mod[[x]])
      mcols(list_ernasperphase_bed_mod[[x]][subjectHits(index)])
      index2<-findOverlaps(grangesconservedinalltimepoints_B[queryHits(index)], list_circpromsperphase_bed[[x]])
      t1<-list_ernasperphase_bed_mod[[x]][subjectHits(index)[queryHits(index2)]]
      t2<-list_circpromsperphase_bed[[x]][subjectHits(index2)]
      return(cbind(as.character(levels(as.data.frame(t2)[,1]))[as.data.frame(t2)[,1]], as.data.frame(t2)[,2:3],as.character(levels(as.data.frame(t1)[,1]))[as.data.frame(t1)[,1]], as.data.frame(t1)[,2:3]))
      })
    return(c3)
}
v1<-phasecor_diffinteralltimepoints_pe_positionspairs(allreadsabove_difinter_timepoint, list_circpromsperphaseFANG_bed_mod)
v2<-phasecor_diffinteralltimepoints_pe_positionspairs(allreadsbelow_difinter_timepoint)
#1-3 only circproms, if 4-6 cols they would be th ernas
v1<-rbind(cbind(as.character(levels(v1[,1][[1]]))[v1[,1][[1]]], v1[,1][[2]], v1[,1][[3]],as.character(levels(v1[,1][[4]]))[v1[,1][[4]]], v1[,1][[5]], v1[,1][[6]]),cbind(as.character(levels(v1[,2][[1]]))[v1[,2][[1]]], v1[,2][[2]], v1[,2][[3]],as.character(levels(v1[,2][[4]]))[v1[,2][[4]]], v1[,2][[5]], v1[,2][[6]]), cbind(as.character(levels(v1[,3][[1]]))[v1[,3][[1]]], v1[,3][[2]], v1[,3][[3]], as.character(levels(v1[,3][[4]]))[v1[,3][[4]]], v1[,3][[5]], v1[,3][[6]]),cbind(as.character(levels(v1[,4][[1]]))[v1[,4][[1]]], v1[,4][[2]],v1[,4][[3]],as.character(levels(v1[,4][[4]]))[v1[,4][[4]]], v1[,4][[5]], v1[,4][[6]]))

v2<-rbind(cbind(as.character(levels(v2[,1][[1]]))[v2[,1][[1]]], v2[,1][[2]], v2[,1][[3]],as.character(levels(v2[,1][[4]]))[v2[,1][[4]]], v2[,1][[5]], v2[,1][[6]]),cbind(as.character(levels(v2[,2][[1]]))[v2[,2][[1]]], v2[,2][[2]], v2[,2][[3]],as.character(levels(v2[,2][[4]]))[v2[,2][[4]]], v2[,2][[5]], v2[,2][[6]]), cbind(as.character(levels(v2[,3][[1]]))[v2[,3][[1]]], v2[,3][[2]], v2[,3][[3]], as.character(levels(v2[,3][[4]]))[v2[,3][[4]]], v2[,3][[5]], v2[,3][[6]]),cbind(as.character(levels(v2[,4][[1]]))[v2[,4][[1]]], v2[,4][[2]],v2[,4][[3]],as.character(levels(v2[,4][[4]]))[v2[,4][[4]]], v2[,4][[5]], v2[,4][[6]]))


write.table(unique(v1),"inputs_for_scripts/differential_interactions/MFM_RNAseq/MFMcircproms_promenhdiffinter_above150kb.bedpe",quote=F,sep="\t",row.names=F,col.names=F) 
write.table(unique(v2),"inputs_for_scripts/differential_interactions/MFM_RNAseq/MFMcircproms_promenhdiffinter_below150kb.bedpe",quote=F,sep="\t",row.names=F,col.names=F) 


###############3
# 9.5 Repeat the script using the whole list of genes, not only circadian filtered table: Negative control 

#Divide interactions into two categories depending on the distance between the fragments
below150kb<-abs(circadian_tableinteractions[,5]-circadian_tableinteractions[,2])<=150000
above150kb<-abs(circadian_tableinteractions[,5]-circadian_tableinteractions[,2])>150000

#Apply function
ALLgenesdiffs_readcount_below150kb<-difinteractions_updown(circadian_tableinteractions[below150kb,])
###If I change dispersion 0 to 0.01 works ? why?
ALLgenesdiffs_readcount_above150kb<-difinteractions_updown(circadian_tableinteractions[above150kb,])
#diff_score_updown<-difinteractions_updown(circadian_tableinteractions_filtereds, 5)


#Merged set of dif inter; to compare with the difinter using only circproms
rownnumbermerge_uniquedifinter<-function(outputadamscript){
 sapply(1:2, function(updown){
   t1<-as.numeric(rownames(outputadamscript[[1]][[updown]]))
   t2<-as.numeric(rownames(outputadamscript[[2]][[updown]]))
   t3<-as.numeric(rownames(outputadamscript[[3]][[updown]]))
   t4<-as.numeric(rownames(outputadamscript[[4]][[updown]]))
   t5<-as.numeric(rownames(outputadamscript[[5]][[updown]]))
   t6<-as.numeric(rownames(outputadamscript[[6]][[updown]]))
   alldiffinter<-unique(c(t1, t2, t3, t4, t5, t6))
   return(alldiffinter)
 })
 #alldiffinter<-unique(alldiffinter[order(alldiffinter$V1, alldiffinter$V2, alldiffinter$V3, alldiffinter$V4, alldiffinter$V5, alldiffinter$V6),])
}

#>150kb
ALLgenesrownumberabove_difinter_timepoint<-rownnumbermerge_uniquedifinter(ALLgenesdiffs_readcount_above150kb)
circpromsrownumberabove_difinter_timepoint<-rownnumbermerge_uniquedifinter(diffs_readcount_above150kb)

#<150kb
ALLgenesrownumberbelow_difinter_timepoint<-rownnumbermerge_uniquedifinter(ALLgenesdiffs_readcount_below150kb)
circpromsrownumberbelow_difinter_timepoint<-rownnumbermerge_uniquedifinter(diffs_readcount_below150kb)

###Compare if the circprom-difinter are contained in the allgenes-difinters
#>150kb
table(unique(c(ALLgenesrownumberabove_difinter_timepoint[[1]], ALLgenesrownumberabove_difinter_timepoint[[2]])) %in%unique(c(circpromsrownumberabove_difinter_timepoint[[1]], circpromsrownumberabove_difinter_timepoint[[2]])))

#<150kb
table(unique(c(ALLgenesrownumberbelow_difinter_timepoint[[1]], ALLgenesrownumberbelow_difinter_timepoint[[2]])) %in%unique(c(circpromsrownumberabove_difinter_timepoint[[1]], circpromsrownumberbelow_difinter_timepoint[[2]])))

####Merge difinters: result will be genomic coordinates
#>150kb
ALLgeneallreadsabove_difinter_timepoint<-merge_uniquedifinter(circadian_tableinteractions, ALLgenesdiffs_readcount_above150kb)
ALLgeneallreadsabove_difinter_timepoint<-rbind(as.data.frame(ALLgeneallreadsabove_difinter_timepoint[,1]), as.data.frame(ALLgeneallreadsabove_difinter_timepoint[,2]))#transform into one large data frame
ALLgeneallreadsabove_difinter_timepoint<-unique(ALLgeneallreadsabove_difinter_timepoint[order(ALLgeneallreadsabove_difinter_timepoint$V1, ALLgeneallreadsabove_difinter_timepoint$V2, ALLgeneallreadsabove_difinter_timepoint$V3, ALLgeneallreadsabove_difinter_timepoint$V4, ALLgeneallreadsabove_difinter_timepoint$V5, ALLgeneallreadsabove_difinter_timepoint$V6),]) #unique 

#<150kb
ALLgeneallreadsbelow_difinter_timepoint<-merge_uniquedifinter(circadian_tableinteractions, ALLgenesdiffs_readcount_below150kb)
ALLgeneallreadsbelow_difinter_timepoint<-rbind(as.data.frame(ALLgeneallreadsbelow_difinter_timepoint[,1]), as.data.frame(ALLgeneallreadsbelow_difinter_timepoint[,2]))#transform into one large data frame
ALLgeneallreadsbelow_difinter_timepoint<-unique(ALLgeneallreadsbelow_difinter_timepoint[order(ALLgeneallreadsbelow_difinter_timepoint$V1, ALLgeneallreadsbelow_difinter_timepoint$V2, ALLgeneallreadsbelow_difinter_timepoint$V3, ALLgeneallreadsbelow_difinter_timepoint$V4, ALLgeneallreadsbelow_difinter_timepoint$V5, ALLgeneallreadsbelow_difinter_timepoint$V6),]) #unique 


#####Count the number of interactions according to the chic
#Merge the difinter of both distance criteria 
dataframedifinter_togranges<-function(difinters){
  grangesconservedinalltimepoints_B<-GRanges(seqnames = difinters[,1], ranges = IRanges(difinters[,2], difinters[,3]), ZT0_difint= difinters[,7], ZT6_difint= difinters[,8], ZT12_difint= difinters[,9], ZT18_difint= difinters[,10])
  grangesconservedinalltimepoints_OE<-GRanges(seqnames = difinters[,4], ranges = IRanges(difinters[,5], difinters[,6]),ZT0_difint= difinters[,7], ZT6_difint= difinters[,8], ZT12_difint= difinters[,9], ZT18_difint= difinters[,10] )
  return(grangesconservedinalltimepoints_B)
}

ALLgeneallreadsabovebelow_difinter<-unique(c(dataframedifinter_togranges(ALLgeneallreadsabove_difinter_timepoint), dataframedifinter_togranges(ALLgeneallreadsbelow_difinter_timepoint)))

#Function to count the overlaps the difinters to the chic
#Overlap of circproms with chic and count numer of interactions per chicphase
countintersfromchics_mod<-function(ZT0, ZT6, ZT12, ZT18, circproms_makingdifinter){
       grangesconservedinalltimepoints_B<-GRanges(seqnames = ZT0[,1], ranges = IRanges(ZT0[,2], ZT0[,3]))
  grangesconservedinalltimepoints_OE<-GRanges(seqnames = ZT0[,4], ranges = IRanges(ZT0[,5], ZT0[,6]) )
  zt0chic<-countOverlaps(circproms_makingdifinter, grangesconservedinalltimepoints_B)
      grangesconservedinalltimepoints_B<-GRanges(seqnames = ZT6[,1], ranges = IRanges(ZT6[,2], ZT6[,3]))
  zt6chic<-countOverlaps(circproms_makingdifinter, grangesconservedinalltimepoints_B)  
        grangesconservedinalltimepoints_B<-GRanges(seqnames = ZT12[,1], ranges = IRanges(ZT12[,2], ZT12[,3]))
  zt12chic<-countOverlaps(circproms_makingdifinter, grangesconservedinalltimepoints_B) 
          grangesconservedinalltimepoints_B<-GRanges(seqnames = ZT18[,1], ranges = IRanges(ZT18[,2], ZT18[,3]))
  zt18chic<-countOverlaps(circproms_makingdifinter, grangesconservedinalltimepoints_B) 
  
    counts<-cbind(zt0chic, zt6chic, zt12chic, zt18chic)
    rownames(counts)<-paste(as.data.frame(circproms_makingdifinter)[,1], as.data.frame(circproms_makingdifinter)[,2], as.data.frame(circproms_makingdifinter)[,3], sep = "_")
    return(counts)
}


#Apply function
countinter_difinters<-countintersfromchics_mod(ZT0, ZT6, ZT12, ZT18, ALLgeneallreadsabovebelow_difinter)
#names(countinter_difinters)<-c("ZT0", "ZT6", "ZT12", "ZT18") 

#Export lists
write.table(countinter_difinters, "inputs_for_scripts/differential_interactions/tablecount_interactionsALLBAITSdifinters.txt", quote = F, sep = "\t")

#Count proportions
#To look at all the max and mins counts in all the transcriptional phases :P
t<-sapply(1:4, function(phase){
  max<-sum(unlist(apply(countinter_difinters, 1, function(x){if(sum(x)>0){return(which.max(x)==phase)}})))
  min<-sum(unlist(apply(countinter_difinters, 1, function(x){if(sum(x)>0){return(which.min(x)==phase)}})))
  return(c(max, min))
  })
rownames(t)<-c("Number of Max interactions","Number of Min interactions" )
colnames(t)<-c("circpromZT0","circpromZT6", "circpromZT12", "circpromZT18" )
t

###2018-08-12  Specific questions:

#-How many promoters make differential interactions of the approximately 22,000 total genes? From the proportions they report, there does not seem to be any preference for the time point, which is different from the circproms.
Allbaits<-read.csv("inputs_for_scripts/Baits.txt", header = F, sep = "\t")
grangesAllbaits<-GRanges(seqnames = Allbaits[,1], ranges = IRanges(Allbaits[,2], Allbaits[,3]), strand = Allbaits[,4], Genename=Allbaits[,5])
remove(Allbaits)
length(unique(subjectHits(findOverlaps(grangesAllbaits, ALLgeneallreadsabovebelow_difinter))))#13172 
dim(unique(mcols(grangesAllbaits[queryHits(findOverlaps(grangesAllbaits, ALLgeneallreadsabovebelow_difinter))]))) #13171/22226

#-Of the 1,256 circadian proms, how many make differential interactions? 949/1195
length(unique(sort(subjectHits(findOverlaps(ALLgeneallreadsabovebelow_difinter, c(list_circpromsperphase_bed[[1]], list_circpromsperphase_bed[[2]], list_circpromsperphase_bed[[3]], list_circpromsperphase_bed[[4]])))))) #949/1195


#what is the proportion of the set of genes that make differentials that fall into the category of transcriptionally active.
activegenesliver<-read.csv("RNAseq_Liver/active_genes_liver.txt", header = F, sep = "\t")

activegenesliverGR<-GRanges(seqnames = paste("chr", activegenesliver[,2], sep=""), ranges = IRanges(activegenesliver[,3], activegenesliver[,4]), strand = activegenesliver[,5], Genename=activegenesliver[,1])
remove(activegenesliver)
length(unique(subjectHits(findOverlaps(query = activegenesliverGR, subject = ALLgeneallreadsabovebelow_difinter))))#7468/ 13235

dim(unique(mcols(activegenesliverGR[queryHits(findOverlaps(query = activegenesliverGR, subject =  ALLgeneallreadsabovebelow_difinter))]))) #7025/9418


#Diffinters export files:Updated 2020-07-06

#Merge above and below 150kb dif inters
 library(dplyr)
t<-unique(rbind(allreadsabove_difinter_timepoint,allreadsbelow_difinter_timepoint))
#Ctl
#nrow(match_df(circadian_tableinteractions, t))#6047
#Only interactions mediated by circproms# 242920 = 6047
nondifinterall<-(anti_join(circadian_tableinteractions, t))

write.table(nondifinterall, "inputs_for_scripts/differential_interactions/MFMcircproms_allNONdiffinter_abovebelow150kb2020includingnotMFMcps.bedpe", quote = F, row.names = F, col.names = F, sep = "\t")
#######################################
#2019-01-15 using MFM RNAseq proms; and differentila interactions
#Random pick, p-e; NO INTRONS


#------------
#RANDOM ERNAS, now try random proms
#Extra: EXPECTED
#Repeat 100 times
#Take a random list everytime 
#----------------------------
#Obtain new chic files in granges format from the differential interactions

library(rtracklayer)

load("/inputs_for_scripts/differential_interactions/MFMcircproms_diffs_readcount_above150kb2018")
load("/inputs_for_scripts/differential_interactions/MFMcircproms_diffs_readcount_below150kb2018")
load("/inputs_for_scripts/circtablesinter")

merge_uniquedifinter<-function(tablecircadianinteractions, outputadamscript){
 sapply(1:2, function(updown){
   t1<-tablecircadianinteractions[as.numeric(rownames(outputadamscript[[1]][[updown]])),]
   t2<-tablecircadianinteractions[as.numeric(rownames(outputadamscript[[2]][[updown]])),]
   t3<-tablecircadianinteractions[as.numeric(rownames(outputadamscript[[3]][[updown]])),]
   t4<-tablecircadianinteractions[as.numeric(rownames(outputadamscript[[4]][[updown]])),]
   t5<-tablecircadianinteractions[as.numeric(rownames(outputadamscript[[5]][[updown]])),]
   t6<-tablecircadianinteractions[as.numeric(rownames(outputadamscript[[6]][[updown]])),]
   alldiffinter<-rbind(t1, t2, t3, t4, t5, t6)
   return(alldiffinter)
 })
 #alldiffinter<-unique(alldiffinter[order(alldiffinter$V1, alldiffinter$V2, alldiffinter$V3, alldiffinter$V4, alldiffinter$V5, alldiffinter$V6),])
}

#>150kb
allreadsabove_difinter_timepoint<-merge_uniquedifinter(circadian_tableinteractions, diffs_readcount_above150kb)
allreadsabove_difinter_timepoint<-rbind(as.data.frame(allreadsabove_difinter_timepoint[,1]), as.data.frame(allreadsabove_difinter_timepoint[,2]))#transform into one large data frame
allreadsabove_difinter_timepoint<-unique(allreadsabove_difinter_timepoint[order(allreadsabove_difinter_timepoint$V1, allreadsabove_difinter_timepoint$V2, allreadsabove_difinter_timepoint$V3, allreadsabove_difinter_timepoint$V4, allreadsabove_difinter_timepoint$V5, allreadsabove_difinter_timepoint$V6),]) #unique 

#<150kb
allreadsbelow_difinter_timepoint<-merge_uniquedifinter(circadian_tableinteractions, diffs_readcount_below150kb)
allreadsbelow_difinter_timepoint<-rbind(as.data.frame(allreadsbelow_difinter_timepoint[,1]), as.data.frame(allreadsbelow_difinter_timepoint[,2]))#transform into one large data frame
allreadsbelow_difinter_timepoint<-unique(allreadsbelow_difinter_timepoint[order(allreadsbelow_difinter_timepoint$V1, allreadsbelow_difinter_timepoint$V2, allreadsbelow_difinter_timepoint$V3, allreadsbelow_difinter_timepoint$V4, allreadsbelow_difinter_timepoint$V5, allreadsbelow_difinter_timepoint$V6),]) #unique 

Baits_diffinter_GR<-(c(makeGRangesFromDataFrame(allreadsbelow_difinter_timepoint[,1:3], seqnames.field = "V1", start.field = "V2", end.field = "V3"), makeGRangesFromDataFrame(allreadsabove_difinter_timepoint[,1:3], seqnames.field = "V1", start.field = "V2", end.field = "V3") ))

OE_diffinter_GR<-(c(makeGRangesFromDataFrame(allreadsbelow_difinter_timepoint[,4:6], seqnames.field = "V4", start.field = "V5", end.field = "V6"), makeGRangesFromDataFrame(allreadsabove_difinter_timepoint[,4:6], seqnames.field = "V4", start.field = "V5", end.field = "V6") ))
----------------------------------
#Load osceRNAs
osc_ernas<-read.csv("/inputs_for_scripts/eRNAs_de_novo_oscillating_phases.txt", header = T, sep = "\t")

#Group per phases
#List of the phases
phases<-unique(osc_ernas[,19])
#Binning per 3 hours
phases_bin<-split(phases, ceiling(seq_along(phases)/3))

#Divide the ernas per phases, create separe variables

ernas_divided_list<-lapply(phases_bin, function(x){
  tempo1<-osc_ernas[osc_ernas[,19]==x[1],c(1,2,3,8:15, 19)]
  tempo2<-osc_ernas[osc_ernas[,19]==x[2],c(1,2,3,8:15,19)]
  tempo3<-osc_ernas[osc_ernas[,19]==x[3],c(1,2,3,8:15,19)]
  tempo4<-rbind(tempo1, tempo2, tempo3)
  return(tempo4)
})
#8 items in list with the ernas per phase (each 3 hrs)
#names for the new phases
phases_bin_names<-sapply(1:8, function(x){paste(phases_bin[[x]][1], phases_bin[[x]][2], phases_bin[[x]][3], sep = "_")})

names(ernas_divided_list) <- paste("df_ernas", phases_bin_names, sep = "")
list2env(ernas_divided_list , envir = .GlobalEnv)
remove(ernas_divided_list)

#Transform to Granges objects
list_ernasperphase<-sapply(mixedsort(ls(pattern = "df_ernas", sorted = F), decreasing = F), function(x){list(x)})

list_ernasperphase_bed<-lapply(list_ernasperphase, function(x){
  t<-get(x)
  t1<-GRanges(seqnames= Rle(t[,1]), ranges = IRanges(t[,2], t[,3]), phase=t[,12])
  return(t1)
})
 #------
#Take a random list everytime 
#Random no osc ernas
expbothphases_randompickernas<-sapply(1:100, function(rep){
  RANlist_ernasperphase_bed<-sapply(1:8, function(phase){
    pos<-sample(list_ernasperphase_bed[[phase]] ,160, replace = F)
    })
                #lapply(list_ernasperphase_bed, length)[[phase]], replace = F)
#Random no osc proms
  #RANlist_circpromperphase_bed<-sapply(1:8, function(phase){
  #pos<-sample(list_circpromsperphase_bed[[phase]],109, replace = F)
  #})
#Retrieve indexes of eRNAs
  RANindexes_baitsofernas_perphases<-lapply(RANlist_ernasperphase_bed, function(x){
  tempo<-retrieveindex_fromchic(x, OE_diffinter_GR, Baits_diffinter_GR)
  })
  
  #Bait(index ernas) overlap with proms

  RANbothphases_circadianprom_ernas_counts<-
  lapply(list_circpromsperphase_bed, function(tempo_circ){# each circprom
    t<-lapply(RANindexes_baitsofernas_perphases, function(tempo_ernas){
    tempo_ernas<-length(subjectHits(findOverlaps(tempo_ernas, tempo_circ)))
    })
})
  names(RANbothphases_circadianprom_ernas_counts)<-circpromlist_phases
  
  
  #names(RANoverlaps_and_correlations_bothphases_circadianprom_ernas)<-circpromlist_phases
  return(RANbothphases_circadianprom_ernas_counts)

})
expbothphases_randompickproms<-sapply(1:100, function(rep){
  #RANlist_ernasperphase_bed<-sapply(1:8, function(phase){
  #  pos<-sample(list_ernasperphase_bed[[phase]] ,160, replace = F)
  #  })
                #lapply(list_ernasperphase_bed, length)[[phase]], replace = F)
#Random no osc proms
  RANlist_circpromperphase_bed<-sapply(1:4, function(phase){ # 4 groups for mfm;8 for fang
  pos<-sample(list_circpromsperphase_bed[[phase]],193, replace = F) #103 for fang ; 193 for MFM
  })
#Retrieve indexes of eRNAs
  indexes_baitsofernas_perphases<-lapply(list_ernasperphase_bed, function(x){
  tempo<-retrieveindex_fromchic(x, OE_diffinter_GR, Baits_diffinter_GR)
  })
  
  #Bait(index ernas) overlap with proms

  RANbothphases_circadianprom_ernas_counts<-
  lapply(RANlist_circpromperphase_bed, function(tempo_circ){# each circprom
    t<-lapply(indexes_baitsofernas_perphases  , function(tempo_ernas){
    tempo_ernas<-length(subjectHits(findOverlaps(tempo_ernas, tempo_circ)))
    })
})
  names(RANbothphases_circadianprom_ernas_counts)<-circpromlist_phases
  
  
  #names(RANoverlaps_and_correlations_bothphases_circadianprom_ernas)<-circpromlist_phases
  return(RANbothphases_circadianprom_ernas_counts)

})

#Obtain the mean, 
mean_exp_bothphases_randompickproms<-sapply(1:4, function(cirpromphase){sapply(1:8, function(ernasphase){mean(unlist(sapply(1:100, function(rep){expbothphases_randompickproms[cirpromphase,][[rep]][ernasphase]})))})})

mean_exp_bothphases_randompickernas<-sapply(1:8, function(ernasphase){sapply(1:4, function( cirpromphase){mean(unlist(sapply(1:100, function(rep){expbothphases_randompickernas[cirpromphase,][[rep]][ernasphase]})))})})

 


mean_exp_bothphases_randompickproms
mean_exp_bothphases_randompickernas

#------------
#Plot
###DAY
tempoclock<-sapply(1:4, function(x){
  unlist(bothphases_circadianprom_ernas_counts[[x]])
})
tempoclock_dayRP<-mean_exp_bothphases_randompickernas[,1:4]
rownames(tempoclock_dayRP)<-c("0", "6", "12", "18")
colnames(tempoclock_dayRP)<-c("1-3", "4-6", "7-9", "10-12")
tempoclock_nightRP<-mean_exp_bothphases_randompickernas[,5:8]
rownames(tempoclock_nightRP)<-c("0", "6", "12", "18")
colnames(tempoclock_nightRP)<-c("13-15", "16-18", "19-21", "22-24")
tempoclock_dayRP<-mean_exp_bothphases_randompickproms[,1:2]
rownames(tempoclock_dayRP)<-c("1-3", "4-6", "7-9", "10-12", "13-15", "16-18", "19-21", "22-24")
colnames(tempoclock_dayRP)<-c("0", "6")
tempoclock_nightRP<-mean_exp_bothphases_randompickproms[,3:4]
rownames(tempoclock_nightRP)<-c("1-3", "4-6", "7-9", "10-12", "13-15", "16-18", "19-21", "22-24")
colnames(tempoclock_nightRP)<-c("12", "18")


###Control randompicked, use no osc eRNAs
poolofenas<-bedfile(read.csv("/inputs_for_scripts/eRNAs_de_novo_oscillating.txt", header = T, sep = "\t"), columnnames)
noosc_ernas<-poolofenas[!(1:19086 %in% queryHits(findOverlaps(poolofenas, bedfile(osc_ernas), type="equal")))]

#Retrieve non circadian promoters, 
#First retrieve only baits
onlybaits<-bedfile(read.csv("/inputs_for_scripts/Baits.txt", header = T, sep="\t"), columnnames)
t<-chic_bait_bed[unique(queryHits(findOverlaps(chic_bait_bed, onlybaits)))]
noncircproms<-t[!(1:247943 %in% queryHits(findOverlaps(t,fang_mrnas)))]
#247943 289336

expbothphases_randompicknooscproms_control<-sapply(1:100, function(rep){
  #RANlist_ernasperphase_bed<-sapply(1:8, function(phase){
   # pos<-sample(noosc_ernas ,160, replace = F)
    #})
                #lapply(list_ernasperphase_bed, length)[[phase]], replace = F)
#Random no osc proms
  RANlist_circpromperphase_bed<-sapply(1:4, function(phase){
  pos<-sample(unique(noncircproms), 193, replace=F)})#103 for fang ; 193 for MFM
    #sample(list_circpromsperphase_bed[[phase]],109, replace = F)})
#Retrieve indexes of eRNAs
  RANindexes_baitsofernas_perphases<-lapply(list_ernasperphase_bed, function(x){
  tempo<-retrieveindex_fromchic(x,OE_diffinter_GR, Baits_diffinter_GR)
  })
  
  #Bait(index ernas) overlap with proms

  RANbothphases_circadianprom_ernas_counts<-
  lapply(RANlist_circpromperphase_bed, function(tempo_circ){# each circprom
    t<-lapply(RANindexes_baitsofernas_perphases, function(tempo_ernas){
    tempo_ernas<-length(subjectHits(findOverlaps(tempo_ernas, tempo_circ)))
    })
})
  names(RANbothphases_circadianprom_ernas_counts)<-circpromlist_phases
  
  
  #names(RANoverlaps_and_correlations_bothphases_circadianprom_ernas)<-circpromlist_phases
  return(RANbothphases_circadianprom_ernas_counts)

})


expbothphases_randompicknooscernas_control<-sapply(1:100, function(rep){
  RANlist_ernasperphase_bed<-sapply(1:8, function(phase){
    pos<-sample(noosc_ernas ,160, replace = F)
    })
                #lapply(list_ernasperphase_bed, length)[[phase]], replace = F)
#Random no osc proms
  #RANlist_circpromperphase_bed<-sapply(1:8, function(phase){
  #pos<-sample(unique(noncircproms), 109, replace=F)})
    #sample(list_circpromsperphase_bed[[phase]],109, replace = F)})
#Retrieve indexes of eRNAs
  RANindexes_baitsofernas_perphases<-lapply(RANlist_ernasperphase_bed, function(x){
  tempo<-retrieveindex_fromchic(x,OE_diffinter_GR, Baits_diffinter_GR)
  })
  
  #Bait(index ernas) overlap with proms

  RANbothphases_circadianprom_ernas_counts<-
  lapply(list_circpromsperphase_bed, function(tempo_circ){# each circprom
    t<-lapply(RANindexes_baitsofernas_perphases, function(tempo_ernas){
    tempo_ernas<-length(subjectHits(findOverlaps(tempo_ernas, tempo_circ)))
    })
})
  names(RANbothphases_circadianprom_ernas_counts)<-circpromlist_phases
  
  
  #names(RANoverlaps_and_correlations_bothphases_circadianprom_ernas)<-circpromlist_phases
  return(RANbothphases_circadianprom_ernas_counts)

})


#Obtain the mean, 
mean_exp_bothphases_randompicknooscproms_control<-sapply(1:4, function(cirpromphase){sapply(1:8, function(ernasphase){mean(unlist(sapply(1:100, function(rep){expbothphases_randompicknooscproms_control[cirpromphase,][[rep]][ernasphase]})))})})

mean_exp_bothphases_randompicknooscernas_control<-sapply(1:8, function(ernasphase){sapply(1:4, function(cirpromphase){mean(unlist(sapply(1:100, function(rep){expbothphases_randompicknooscernas_control[cirpromphase,][[rep]][ernasphase]})))})})

 
mean_exp_bothphases_randompicknooscproms_control
mean_exp_bothphases_randompicknooscernas_control

#Plot day night and control, general not per hour
#mean_exp_bothphases_randompickproms
#mean_exp_bothphases_randompickernas
tempoclock_dayRP<-mean_exp_bothphases_randompickernas[,1:4]
#rownames(tempoclock_dayRP)<-c("1-3", "4-6", "7-9", "10-12", "13-15", "16-18", "19-21", "22-24")
#colnames(tempoclock_dayRP)<-c("1-3", "4-6", "7-9", "10-12")
#tempoclock_nightRP<-mean_exp_bothphases_randompickernas[,5:8]
#rownames(tempoclock_nightRP)<-c("1-3", "4-6", "7-9", "10-12", "13-15", "16-18", "19-21", "22-24")
#colnames(tempoclock_nightRP)<-c("13-15", "16-18", "19-21", "22-24")


#Proms anchors

tempoclock_dayRP<-mean_exp_bothphases_randompickproms[,1:2] #1:2 MFM and 1:4 fang #mean_exp_bothphases_randompickproms[,1:2] for MFM and mean_exp_bothphases_randompickproms[,1:4] for fang
rownames(tempoclock_dayRP)<-c("1-3", "4-6", "7-9", "10-12", "13-15", "16-18", "19-21", "22-24")
colnames(tempoclock_dayRP)<-c("0", "6") #c("0", "6") for MFM and c("1-3", "4-6", "7-9", "10-12") for fang
tempoclock_nightRP<-mean_exp_bothphases_randompickproms[,3:4] #3:4 MFM and 5:8 for fang
rownames(tempoclock_nightRP)<-c("1-3", "4-6", "7-9", "10-12", "13-15", "16-18", "19-21", "22-24")
colnames(tempoclock_nightRP)<-c("12", "18") # c("12", "18") for MFM and c("13-15", "16-18", "19-21", "22-24")

tempoclock_nightRP_control<-mean_exp_bothphases_randompicknooscproms_control[,3:4]
rownames(tempoclock_nightRP_control)<-c("1-3", "4-6", "7-9", "10-12", "13-15", "16-18", "19-21", "22-24")
colnames(tempoclock_nightRP_control)<-c("12", "18") #c("12", "18") for MFM and c("13-15", "16-18", "19-21", "22-24") for fang

tempoclock_dayRP_control<-mean_exp_bothphases_randompicknooscproms_control[,1:2]
rownames(tempoclock_dayRP_control)<-c("1-3", "4-6", "7-9", "10-12", "13-15", "16-18", "19-21", "22-24")
colnames(tempoclock_dayRP_control)<-c("0", "6")#c("0", "6") for MFM and c("1-3", "4-6", "7-9", "10-12") for fang


t<-cbind(apply(tempoclock_dayRP, 1, mean)/sum(apply(tempoclock_dayRP, 1, mean)), apply(tempoclock_nightRP, 1, mean)/sum(apply(tempoclock_nightRP, 1, mean)), apply(mean_exp_bothphases_randompicknooscproms_control, 1, mean)/sum(apply(mean_exp_bothphases_randompicknooscproms_control, 1, mean)))

colnames(t)<-c("Diurnal", "Nocturnal","Control")


p1<-ggplot(melt(t), aes(x=Var2, y=value, fill=Var1))+geom_bar(stat = "identity")+
  theme( panel.background = element_blank(), axis.text=element_text(size=12, vjust=0.8), axis.line.x = element_line(color="white", size = 1),axis.line.y = element_line(color="white", size = 1), axis.text.y = element_blank(),axis.title=element_text(size=12), axis.ticks.y = element_blank())+
    scale_fill_brewer(palette="RdBu", name="Phases")+
  #scale_x_discrete(labels= c("1", "4", "7", "10", "13", "16", "19", "22"))+
  ylab("")+xlab("")+ggtitle("Circadian Promoters")
p1<-p1+theme(axis.text.x = element_text(angle = 90, hjust = 1))


#ernas anchors
tempoclock_dayRP<-mean_exp_bothphases_randompickernas[,1:4]
rownames(tempoclock_dayRP)<-c("0", "6", "12", "18")#c("0", "6", "12", "18") for MFM and c("1-3", "4-6", "7-9", "10-12", "13-15", "16-18", "19-21", "22-24") for fang
colnames(tempoclock_dayRP)<-c("1-3", "4-6", "7-9", "10-12")
tempoclock_nightRP<-mean_exp_bothphases_randompickernas[,5:8]
rownames(tempoclock_nightRP)<-c("0", "6", "12", "18")#c("0", "6", "12", "18") for MFM and c("1-3", "4-6", "7-9", "10-12", "13-15", "16-18", "19-21", "22-24") for fang
colnames(tempoclock_nightRP)<-c("13-15", "16-18", "19-21", "22-24")

tempoclock_nightRP_control<-mean_exp_bothphases_randompicknooscernas_control[,5:8]
rownames(tempoclock_nightRP)<-c("ZT0", "ZT6", "ZT12", "ZT18")#c("ZT0", "ZT6", "ZT12", "ZT18") for MFM and c("1-3", "4-6", "7-9", "10-12", "13-15", "16-18", "19-21", "22-24") for fang
colnames(tempoclock_nightRP)<-c("13-15", "16-18", "19-21", "22-24")

tempoclock_dayRP_control<-mean_exp_bothphases_randompicknooscernas_control[,1:4]
rownames(tempoclock_dayRP)<-c("ZT0", "ZT6", "ZT12", "ZT18")#c("ZT0", "ZT6", "ZT12", "ZT18") for MFM and c("1-3", "4-6", "7-9", "10-12", "13-15", "16-18", "19-21", "22-24") for fang
colnames(tempoclock_dayRP)<-c("1-3", "4-6", "7-9", "10-12")


t<-cbind(apply(tempoclock_dayRP, 1, mean)/sum(apply(tempoclock_dayRP, 1, mean)), apply(tempoclock_nightRP, 1, mean)/sum(apply(tempoclock_nightRP, 1, mean)), apply(mean_exp_bothphases_randompicknooscernas_control, 1, mean)/sum(apply(mean_exp_bothphases_randompicknooscernas_control, 1, mean)))
colnames(t)<-c("Diurnal", "Nocturnal","Control")

p2<-ggplot(melt(t), aes(x=Var2, y=value, fill=Var1))+geom_bar(stat = "identity")+
  theme( panel.background = element_blank(), axis.text=element_text(size=12, vjust=0.8), axis.line.x = element_line(color="white", size = 1),axis.line.y = element_line(color="white", size = 1), axis.text.y = element_blank(),axis.title=element_text(size=12), axis.ticks.y = element_blank())+
    scale_fill_brewer(palette="RdBu", name="Phases")+
  #scale_x_discrete(labels= c("1", "4", "7", "10", "13", "16", "19", "22"))+
  ylab("")+xlab("")+ggtitle("eRNAs")
p2<-p2+theme(axis.text.x = element_text(angle = 90, hjust = 1))


#svglite::svglite("Analysis_per_phases/MFM_RNAseqrandompicked_daynightcontrol_anchorprom_anchorpromintron_anchorernas_proportions.svg")
grid.arrange(p1, p2, p3, ncol=3)
#dev.off()

#fang control only p1 and p2
#svglite::svglite("Differential_interactions/Analysis_per_phases/MFMRNAseq_GROseqrandompicked_daynightcontrol_anchorprom_anchorernas_proportions.svg")
grid.arrange(p1, p2,ncol=2)
#dev.off()

#Stats

#Statistical test to see if there is ss difference between D-C N-C and D-N

#mean_exp_bothphases_randompickproms
#mean_exp_bothphases_randompickernas
tempoclock_dayRP<-mean_exp_bothphases_randompickproms[,1:2]
rownames(tempoclock_dayRP)<-c("1-3", "4-6", "7-9", "10-12", "13-15", "16-18", "19-21", "22-24")
colnames(tempoclock_dayRP)<-c("0", "6")
tempoclock_nightRP<-mean_exp_bothphases_randompickproms[,3:4]
rownames(tempoclock_nightRP)<-c("1-3", "4-6", "7-9", "10-12", "13-15", "16-18", "19-21", "22-24")
colnames(tempoclock_nightRP)<-c("12", "18")

#For fishers test, prom anchors no proportions
t<-cbind(apply(tempoclock_dayRP, 1, mean), apply(tempoclock_nightRP, 1, mean), apply(mean_exp_bothphases_randompicknooscproms_control, 1, mean))
colnames(t)<-c("Diurnal", "Nocturnal", "Control")
#fisher.test(matrix(c(sum(t[1:4,1]), sum(t[5:8, 1]), sum(t[1:4, 3]), sum(t[5:8,3])), byrow = T, ncol=2))#p-value = 0.5471
#fisher.test(matrix(c(sum(t[1:4,2]), sum(t[5:8, 2]), sum(t[1:4, 3]), sum(t[5:8,3])), byrow = T, ncol=2))#p-value =  0.1304
#fisher.test(matrix(c(sum(t[1:4,1]), sum(t[5:8, 1]), sum(t[1:4, 2]), sum(t[5:8,2])),  byrow = T, ncol=2)) #the only one significant, p-value = 0.005327


wilcox.test(t[,1], t[,3], paired = T) #Diurnal vs control p-value = 0.007813
wilcox.test(t[,2], t[,3], paired = T) #Nocturnal vs control p-value =  0.007813
wilcox.test(t[,1], t[,2], paired = T) #Diurnal vs Nocturnal p-value = 0.1484

#svglite::svglite("Differential_interactions/Analysis_per_phases/MFM_RNAseqrandompicked_daynightcontrol_anchorprom_anchorproms_rawDIFFERENTIALinteractionscounts.svg")
ggplot(melt(t), aes(x=Var1, y=value, group=Var2, col=Var2))+geom_line()+xlab("eRNAs phase")+ylab("Number of interaction with eRNAs")+ggtitle("Circproms")+scale_color_brewer(palette="Set1")+scale_color_brewer(palette="Set1")+guides(color=guide_legend(title="Circproms phase"))+theme_classic()
#dev.off()

#For fishers test, ernas anchor no proportions
tempoclock_dayRP<-mean_exp_bothphases_randompickernas[,1:4]
rownames(tempoclock_dayRP)<-c("0", "6", "12", "18")
colnames(tempoclock_dayRP)<-c("1-3", "4-6", "7-9", "10-12")
tempoclock_nightRP<-mean_exp_bothphases_randompickernas[,5:8]
rownames(tempoclock_nightRP)<-c("0", "6", "12", "18")


t<-cbind(apply(tempoclock_dayRP, 1, mean), apply(tempoclock_nightRP, 1, mean), apply(mean_exp_bothphases_randompicknooscernas_control, 1, mean))
colnames(t)<-c("Diurnal", "Nocturnal", "Control")
#fisher.test(matrix(c(sum(t[1:4,1]), sum(t[5:8, 1]), sum(t[1:4, 3]), sum(t[5:8,3])), byrow = T, ncol=2))#p-value = 0.4959
#fisher.test(matrix(c(sum(t[1:4,2]), sum(t[5:8, 2]), sum(t[1:4, 3]), sum(t[5:8,3])), byrow = T, ncol=2))#p-value = 0.4935
#fisher.test(matrix(c(sum(t[1:4,1]), sum(t[5:8, 1]), sum(t[1:4, 2]), sum(t[5:8,2])),  byrow = T, ncol=2))#closest to significant  0.1297


wilcox.test(t[,1], t[,3], paired = T) #Diurnal vs control p-value = 0.625
wilcox.test(t[,2], t[,3], paired = T) #Nocturnal vs control p-value =  0.125
wilcox.test(t[,1], t[,2], paired = T) #Diurnal vs Nocturnal p-value = 0.875

#svglite::svglite("Differential_interactions/Analysis_per_phases/MFM_RNAseqrandompicked_daynightcontrol_anchorprom_anchorernas_rawDIFFERENTIALinteractionscounts.svg")
ggplot(melt(t), aes(x=Var1, y=value, group=Var2, col=Var2))+geom_line()+xlab("Circproms phase")+ylab("Number of interaction with circproms")+ggtitle("eRNAs")+scale_color_brewer(palette="Set1")+guides(color=guide_legend(title="eRNAs phase"))+theme_classic()
#dev.off()

    ###----all circproms pvals
#1) Mean of diurnals ZT0 Y 6 for each permutation, I will have 100 values for each of the ZT ernas for the diurnal and noc Circproms
#2) With two distributions for each timepoint i can compare. In the end I will have a vector of 8 pvals 

zt0circ<-sapply(1:8, function(ernasphase){sapply(1:100, function(perm){unlist(expbothphases_randompickproms[1,perm])[ernasphase]})})

zt6circ<-sapply(1:8, function(ernasphase){sapply(1:100, function(perm){unlist(expbothphases_randompickproms[2,perm])[ernasphase]})})

zt12circ<-sapply(1:8, function(ernasphase){sapply(1:100, function(perm){unlist(expbothphases_randompickproms[3,perm])[ernasphase]})})

zt18circ<-sapply(1:8, function(ernasphase){sapply(1:100, function(perm){unlist(expbothphases_randompickproms[4,perm])[ernasphase]})})


#mean of diurnal and noc
diurcircproms<-(zt0circ+zt6circ)/2
noccircproms<-(zt12circ+zt18circ)/2

#Check if distributions are normal or not
nd<-sapply(c(1:8), function(x){shapiro.test(diurcircproms[,x])[[2]]}) #remove col 5 because its an identical distribution
nn<-sapply(1:8, function(x){shapiro.test(noccircproms[,x])[[2]]})
par(mfrow=c(1,2))
plot(nn, ylim=c(0,1))+abline(h = .001, col="red")
plot(nd)+abline(h = .001, col="red")
#dev.off()
#normal: 1.2,3 7.8
 #not normal: 4,5,6
pvalsallcircproms<-c(wilcox.test(diurcircproms[,1],noccircproms[,1] )[[3]],
                wilcox.test(diurcircproms[,2],noccircproms[,2] )[[3]], 
                wilcox.test(diurcircproms[,3],noccircproms[,3] )[[3]], 
                wilcox.test(diurcircproms[,4],noccircproms[,4] )[[3]], 
                wilcox.test(diurcircproms[,5],noccircproms[,5] )[[3]], 
                wilcox.test(diurcircproms[,6],noccircproms[,6] )[[3]], 
                wilcox.test(diurcircproms[,7],noccircproms[,7] )[[3]], 
                wilcox.test(diurcircproms[,7],noccircproms[,7] )[[3]])
 
 names(pvalsallcircproms)<-c("1-3", "4-6", "7-9", "10-12", "13-15", "16-18", "19-21", "22-24")
 
#svglite::svglite("Differential_interactions/Analysis_per_phases/MFM_RNAseqrandompicked_daynightcontrol_pvals_diurvsnocALLPROMS.svg")
ggplot(melt(log10(pvalsallcircproms)), aes(x=c("1-3", "4-6", "7-9", "10-12", "13-15", "16-18", "19-21", "22-24"), y=value))+geom_point(size=4,aes(col=rownames(melt(log10(pvalsallcircproms)))))+
    geom_point(shape = 1,size=4,colour = "gray49")+ scale_y_continuous(name="-log10 pval")+xlab("Phases")+
   scale_x_discrete( limits=c("1-3", "4-6", "7-9", "10-12", "13-15", "16-18", "19-21", "22-24"))+ geom_hline(yintercept = 0.001, color="black", linetype="dashed")+
  ggtitle("Diurnal vs Nocturnal: All circproms")+theme_bw()+
  scale_color_manual(values=brewer.pal(9,"RdBu"), name="Phases")
#dev.off()


  ####################3#Introns
tempoclock_dayRP<-mean_exp_bothphases_randompickpromsINTRONS[,1:2]
rownames(tempoclock_dayRP)<-c("1-3", "4-6", "7-9", "10-12", "13-15", "16-18", "19-21", "22-24")
colnames(tempoclock_dayRP)<-c("0", "6")
tempoclock_nightRP<-mean_exp_bothphases_randompickpromsINTRONS[,3:4]
rownames(tempoclock_nightRP)<-c("1-3", "4-6", "7-9", "10-12", "13-15", "16-18", "19-21", "22-24")
colnames(tempoclock_nightRP)<-c("12", "18")

#For fishers test, prom anchors no proportions
t<-cbind(apply(tempoclock_dayRP, 1, mean), apply(tempoclock_nightRP, 1, mean), apply(mean_expbothphases_randompicknooscpromsINTRONS_control, 1, mean))
colnames(t)<-c("Diurnal", "Nocturnal", "Control")
#fisher.test(matrix(c(sum(t[1:4,1]), sum(t[5:8, 1]), sum(t[1:4, 3]), sum(t[5:8,3])), byrow = T, ncol=2))#p-value = 0.5471
#fisher.test(matrix(c(sum(t[1:4,2]), sum(t[5:8, 2]), sum(t[1:4, 3]), sum(t[5:8,3])), byrow = T, ncol=2))#p-value =  0.1304
#fisher.test(matrix(c(sum(t[1:4,1]), sum(t[5:8, 1]), sum(t[1:4, 2]), sum(t[5:8,2])),  byrow = T, ncol=2)) #the only one significant, p-value = 0.005327


wilcox.test(t[,1], t[,3], paired = T) #Diurnal vs control p-value = 0.007813
wilcox.test(t[,2], t[,3], paired = T) #Nocturnal vs control p-value =  0.01563
wilcox.test(t[,1], t[,2], paired = T) #Diurnal vs Nocturnal p-value = 0.3125

    ###----introns pvals
#1) Mean of diurnals ZT0 Y 6 for each permutation, I will have 100 values for each of the ZT ernas for the diurnal and noc Circproms
#2) With two distributions for each timepoint i can compare. In the end I will have a vector of 8 pvals 

zt0circ<-sapply(1:8, function(ernasphase){sapply(1:100, function(perm){unlist(expbothphases_randompickpromsINTRONS[1,perm])[ernasphase]})})

zt6circ<-sapply(1:8, function(ernasphase){sapply(1:100, function(perm){unlist(expbothphases_randompickpromsINTRONS[2,perm])[ernasphase]})})

zt12circ<-sapply(1:8, function(ernasphase){sapply(1:100, function(perm){unlist(expbothphases_randompickpromsINTRONS[3,perm])[ernasphase]})})

zt18circ<-sapply(1:8, function(ernasphase){sapply(1:100, function(perm){unlist(expbothphases_randompickpromsINTRONS[4,perm])[ernasphase]})})


#mean of diurnal and noc
diurcircproms<-(zt0circ+zt6circ)/2
noccircproms<-(zt12circ+zt18circ)/2

#Check if distributions are normal or not
nd<-sapply(c(1:4, 6:8), function(x){shapiro.test(diurcircproms[,x])[[2]]}) #remove col 5 because its an identical distribution
nn<-sapply(1:8, function(x){shapiro.test(noccircproms[,x])[[2]]})
par(mfrow=c(1,2))
plot(nn)+abline(h = .001, col="red")
plot(nd)+abline(h = .001, col="red")
#dev.off()
#normal: 1.7.8
#not normal: 2,3,4,5,6
pvalsintrons<-c(t.test(diurcircproms[,1],noccircproms[,1] )[[3]],
                wilcox.test(diurcircproms[,2],noccircproms[,2] )[[3]], 
                wilcox.test(diurcircproms[,3],noccircproms[,3] )[[3]], 
                wilcox.test(diurcircproms[,4],noccircproms[,4] )[[3]], 
                wilcox.test(diurcircproms[,5],noccircproms[,5] )[[3]], 
                wilcox.test(diurcircproms[,6],noccircproms[,6] )[[3]], 
                t.test(diurcircproms[,7],noccircproms[,7] )[[3]], 
                t.test(diurcircproms[,7],noccircproms[,7] )[[3]])
 
 names(pvalsintrons)<-c("1-3", "4-6", "7-9", "10-12", "13-15", "16-18", "19-21", "22-24")

 #svglite::svglite("Analysis_per_phases/MFM_RNAseqrandompicked_daynightcontrol_pvals_diurvsnocINTRONS.svg")
ggplot(melt(log10(pvalsintrons)), aes(x=c("1-3", "4-6", "7-9", "10-12", "13-15", "16-18", "19-21", "22-24"), y=value))+geom_point(size=4, aes(col=rownames(melt(log10(pvalsintrons)))))+  scale_y_continuous(name="-log10 pval")+xlab("Phases")+
    geom_point(shape = 1,size=4,colour = "gray49")+
   scale_x_discrete( limits=c("1-3", "4-6", "7-9", "10-12", "13-15", "16-18", "19-21", "22-24"))+ geom_hline(yintercept = 0.001, color="black", linetype="dashed")+
  ggtitle("Diurnal vs Nocturnal: Introns")+theme_bw()+scale_color_manual(values=brewer.pal(9,"RdBu"), name="Phases")
#dev.off()

# ###############results were not st  sig, try only comparing the distrbution
# #proms anchor
 shapiro.test(t[,1]) #p-value = 0.1826
shapiro.test(t[,2]) #p-value = 0.008647
shapiro.test(t[,3]) #p-value = 0.08065
t.test(t[,1], t[,3]) #p-value = 0.1344
t.test(t[,2], t[,3]) #p-value = 0.1183
t.test(t[,1], t[,2])#p-value = 0.977
#ernas anchor
shapiro.test(t[,1]) #p-value = 0.655
shapiro.test(t[,2]) #p-value = 0.2955
shapiro.test(t[,3]) #p-value = 0.242
t.test(t[,1], t[,3]) #p-value = 0.1445
t.test(t[,2], t[,3]) #p-value = 0.202
t.test(t[,1], t[,2], )#p-value = 0.9469

##############Try using the proportions
#proms
zt0circ<-sapply(1:8, function(ernasphase){sapply(1:100, function(perm){unlist(expbothphases_randompickproms[1,perm])[ernasphase]})})
zt6circ<-sapply(1:8, function(ernasphase){sapply(1:100, function(perm){unlist(expbothphases_randompickproms[2,perm])[ernasphase]})})
zt12circ<-sapply(1:8, function(ernasphase){sapply(1:100, function(perm){unlist(expbothphases_randompickproms[3,perm])[ernasphase]})})
zt18circ<-sapply(1:8, function(ernasphase){sapply(1:100, function(perm){unlist(expbothphases_randompickproms[4,perm])[ernasphase]})})
diurcircproms<-(zt0circ+zt6circ)/2
noccircproms<-(zt12circ+zt18circ)/2
diurcircproms<-t(apply(diurcircproms, 1, function(x){x/sum(x)}))
noccircproms<-t(apply(noccircproms, 1, function(x){x/sum(x)}))

rownames(diurcircproms)<-NULL
colnames(diurcircproms)<-c("1-3","4-6","7-9", "10-12","13-15", "16-18", "19-21", "22-24")
rownames(diurcircproms)<-rep("Diurnal", 100)
colnames(noccircproms)<-c("1-3","4-6","7-9", "10-12","13-15", "16-18", "19-21", "22-24")
rownames(noccircproms)<-NULL
rownames(noccircproms)<-rep("Nocturnal", 100)
#Check if distributions are normal or not
nd<-sapply(c(1:8), function(x){shapiro.test(diurcircproms[,x])[[2]]}) 
nn<-sapply(1:8, function(x){shapiro.test(noccircproms[,x])[[2]]})
par(mfrow=c(1,2))
plot(nn)+abline(h = .001, col="red")
plot(nd)+abline(h = .001, col="red")
#dev.off()
 
#plot distributions
t<-apply(diurcircproms, 2, density)
par(mfrow=c(2,4))
lapply(t, plot)

t<-apply(noccircproms, 2, density)
par(mfrow=c(2,4))
lapply(t, plot)
#They all look normal

#Since they are normal, check their variances
#Check variances of distributions, 
vnd<-sapply(c(1:8), function(x){var.test(diurcircproms[,x],noccircproms[,x], alternative = "two.sided")$p.value}) 

plot(vnd)+abline(h = .001, col="red")
plot(nd)+abline(h = .001, col="red")
#dev.off()


#vnd>.001 if pval is >.001 I dont have enough evidence to reject h0 which asumes the variances are equivalent, so h0==h1

[1]  TRUE FALSE  TRUE FALSE FALSE FALSE  TRUE FALSE
#t.test: 1.3.7
#welch: 2,4,5,6,8
pvalsintrons<-c(t.test(diurcircproms[,1],noccircproms[,1], var.equal = T )[[3]],
                t.test(diurcircproms[,2],noccircproms[,2], var.equal = F  )[[3]], 
                t.test(diurcircproms[,3],noccircproms[,3], var.equal = T  )[[3]], 
                t.test(diurcircproms[,4],noccircproms[,4], var.equal = F )[[3]], 
                t.test(diurcircproms[,5],noccircproms[,5] , var.equal = F)[[3]], 
                t.test(diurcircproms[,6],noccircproms[,6], var.equal = F )[[3]], 
                t.test(diurcircproms[,7],noccircproms[,7], var.equal = T  )[[3]], 
                t.test(diurcircproms[,7],noccircproms[,7], var.equal = F )[[3]])
 
 names(pvalsintrons)<-c("1-3", "4-6", "7-9", "10-12", "13-15", "16-18", "19-21", "22-24")

#svglite::svglite("Analysis_per_phases/MFM_RNAseqrandompicked_daynightcontrol_pvals_diurvsnocALLPROMS_proportions.svg")
  ggplot(melt(log10(pvalsintrons)), aes(x=c("1-3", "4-6", "7-9", "10-12", "13-15", "16-18", "19-21", "22-24"), y=value))+geom_point(size=4, aes(col=rownames(melt(log10(pvalsintrons)))))+  scale_y_continuous(name="-log10 pval")+xlab("Phases")+
    geom_point(shape = 1,size=4,colour = "gray49")+
   scale_x_discrete( limits=c("1-3", "4-6", "7-9", "10-12", "13-15", "16-18", "19-21", "22-24"))+ geom_hline(yintercept = 0.001, color="black", linetype="dashed")+
  ggtitle("Diurnal vs Nocturnal: All proms ")+theme_bw()+scale_color_manual(values=brewer.pal(9,"RdBu"), name="Phases")
#dev.off()
#////////
#introns
zt0circ<-sapply(1:8, function(ernasphase){sapply(1:100, function(perm){unlist(expbothphases_randompickpromsINTRONS[1,perm])[ernasphase]})})
zt6circ<-sapply(1:8, function(ernasphase){sapply(1:100, function(perm){unlist(expbothphases_randompickpromsINTRONS[2,perm])[ernasphase]})})
zt12circ<-sapply(1:8, function(ernasphase){sapply(1:100, function(perm){unlist(expbothphases_randompickpromsINTRONS[3,perm])[ernasphase]})})
zt18circ<-sapply(1:8, function(ernasphase){sapply(1:100, function(perm){unlist(expbothphases_randompickpromsINTRONS[4,perm])[ernasphase]})})
diurcircproms<-(zt0circ+zt6circ)/2
noccircproms<-(zt12circ+zt18circ)/2
diurcircproms<-t(apply(diurcircproms, 1, function(x){x/sum(x)}))
noccircproms<-t(apply(noccircproms, 1, function(x){x/sum(x)}))

rownames(diurcircproms)<-NULL
colnames(diurcircproms)<-c("1-3","4-6","7-9", "10-12","13-15", "16-18", "19-21", "22-24")
rownames(diurcircproms)<-rep("Diurnal", 100)
colnames(noccircproms)<-c("1-3","4-6","7-9", "10-12","13-15", "16-18", "19-21", "22-24")
rownames(noccircproms)<-NULL
rownames(noccircproms)<-rep("Nocturnal", 100)
#Check if distributions are normal or not
nd<-sapply(c(1:8), function(x){shapiro.test(diurcircproms[,x])[[2]]}) 
nn<-sapply(1:8, function(x){shapiro.test(noccircproms[,x])[[2]]})
par(mfrow=c(1,2))
plot(nn)+abline(h = .001, col="red")
plot(nd)+abline(h = .001, col="red")
nn>.001
[1] TRUE TRUE TRUE TRUE TRUE TRUE TRUE TRUE
nd>.001
[1]  TRUE FALSE  TRUE FALSE  TRUE  TRUE  TRUE  TRUE

 
#plot distributions
t<-apply(diurcircproms, 2, density)
par(mfrow=c(2,4))
lapply(t, plot)

#Not all of them look normal
t<-apply(noccircproms, 2, density)
par(mfrow=c(2,4))
lapply(t, plot)
#They all look normal

#Since they are normal, check their variances
#Check variances of distributions, 
vnd<-sapply(c(1,3,5:8), function(x){var.test(diurcircproms[,x],noccircproms[,x], alternative = "two.sided")$p.value}) 
plot(vnd)+abline(h = .001, col="red")#All variances all different, so use welc

#vnd>.001 if pval is >.001 I dont have enough evidence to reject h0 which asumes the variances are equivalent, so h0==h1

[1] FALSE FALSE FALSE FALSE FALSE FALSE
#mann-whitney: 2,4
#welch: 1,3,5:8
pvalsintrons<-c(t.test(diurcircproms[,1],noccircproms[,1], var.equal = F )[[3]],
                wilcox.test(diurcircproms[,2],noccircproms[,2], paired = F  )[[3]], 
                t.test(diurcircproms[,3],noccircproms[,3],var.equal = F  )[[3]], 
                wilcox.test(diurcircproms[,4],noccircproms[,4],paired = F )[[3]], 
                t.test(diurcircproms[,5],noccircproms[,5] ,var.equal = F )[[3]], 
                t.test(diurcircproms[,6],noccircproms[,6], var.equal = F  )[[3]], 
                t.test(diurcircproms[,7],noccircproms[,7], var.equal = F   )[[3]], 
                t.test(diurcircproms[,7],noccircproms[,7], var.equal = F )[[3]])
 
 names(pvalsintrons)<-c("1-3", "4-6", "7-9", "10-12", "13-15", "16-18", "19-21", "22-24")

#svglite::svglite("Analysis_per_phases/MFM_RNAseqrandompicked_daynightcontrol_pvals_diurvsnocINTRONS_proportions.svg")
ggplot(melt(log10(pvalsintrons)), aes(x=c("1-3", "4-6", "7-9", "10-12", "13-15", "16-18", "19-21", "22-24"), y=value))+geom_point(size=4, aes(col=rownames(melt(log10(pvalsintrons)))))+  scale_y_continuous(name="-log10 pval")+xlab("Phases")+
    geom_point(shape = 1,size=4,colour = "gray49")+
   scale_x_discrete( limits=c("1-3", "4-6", "7-9", "10-12", "13-15", "16-18", "19-21", "22-24"))+ geom_hline(yintercept = -3, color="black", linetype="dashed")+
  ggtitle("Diurnal vs Nocturnal: Introns ")+theme_bw()+scale_color_manual(values=brewer.pal(9,"RdBu"), name="Phases")
#dev.off()


#boxplots

#All proms
zt0circ<-sapply(1:8, function(ernasphase){sapply(1:100, function(perm){unlist(expbothphases_randompickproms[1,perm])[ernasphase]})})
zt6circ<-sapply(1:8, function(ernasphase){sapply(1:100, function(perm){unlist(expbothphases_randompickproms[2,perm])[ernasphase]})})
zt12circ<-sapply(1:8, function(ernasphase){sapply(1:100, function(perm){unlist(expbothphases_randompickproms[3,perm])[ernasphase]})})
zt18circ<-sapply(1:8, function(ernasphase){sapply(1:100, function(perm){unlist(expbothphases_randompickproms[4,perm])[ernasphase]})})
diurcircproms<-(zt0circ+zt6circ)/2
noccircproms<-(zt12circ+zt18circ)/2

rownames(diurcircproms)<-NULL
colnames(diurcircproms)<-c("1-3","4-6","7-9", "10-12","13-15", "16-18", "19-21", "22-24")
rownames(diurcircproms)<-rep("Diurnal", 100)
colnames(noccircproms)<-c("1-3","4-6","7-9", "10-12","13-15", "16-18", "19-21", "22-24")
rownames(noccircproms)<-NULL
rownames(noccircproms)<-rep("Nocturnal", 100)

#svglite::svglite("Differential_interactions/Analysis_per_phases/MFM_RNAseqrandompicked_daynigh_promehn_allproms_boxplotofDIFFERENTIALinteractions.svg")
#colnames(matrix.combined)<-rep(c("diurnal", "nocturnal"), 8)
ggplot(melt(rbind(diurcircproms, noccircproms)), aes(x=as.factor(Var2), y=value, fill=as.factor(Var1)))+geom_boxplot(notch = T, notchwidth = 0.5, coef=10)+
  ylab("Interactions")+
  scale_x_discrete(name="eRNAs phases")+theme_bw()+
  scale_fill_manual(values = c("brown3" , "steelblue", "brown3" , "steelblue", "brown3" , "steelblue", "brown3",   "steelblue", "brown3", "steelblue", "brown3", "steelblue", "brown3", "steelblue", "brown3",  "steelblue"),name="Promoter phases")+ggtitle("Prom-enh: All proms")
#dev.off()


#Introns
zt0circ<-sapply(1:8, function(ernasphase){sapply(1:100, function(perm){unlist(expbothphases_randompickpromsINTRONS[1,perm])[ernasphase]})})
zt6circ<-sapply(1:8, function(ernasphase){sapply(1:100, function(perm){unlist(expbothphases_randompickpromsINTRONS[2,perm])[ernasphase]})})
zt12circ<-sapply(1:8, function(ernasphase){sapply(1:100, function(perm){unlist(expbothphases_randompickpromsINTRONS[3,perm])[ernasphase]})})
zt18circ<-sapply(1:8, function(ernasphase){sapply(1:100, function(perm){unlist(expbothphases_randompickpromsINTRONS[4,perm])[ernasphase]})})
diurcircproms<-(zt0circ+zt6circ)/2
noccircproms<-(zt12circ+zt18circ)/2
rownames(diurcircproms)<-NULL
colnames(diurcircproms)<-c("1-3","4-6","7-9", "10-12","13-15", "16-18", "19-21", "22-24")
rownames(diurcircproms)<-rep("Diurnal", 100)
colnames(noccircproms)<-c("1-3","4-6","7-9", "10-12","13-15", "16-18", "19-21", "22-24")
rownames(noccircproms)<-NULL
rownames(noccircproms)<-rep("Nocturnal", 100)

#svglite::svglite("Analysis_per_phases/MFM_RNAseqrandompicked_daynigh_promehn_introns_boxplotofinteractions.svg")
#colnames(matrix.combined)<-rep(c("diurnal", "nocturnal"), 8)
ggplot(melt(rbind(diurcircproms, noccircproms)), aes(x=as.factor(Var2), y=value, fill=as.factor(Var1)))+geom_boxplot(notch = T, notchwidth = 0.5, coef=10)+
  ylab("Interactions")+
  scale_x_discrete(name="eRNAs phases")+theme_bw()+
  scale_fill_manual(values = c("brown3" , "steelblue", "brown3" , "steelblue", "brown3" , "steelblue", "brown3",   "steelblue", "brown3", "steelblue", "brown3", "steelblue", "brown3", "steelblue", "brown3",  "steelblue"),name="Promoter phases")+ggtitle("Prom-enh: Introns")
#dev.off()

#####################----------------------------------------------------------
#Proportions

#All proms
zt0circ<-sapply(1:8, function(ernasphase){sapply(1:100, function(perm){unlist(expbothphases_randompickproms[1,perm])[ernasphase]})})
zt6circ<-sapply(1:8, function(ernasphase){sapply(1:100, function(perm){unlist(expbothphases_randompickproms[2,perm])[ernasphase]})})
zt12circ<-sapply(1:8, function(ernasphase){sapply(1:100, function(perm){unlist(expbothphases_randompickproms[3,perm])[ernasphase]})})
zt18circ<-sapply(1:8, function(ernasphase){sapply(1:100, function(perm){unlist(expbothphases_randompickproms[4,perm])[ernasphase]})})
diurcircproms<-(zt0circ+zt6circ)/2
noccircproms<-(zt12circ+zt18circ)/2
diurcircproms<-t(apply(diurcircproms, 1, function(x){x/sum(x)}))
noccircproms<-t(apply(noccircproms, 1, function(x){x/sum(x)}))

rownames(diurcircproms)<-NULL
colnames(diurcircproms)<-c("1-3","4-6","7-9", "10-12","13-15", "16-18", "19-21", "22-24")
rownames(diurcircproms)<-rep("Diurnal", 100)
colnames(noccircproms)<-c("1-3","4-6","7-9", "10-12","13-15", "16-18", "19-21", "22-24")
rownames(noccircproms)<-NULL
rownames(noccircproms)<-rep("Nocturnal", 100)

#svglite::svglite("Differential_interactions/Analysis_per_phases/MFM_RNAseqrandompicked_daynigh_promehn_allproms_boxplotofinteractions_proportions.svg")
#colnames(matrix.combined)<-rep(c("diurnal", "nocturnal"), 8)
ggplot(melt(rbind(diurcircproms, noccircproms)), aes(x=as.factor(Var2), y=value, fill=as.factor(Var1)))+geom_boxplot(notch = T, notchwidth = 0.5, coef=10)+
  ylab("Interactions")+
  scale_x_discrete(name="eRNAs phases")+theme_bw()+
  scale_fill_manual(values = c("brown3" , "steelblue", "brown3" , "steelblue", "brown3" , "steelblue", "brown3",   "steelblue", "brown3", "steelblue", "brown3", "steelblue", "brown3", "steelblue", "brown3",  "steelblue"),name="Promoter phases")+ggtitle("Proportions Prom-enh: All proms")
#dev.off()

#introns
zt0circ<-sapply(1:8, function(ernasphase){sapply(1:100, function(perm){unlist(expbothphases_randompickpromsINTRONS[1,perm])[ernasphase]})})
zt6circ<-sapply(1:8, function(ernasphase){sapply(1:100, function(perm){unlist(expbothphases_randompickpromsINTRONS[2,perm])[ernasphase]})})
zt12circ<-sapply(1:8, function(ernasphase){sapply(1:100, function(perm){unlist(expbothphases_randompickpromsINTRONS[3,perm])[ernasphase]})})
zt18circ<-sapply(1:8, function(ernasphase){sapply(1:100, function(perm){unlist(expbothphases_randompickpromsINTRONS[4,perm])[ernasphase]})})
diurcircproms<-(zt0circ+zt6circ)/2
noccircproms<-(zt12circ+zt18circ)/2
diurcircproms<-t(apply(diurcircproms, 1, function(x){x/sum(x)}))
noccircproms<-t(apply(noccircproms, 1, function(x){x/sum(x)}))

rownames(diurcircproms)<-NULL
colnames(diurcircproms)<-c("1-3","4-6","7-9", "10-12","13-15", "16-18", "19-21", "22-24")
rownames(diurcircproms)<-rep("Diurnal", 100)
colnames(noccircproms)<-c("1-3","4-6","7-9", "10-12","13-15", "16-18", "19-21", "22-24")
rownames(noccircproms)<-NULL
rownames(noccircproms)<-rep("Nocturnal", 100)

#svglite::svglite("Analysis_per_phases/MFM_RNAseqrandompicked_daynigh_promehn_introns_boxplotofinteractions_proportions.svg")
#colnames(matrix.combined)<-rep(c("diurnal", "nocturnal"), 8)
ggplot(melt(rbind(diurcircproms, noccircproms)), aes(x=as.factor(Var2), y=value, fill=as.factor(Var1)))+geom_boxplot(notch = T, notchwidth = 0.5, coef=10)+
  ylab("% Interactions")+
  scale_x_discrete(name="eRNAs phases")+theme_bw()+
  scale_fill_manual(values = c("brown3" , "steelblue", "brown3" , "steelblue", "brown3" , "steelblue", "brown3",   "steelblue", "brown3", "steelblue", "brown3", "steelblue", "brown3", "steelblue", "brown3",  "steelblue"),name="Promoter phases")+ggtitle("Proportions Prom-enh: Introns")
#dev.off()
#####################---Core-clock interactions---##########
#Open coreclock gene positions
coreclock<-read.csv("/inputs_for_scripts/Core_clock_short_fragments.txt", sep = "\t", header = T)
coreclock_bed<-GRanges(seqnames = paste("chr", coreclock[,1], sep = ""), ranges = IRanges(coreclock[,2], coreclock[,3]), name=coreclock[,4])
#### Open chic merge file

################################  
#### Open chic merge file s#####
################################  
#I use the symmetrical set
chic<-read.csv("inputs_for_scripts/All_step2_washU_text_symm.txt", sep = "\t", header = F)

#Symmetric set is the complete one
#chic_baits<-read.csv("chic_baits_mm9.txt", sep = "\t", header = F)
chic_baits<-chic[,1:3]
#chic_otherends<-read.csv("chic_otherends_mm9.txt", sep = "\t", header = F)
chic_otherends<-chic[,4:6]

#Bedfiles, GRanges Objects
chic_otherends_bed<-GRanges(seqnames= Rle(chic_otherends[,1]), ranges = IRanges(chic_otherends[,2], chic_otherends[,3]))
chic_bait_bed<-GRanges(seqnames= Rle(chic_baits[,1]), ranges = IRanges(chic_baits[,2], chic_baits[,3]))

###Open eRNAs
#Open TOTAL eRNAs 
total_ernas<-read.csv("inputs_for_scripts/eRNAs_de_novo_oscillating.txt", sep = "\t", header = T)
total_ernas<-bedfile(total_ernas, columnnames)

#Osc eRNA
osc_ernas<-read.csv("inputs_for_scripts/eRNAs_de_novo_oscillating_phases.txt", header = T, sep = "\t")
osc_ernas<-bedfile(osc_ernas, columnnames)

#Retrieve bait index
BI_oscernas<-retrieveindex_fromchic(total_ernas, chic_otherends_bed, chic_bait_bed) #9730 interactions; sym 109244

coreclock_bed<-circpromphases[circpromphases$name%in% coreclock$Feature]
#Count interactions associated with core clock genes
int_coreclock_OE<-sapply(1:17, function(coreclockgene){
  length(findOverlaps(query = coreclock_bed[coreclockgene], subject = chic_bait_bed))
})
#Count interactions associated with core clock genes associated with eRNAs
int_coreclock_OE_witheRNAs<-sapply(1:17, function(coreclockgene){
  length(findOverlaps(query = coreclock_bed[coreclockgene], subject = BI_oscernas))
})


#other circadian genes, not core clock

#set working directory
circpromphases<-read.csv("inputs_for_scripts/circproms/HindIIIfragments_circadiangenes_MFMRNAseq_phases.bed", header = F, sep="\t")

circpromphasesINTRONS<-read.csv("inputs_for_scripts/circproms/HindIIIfragments_circadiangenesonlyintrons_MFMRNAseq_phases.bed", header = F, sep="\t")
#Obtain positions from biomart
#circpromphases_pos<-getBM(attributes=c('chromosome_name','start_position','end_position', 'refseq_mrna'), filters ='refseq_mrna', value=circpromphases[,1],  mart = ensembl)
#circpromphases_pos[,1]<-paste("chr", circpromphases_pos[,1], sep = "")
circpromall<-bedfile(circpromphases, columnnames)
circpromallintrons<-bedfile(circpromphasesINTRONS, columnnames)
circprom_notcoreclock<-circpromphases[!(1:1195 %in% queryHits(findOverlaps( query = circpromphases, coreclock_bed)))]
circpromINTRONS_notcoreclock<-circpromallintrons[!(1:271 %in% queryHits(findOverlaps( circpromallintrons, coreclock_bed)))]

#Core clock Genes that are not in the list of mfm
mcols(coreclock_bed[!(1:25 %in% subjectHits(findOverlaps( circpromall, coreclock_bed)))])
####1   Ccrn4l
#2   Arntl2
#3     Rora
#4   Csnk1d
#5    Fbxl3
#6   Csnk1e
#7  Csnk1a1
#8     Rorb
 
#Functions
#all circproms
#Calculates the distribution of expected interactions of 25 noncoreclock genes, iterating at least 100 times
#The function below consider either all the circgenes detected by the MFMRNAseq or only the introns and also whether the circadian proms interact with an osc erna
notcoreclockgenes_interactions<-function(iterations){
  finalcount<-sapply(1:iterations, function(y){
  rand<-sample(1:1178, 17, replace = F)
  int_notcoreclock_OE<-sapply(rand, function(notcoreclockgene){
    l<-length(findOverlaps(query = circprom_notcoreclock[notcoreclockgene], subject = chic_bait_bed))
    })
  return(int_notcoreclock_OE)
  })
  return(finalcount)
}
notcoreclockgenes_interactions_ernas<-function(iterations){
  finalcount<-sapply(1:iterations, function(y){
    rand<-sample(1:1178, 17, replace = F)
    int_notcoreclock_OE<-sapply(rand, function(notcoreclockgene){
      l<-length(findOverlaps(query = circprom_notcoreclock[notcoreclockgene], subject = BI_oscernas))
    })
    return(int_notcoreclock_OE)
  })
  return(finalcount)
}

circpromall

#introns
notcoreclockgenesINTRONS_interactions<-function(iterations){
  finalcount<-sapply(1:iterations, function(y){
    rand<-sample(1:257, 25, replace = F)
    int_notcoreclock_OE<-sapply(rand, function(notcoreclockgene){
      l<-length(findOverlaps(query = circpromINTRONS_notcoreclock[notcoreclockgene], subject = chic_bait_bed))
    })
    return(int_notcoreclock_OE)
  })
  return(finalcount)
}

notcoreclockgenesINTRONS_interactions_ernas<-function(iterations){
  finalcount<-sapply(1:iterations, function(y){
    rand<-sample(1:257, 25, replace = F)
    int_notcoreclock_OE<-sapply(rand, function(notcoreclockgene){
      l<-length(findOverlaps(query = circpromINTRONS_notcoreclock[notcoreclockgene], subject = BI_oscernas))
    })
    return(int_notcoreclock_OE)
  })
  return(finalcount)
}

#Apply functions
#aLL
tempo_all<-notcoreclockgenes_interactions(100)
tempo_ernas<-notcoreclockgenes_interactions_ernas(100)
#All NO SUBSETTING
int_notcoreclock_obs<-as.vector(table(queryHits(findOverlaps(query = circprom_notcoreclock, subject = chic_bait_bed))))
int_notcoreclock_eRNAs_obs<-as.vector(table(queryHits(findOverlaps(query = circprom_notcoreclock, subject = BI_oscernas))))

mean_iter<-apply(tempo_all, 1, mean)
mean_iter_ernas<-apply(tempo_ernas, 1, mean)
#iNTRONS
tempo_alliNTRONS<-notcoreclockgenesINTRONS_interactions(100)
tempo_ernasINTRONS<-notcoreclockgenesINTRONS_interactions_ernas(100)

mean_iterINTRONS<-apply(tempo_alliNTRONS, 1, mean)
mean_iter_ernasINTRONS<-apply(tempo_ernasINTRONS, 1, mean)

#Plot interactions: Only shows the number of interactions made by the set of core clock genes, including those that have interactions with an osceRNA.
par(las=2)
plot(int_coreclock_OE, ylim=c(0, 51), type="l", col="red", ylab="Number of interactions", xlab="Core clock genes", xaxt="n", main="Interactions of Core clock genes according to CHiC")+axis(1, at=1:25, labels=unlist(as.list(mcols(coreclock_bed))))
lines(int_coreclock_OE_witheRNAs)
lines(mean_iter, col="blue")
lines(mean_iter_ernas, col="green")
legend(x=1, y=50, xpd = TRUE, y.intersp=0.7, x.intersp=0.1, bty = "n", c("Core clock genes-All interactions", "Core clock genes-Interactions with an eRNA", "Equivalent non-core clock genes-All interactions", "Equivalent non-core clock genes-Interactions with an eRNA"), fill= c("red", "black", "blue", "green"), cex=0.8)

###Plot interactions of cc vs all chic and only vs ernas
#All circproms
#svglite::svglite("Coreclockinteractions_expusingallcircproms.svg")
boxplot(cbindX(as.data.frame(int_coreclock_OE), as.data.frame(int_notcoreclock_obs), as.data.frame(int_coreclock_OE_witheRNAs), as.data.frame(int_notcoreclock_eRNAs_obs)),outline=F  ,names=c("Coreclock", "No \nCoreclock", "Coreclock-\neRNAs", "No \nCoreclock-\neRNAs" ), las=2, ylab="Interactions", main="All circproms", notch=T)
boxplot(cbindX(as.data.frame(int_coreclock_OE), as.data.frame(mean_iter), as.data.frame(int_coreclock_OE_witheRNAs), as.data.frame(mean_iter_ernas)),outline=F  ,names=c("Coreclock", "No \nCoreclock", "Coreclock-\neRNAs", "No \nCoreclock-\neRNAs" ), las=2, ylab="Interactions", main="All circproms")
#dev.off()
#Intrnos
#svglite::svglite("Coreclockinteractions_expusingintrons.svg")
boxplot(cbind(int_coreclock_OE, mean_iterINTRONS, int_coreclock_OE_witheRNAs, mean_iter_ernasINTRONS),outline=F  ,names=c("Coreclock", "No \nCoreclock", "Coreclock-\neRNAs", "No \nCoreclock-\neRNAs" ), las=2, ylab="Interactions", main="Introns")
#dev.off()
#See distrbutions, normality test shapiro 
#Circproms
shapiro.test(mean_iter) #Normal; p-value = 0.6261
shapiro.test(int_coreclock_OE)#not normal p-value =0.004195 
#Circproms-ernas
shapiro.test(int_coreclock_OE_witheRNAs) #Normal; p-value =  0.0001595
shapiro.test(mean_iter_ernas)#not normal p-value = 0.3345
#Introns
shapiro.test(mean_iterINTRONS) #Normal; p-value = 0.2721

#Circproms-ernas
shapiro.test(mean_iter_ernasINTRONS)#not normal p-value = 0.2626


#Statistical test
wilcox.test(mean_iter, int_coreclock_OE)[[3]]
#Noncoreclock genes vs coreclock genes: all chic-OE interactions
#pval 0.05463609

wilcox.test(mean_iter_ernas, int_coreclock_OE_witheRNAs)[[3]]
##Noncoreclock genes vs coreclock genes: ernas overlap with chic-OE interactions
#pval 0.330835

wilcox.test(int_coreclock_OE, mean_iterINTRONS)[[3]]
#pval  0.02035716


wilcox.test(int_coreclock_OE_witheRNAs, mean_iter_ernasINTRONS)[[3]]
#pval 0.2634396

#Plot results as barplots
#All circproms
interactions<-cbind(mean(mean_iter), mean(int_coreclock_OE))
sd_interactions<-cbind(sd(mean_iter), sd(int_coreclock_OE))
minus<-interactions[1]-(sd_interactions)
minus[2]<-0
plus<-interactions[1]+sd_interactions[1]
#svglite::svglite("coreclock_vs_allcircproms.svg")
b<-barplot(t(interactions),  las=1, main = "All cirproms", ylab="Interactions", xlab = "CHiC interactions", cex.axis = .9, col = c("dodgerblue4", "darkorange"), beside=T, border="white", cex.lab=.9, space=c(0,0), cex.names = .9, ylim=c(0,22))
error.bar(b, c(interactions[1],0), c(sd_interactions[1], 0))
legend("topright", legend = c("Non core-clock genes", "Core clock genes"),  xpd=T, pch=16 ,col=c("dodgerblue4","darkorange"), bty = "n", cex = .9)
#dev.off()
#Introns  
interactions<-cbind(mean(mean_iterINTRONS), mean(int_coreclock_OE))
sd_interactions<-cbind(sd(mean_iterINTRONS), sd(int_coreclock_OE))
minus<-interactions[1]-(sd_interactions)
minus[2]<-0
plus<-interactions[1]+sd_interactions[1]
#svglite::svglite("coreclockinter_vs_introns.svg")
b<-barplot(t(interactions),  las=1, main = "Introns", ylab="Interactions", xlab = "CHiC interactions", cex.axis = .9, col = c("dodgerblue4", "darkorange"), beside=T, border="white", cex.lab=.9, space=c(0,0), cex.names = .9, ylim=c(0,25))
error.bar(b, c(interactions[1],0), c(sd_interactions[1], 0))
legend("topright", legend = c("Non core-clock genes", "Core clock genes"),  xpd=T, pch=16 ,col=c("dodgerblue4","darkorange"), bty = "n", cex = .9)
#dev.off()

############################################################################################
###########################################
# Dynamic interactions

load("inputs_for_scripts/differential_interactions/MFMcircproms_diffs_readcount_above150kb2018")
load("inputs_for_scripts/differential_interactions/MFMcircproms_diffs_readcount_below150kb2018")
load("inputs_for_scripts/circtablesinter")
merge_uniquedifinter<-function(tablecircadianinteractions, outputadamscript){
  sapply(1:2, function(updown){
    t1<-tablecircadianinteractions[as.numeric(rownames(outputadamscript[[1]][[updown]])),]
    t2<-tablecircadianinteractions[as.numeric(rownames(outputadamscript[[2]][[updown]])),]
    t3<-tablecircadianinteractions[as.numeric(rownames(outputadamscript[[3]][[updown]])),]
    t4<-tablecircadianinteractions[as.numeric(rownames(outputadamscript[[4]][[updown]])),]
    t5<-tablecircadianinteractions[as.numeric(rownames(outputadamscript[[5]][[updown]])),]
    t6<-tablecircadianinteractions[as.numeric(rownames(outputadamscript[[6]][[updown]])),]
    alldiffinter<-rbind(t1, t2, t3, t4, t5, t6)
    return(alldiffinter)
  })
  #alldiffinter<-unique(alldiffinter[order(alldiffinter$V1, alldiffinter$V2, alldiffinter$V3, alldiffinter$V4, alldiffinter$V5, alldiffinter$V6),])
}


#>150kb
allreadsabove_difinter_timepoint<-merge_uniquedifinter(circadian_tableinteractions, diffs_readcount_above150kb)
allreadsabove_difinter_timepoint<-rbind(as.data.frame(allreadsabove_difinter_timepoint[,1]), as.data.frame(allreadsabove_difinter_timepoint[,2]))#transform into one large data frame
allreadsabove_difinter_timepoint<-unique(allreadsabove_difinter_timepoint[order(allreadsabove_difinter_timepoint$V1, allreadsabove_difinter_timepoint$V2, allreadsabove_difinter_timepoint$V3, allreadsabove_difinter_timepoint$V4, allreadsabove_difinter_timepoint$V5, allreadsabove_difinter_timepoint$V6),]) #unique 

#<150kb
allreadsbelow_difinter_timepoint<-merge_uniquedifinter(circadian_tableinteractions, diffs_readcount_below150kb)
allreadsbelow_difinter_timepoint<-rbind(as.data.frame(allreadsbelow_difinter_timepoint[,1]), as.data.frame(allreadsbelow_difinter_timepoint[,2]))#transform into one large data frame
allreadsbelow_difinter_timepoint<-unique(allreadsbelow_difinter_timepoint[order(allreadsbelow_difinter_timepoint$V1, allreadsbelow_difinter_timepoint$V2, allreadsbelow_difinter_timepoint$V3, allreadsbelow_difinter_timepoint$V4, allreadsbelow_difinter_timepoint$V5, allreadsbelow_difinter_timepoint$V6),]) #unique 

#Overlap of 982 rows
#Read nondifferential inters: static; This set includes all the interactions in circadian-table
allNONdiffinter_abovebelow150Kb<-read.csv("inputs_for_scripts/differential_interactions/MFMcircproms_allNONdiffinter_abovebelow150kb2020includingnotMFMcps.bedpe", sep="\t", header=F)
#Bedfiles, GRanges Objects

STATICchic_bait_bed<-GRanges(seqnames= Rle(allNONdiffinter_abovebelow150Kb[,1]), ranges = IRanges(allNONdiffinter_abovebelow150Kb[,2], allNONdiffinter_abovebelow150Kb[,3]))
STATICchic_otherends_bed<-GRanges(seqnames= Rle(allNONdiffinter_abovebelow150Kb[,4]), ranges = IRanges(allNONdiffinter_abovebelow150Kb[,5], allNONdiffinter_abovebelow150Kb[,6]))

#t1<-queryHits(findOverlaps(query = STATICchic_bait_bed, c(BELOWgrangesconservedinalltimepoints_B, ABOVEgrangesconservedinalltimepoints_B), type="equal"))
#t2<-queryHits(findOverlaps(query = STATICchic_otherends_bed, c(BELOWgrangesconservedinalltimepoints_OE, ABOVEgrangesconservedinalltimepoints_OE), type="equal"))
#STATICchic_bait_bed<-STATICchic_bait_bed[1:length(STATICchic_bait_bed) %in% intersect(t1, t2)]
######Observed: Diffinters overlapping coreclock function / static interactions

#coreclock_difinters<-function(difinters,coreclock_bed ){
  grangesconservedinalltimepoints_B<-GRanges(seqnames = difinters[,1], ranges = IRanges(difinters[,2], difinters[,3]), ZT0_difint= difinters[,7], ZT6_difint= difinters[,8], ZT12_difint= difinters[,9], ZT18_difint= difinters[,10])
  grangesconservedinalltimepoints_OE<-GRanges(seqnames = difinters[,4], ranges = IRanges(difinters[,5], difinters[,6]),ZT0_difint= difinters[,7], ZT6_difint= difinters[,8], ZT12_difint= difinters[,9], ZT18_difint= difinters[,10] )
  #overlap cc with dynamic inters
  ov_cc_dyna<-length(findOverlaps(grangesconservedinalltimepoints_B, coreclock_bed))
  ov_cc_dyna_index_baits<-grangesconservedinalltimepoints_B[queryHits(findOverlaps(grangesconservedinalltimepoints_B, coreclock_bed))]
  ov_cc_dyna_index_oe<-grangesconservedinalltimepoints_OE[queryHits(findOverlaps(grangesconservedinalltimepoints_B, coreclock_bed))]
  
  #overlap with static inter
  ov_cc_static<-length(findOverlaps(STATICchic_bait_bed, coreclock_bed))
  ov_cc_static_bait<-STATICchic_bait_bed[queryHits(findOverlaps(STATICchic_bait_bed, coreclock_bed))]
  ov_cc_static_oe<-STATICchic_otherends_bed[queryHits(findOverlaps(STATICchic_bait_bed, coreclock_bed))]
  
  #how many cc-dynamicinters are in cc-staticinters
  dynaoverstatic_baitindex<-(queryHits(findOverlaps(ov_cc_static_bait, ov_cc_dyna_index_baits)))
  dynaoverstatic_oeindex<-(queryHits(findOverlaps(ov_cc_static_oe, ov_cc_dyna_index_oe)))
  
    t<-c(length(dynaoverstatic_oeindex), ov_cc_static, ov_cc_dyna)
  names(t)<-c("Dynamicfromstatic", "Coreclock_with_staticinteractions", "Coreclock_with_dynamicinteractions")
  return(t)
}
#obs_cc_above<-coreclock_difinters(allreadsabove_difinter_timepoint, coreclock_bed )#
#obs_cc_above
#Dynamicfromstatic  Coreclock_with_staticinteractions Coreclock_with_dynamicinteractions 
#6                                297                                  6                               372                                  6 
#obs_cc_below<-coreclock_difinters(allreadsbelow_difinter_timepoint, coreclock_bed )
#Dynamicfromstatic  Coreclock_with_staticinteractions Coreclock_with_dynamicinteractions 
#70                                297                                 72 


#####################Separately CC's

mergebaitandoe<-function(tableinters_bait,tableinters_OE,  coreclock){
  t<-tableinters_bait$Freq
  names(t)<-coreclock$name[tableinters_bait$Var1]
  t2<-tableinters_OE$Freq
  names(t2)<-coreclock$name[tableinters_OE$Var1]
  #Merge bait and OE numbers
  t3<-sapply(coreclock$name, function(x){sum(c(t,t2)[names(c(t,t2))%in% x])})
  names(t3)<-coreclock$name
  return(t3)
}

coreclock_separately_difinters<-function(difintersbelow,difintersabove, coreclock_bed){
  BELOWgrangesconservedinalltimepoints_B<-GRanges(seqnames = difintersbelow[,1], ranges = IRanges(difintersbelow[,2], difintersbelow[,3]), ZT0_difint= difintersbelow[,7], ZT6_difint= difintersbelow[,8], ZT12_difint= difintersbelow[,9], ZT18_difint= difintersbelow[,10])
  BELOWgrangesconservedinalltimepoints_OE<-GRanges(seqnames = difintersbelow[,4], ranges = IRanges(difintersbelow[,5], difintersbelow[,6]),ZT0_difint= difintersbelow[,7], ZT6_difint= difintersbelow[,8], ZT12_difint= difintersbelow[,9], ZT18_difint= difintersbelow[,10] )

  ABOVEgrangesconservedinalltimepoints_B<-GRanges(seqnames = difintersabove[,1], ranges = IRanges(difintersabove[,2], difintersabove[,3]), ZT0_difint= difintersabove[,7], ZT6_difint= difintersabove[,8], ZT12_difint= difintersabove[,9], ZT18_difint= difintersabove[,10])
  ABOVEgrangesconservedinalltimepoints_OE<-GRanges(seqnames = difintersabove[,4], ranges = IRanges(difintersabove[,5], difintersabove[,6]),ZT0_difint= difintersabove[,7], ZT6_difint= difintersabove[,8], ZT12_difint= difintersabove[,9], ZT18_difint= difintersabove[,10] )
  
  #Overlaps cc with total inters  
  ov_cc_total<-as.data.frame(table(subjectHits(findOverlaps(query = chic_bait_bed,subject =  coreclock_bed))))
  ov_cc_total$Var1<-as.integer(levels(ov_cc_total$Var1))[ov_cc_total$Var1]
  #ov_cc_total$genename<-centralcc$genename[ov_cc_total$Var1]
  ov_cc_total_1<-ov_cc_total$Freq
  names(ov_cc_total_1)<-coreclock_bed$name[ov_cc_total$Var1]
  
  #overlap
  #overlap cc with dynamic inters
  #ov_cc_dyna<-length(findOverlaps(grangesconservedinalltimepoints_B, coreclock_bed))
  #Overlaps of baits and other ends with core clock, to make it symmetrical
  ov_cc_dynaB<-as.data.frame(table(subjectHits(findOverlaps(query = (c(BELOWgrangesconservedinalltimepoints_B, ABOVEgrangesconservedinalltimepoints_B)),subject =  coreclock_bed))))
  ov_cc_dynaOE<-as.data.frame(table(subjectHits(findOverlaps(query = (c(BELOWgrangesconservedinalltimepoints_OE, ABOVEgrangesconservedinalltimepoints_OE)),subject =  coreclock_bed))))
  ov_cc_dynaB$Var1<-as.integer(levels(ov_cc_dynaB$Var1))[ov_cc_dynaB$Var1]
  #ov_cc_dynaB$genename<-coreclock_bed$genename[ov_cc_dynaB$Var1]
  ov_cc_dynaOE$Var1<-as.integer(levels(ov_cc_dynaOE$Var1))[ov_cc_dynaOE$Var1]
  ov_cc_dyna<-mergebaitandoe(ov_cc_dynaB,ov_cc_dynaOE,  coreclock_bed)
  
  #ov_cc_dynaOE$genename<-coreclock_bed$genename[ov_cc_dynaOE$Var1]
  #ov_cc_dyna_index_baits<-grangesconservedinalltimepoints_B[queryHits(findOverlaps(grangesconservedinalltimepoints_B, coreclock_bed))]
  #ov_cc_dyna_index_oe<-grangesconservedinalltimepoints_OE[queryHits(findOverlaps(grangesconservedinalltimepoints_B, coreclock_bed))]
  #findOverlaps(c(BELOWgrangesconservedinalltimepoints_B, ABOVEgrangesconservedinalltimepoints_B), coreclock_bed)[which(subjectHits(findOverlaps(c(BELOWgrangesconservedinalltimepoints_B, ABOVEgrangesconservedinalltimepoints_B), centralcc))==2)]
  #grangesconservedinalltimepoints_OE[4450:4452]
  #c(BELOWgrangesconservedinalltimepoints_B, ABOVEgrangesconservedinalltimepoints_B)[141:146]
  #c(BELOWgrangesconservedinalltimepoints_OE, ABOVEgrangesconservedinalltimepoints_OE)[141:146]
  
  #overlap with static inter
  #Overlaps of baits and other ends with core clock, to make it symmetrical
  ov_cc_staticB<-as.data.frame(table(subjectHits(findOverlaps(STATICchic_bait_bed, coreclock_bed))))
  ov_cc_staticB$Var1<-as.integer(levels(ov_cc_staticB$Var1))[ov_cc_staticB$Var1]
  #ov_cc_staticB$genename<-centralcc$genename[ov_cc_staticB$Var1]
 
  ov_cc_staticOE<-as.data.frame(table(subjectHits(findOverlaps(STATICchic_otherends_bed, coreclock_bed))))
  ov_cc_staticOE$Var1<-as.integer(levels(ov_cc_staticOE$Var1))[ov_cc_staticOE$Var1]
  #ov_cc_staticOE$genename<-centralcc$genename[ov_cc_staticOE$Var1]
  
  ov_cc_static<-mergebaitandoe(ov_cc_staticB,ov_cc_staticOE,  coreclock_bed)
  
  #ov_cc_static_bait<-chic_bait_bed[queryHits(findOverlaps(chic_bait_bed, coreclock_bed))]
 # ov_cc_static_oe<-chic_otherends_bed[queryHits(findOverlaps(chic_bait_bed, coreclock_bed))]
  
  #how many cc-dynamicinters are in cc-staticinters
  #dynaoverstatic_baitindex<-(queryHits(findOverlaps(ov_cc_static_bait, ov_cc_dyna_index_baits)))
  #dynaoverstatic_baitindex<-as.data.frame(table(subjectHits(findOverlaps(ov_cc_static_bait, ov_cc_dyna_index_baits))))$Freq
  
  #dynaoverstatic_oeindex<-(queryHits(findOverlaps(ov_cc_static_oe, ov_cc_dyna_index_oe)))
  
  #t<-merge(ov_cc_staticB[, c("Freq", "genename")], ov_cc_dynaB[, c("Freq", "genename")], by= "genename")
  t<-list(ov_cc_total_1,ov_cc_dyna,ov_cc_static)
  names(t)<-c("All_inters", "Dynamic", "Static")
  return(t)}
#obs_cc_sep_above<-coreclock_separately_difinters(allreadsabove_difinter_timepoint, coreclock_bed )#
#Run function
#coreclock_bed$genename<-as.character(levels(coreclock_bed$genename))[coreclock_bed$genename]

obs_cc_sep_belowabove<-coreclock_separately_difinters(allreadsbelow_difinter_timepoint,allreadsabove_difinter_timepoint, circpromphases[circpromphases$name%in% coreclock_bed$name] )#
library(plyr)
#Put in a df
listtodf<-function(listovresults){
  t<-as.data.frame(cbind("Names"=names(listovresults$All_inters), "All_inters"=listovresults$All_inters))
  t2<-as.data.frame(cbind("Names"=names(listovresults$Dynamic), "Dynamic"=listovresults$Dynamic))
  t3<-as.data.frame(cbind("Names"=names(listovresults$Static), "Static"=listovresults$Static))
  t$All_inters<-as.integer(levels(t$All_inters))[t$All_inters]
  t2$Dynamic<-as.integer(levels(t2$Dynamic))[t2$Dynamic]
  t3$Static<-as.integer(levels(t3$Static))[t3$Static]
  t$Names<-as.character(levels(t$Names))[t$Names]
  t2$Names<-as.character(levels(t2$Names))[t2$Names]
  t3$Names<-as.character(levels(t3$Names))[t3$Names]
  
  #t4<-as.data.frame(cbind(t[,-2], t2[,-2], t3[,-2] ))
  #row.names(t4)<-t3$Name
  #colnames(t4)<-c("All_inters", "Dynamic", "Static")
  t4<-join_all(dfs = list( t2,t, t3),by = "Names",match = "all" )
  t4<-t4[,c("Names", "All_inters", "Dynamic", "Static")]
  return(t4)
}
listtodf(obs_cc_sep_belowabove)
#t2<-coreclock_separately_difinters(allreadsbelow_difinter_timepoint,allreadsabove_difinter_timepoint,  coreclock_bed )#
#apply(t2[t2$genename %in% c("Arntl", "Clock", "Cry2", "Npas2", "Nr1d1", "Nr1d2", "Per1", "Per2", "Rorc"), -1], 2, median)
#apply(t2[!(t2$genename %in% c("Arntl", "Clock", "Cry2", "Npas2", "Nr1d1", "Nr1d2", "Per1", "Per2", "Rorc")), -1], 2, mean)
#apply(t2[, -1], 2, mean)
#apply(t2[, -1], 2, median)

##### Expected with updated static set
apply(exp_cc_above, 1, median)
apply(exp_cc_below, 1, median)

#Export results as a table:

t1<-rbind(exp_cc_below[-3,],exp_cc_above[-3,])
t1<-t(t1)

colnames(t1)<-c("Dynamicinters_below150kb", "Staticinters_below150kb", "Dynamicinters_above150kb", "Staticinters_above150kb")
t1<-t1[,c("Dynamicinters_below150kb","Dynamicinters_above150kb", "Staticinters_below150kb", "Staticinters_above150kb") ]
apply(t1, 2, median)
write.table(x = t1, file = "inputs_for_scripts/differential_interactions/Expected_interactions_coreclock_100iter.txt", quote = F, sep = "\t", row.names = F, col.names = T)


#Extra: Dina vs static of genes Arntl", "Per1", "Per2", "Clock", "Npas2", "Cry1","Cry2", "Nr1d1", "Nr1d2", "Rorc
t<-(circpromphases[circpromphases$V4%in% c("Arntl", "Per1", "Per2", "Clock", "Npas2", "Cry1","Cry2", "Nr1d1", "Nr1d2", "Rorc"),])
colnames(t)<-c("seqnames", "start", "end", "genename", "transcriptional_phase")
centralcc<-makeGRangesFromDataFrame(t, keep.extra.columns = T)
#2020-07-06 all coreclocks that appeared in MFMRNAseq
t<-circpromphases[circpromphases$V4%in% coreclock_bed$genename,]

#########2020-02-10 Expected: Diffinters overlapping circproms not coreclock  / static interactions + overlap with eRNAs

#expected_coreclock_difinters_oveRNAs<-function(difinters,circprom_notcoreclock, iterations ){
  t<-sapply(1:iterations, function(x){
    grangesconservedinalltimepoints_B<-GRanges(seqnames = difinters[,1], ranges = IRanges(difinters[,2], difinters[,3]), ZT0_difint= difinters[,7], ZT6_difint= difinters[,8], ZT12_difint= difinters[,9], ZT18_difint= difinters[,10])
    grangesconservedinalltimepoints_OE<-GRanges(seqnames = difinters[,4], ranges = IRanges(difinters[,5], difinters[,6]),ZT0_difint= difinters[,7], ZT6_difint= difinters[,8], ZT12_difint= difinters[,9], ZT18_difint= difinters[,10] )
    #overlap cc with dynamic inters
    rd<-sample(1:length(circprom_notcoreclock), 17, replace = F)
    ov_cc_dyna<-length(findOverlaps(grangesconservedinalltimepoints_B, circprom_notcoreclock[rd]))
    ov_cc_dyna_index_baits<-grangesconservedinalltimepoints_B[queryHits(findOverlaps(grangesconservedinalltimepoints_B, circprom_notcoreclock[rd]))]
    ov_cc_dyna_index_oe<-grangesconservedinalltimepoints_OE[queryHits(findOverlaps(grangesconservedinalltimepoints_B, circprom_notcoreclock[rd]))]
    
    #overlap with static inter
    ov_cc_static<-length(findOverlaps(STATICchic_bait_bed, circprom_notcoreclock[rd]))
    ov_cc_static_bait<-STATICchic_bait_bed[queryHits(findOverlaps(STATICchic_bait_bed, circprom_notcoreclock[rd]))]
    ov_cc_static_oe<-STATICchic_otherends_bed[queryHits(findOverlaps(STATICchic_bait_bed, circprom_notcoreclock[rd]))]
    
    #overlap with eRNAs
    ov_cc_static_oe_eRNAs<- ov_cc_static_oe[queryHits(findOverlaps(query =ov_cc_static_oe , subject = total_ernas))]
    
    #how many cc-dynamicinters are in cc-staticinters
    dynaoverstatic_baitindex<-(queryHits(findOverlaps(query = ov_cc_static_bait, subject = ov_cc_dyna_index_baits)))
    dynaoverstatic_oeindex<-(queryHits(findOverlaps(query = ov_cc_static_oe, subject = ov_cc_dyna_index_oe)))
    dynaoverstatic_oeindex_ov_ernas<-(queryHits(findOverlaps(query = ov_cc_static_oe_eRNAs, subject = ov_cc_dyna_index_oe)))
    
    t<-c(length(dynaoverstatic_oeindex_ov_ernas),length(dynaoverstatic_oeindex), ov_cc_static, ov_cc_dyna)
    names(t)<-c("Dynamicfromstatic_oveRNAs", "Dynamicfromstatic", "Coreclock_with_staticinteractions", "Coreclock_with_dynamicinteractions")
    return(t)
    
  })
  return(t)
}
#exp_cc_above_oveRNAs<-expected_coreclock_difinters_oveRNAs(allreadsabove_difinter_timepoint, circprom_notcoreclock, 100)
#exp_cc_below_oveRNAs<-expected_coreclock_difinters_oveRNAs(allreadsbelow_difinter_timepoint, circprom_notcoreclock, 100)


#Export results as a table:

#t11<-rbind(exp_cc_below_oveRNAs[-4,],exp_cc_above_oveRNAs[-4,])
#t11<-t(t11)
#colnames(t11)<-c("Dynamicfromstatic_oveRNAs_below150kb", "Dynamicinters_below150kb", "Staticinters_below150kb","Dynamicfromstatic_oveRNAs_above150kb" ,"Dynamicinters_above150kb", "Staticinters_above150kb")
#t11<-t11[,c("Dynamicfromstatic_oveRNAs_below150kb", "Dynamicinters_below150kb", "Staticinters_below150kb","Dynamicfromstatic_oveRNAs_above150kb" ,"Dynamicinters_above150kb", "Staticinters_above150kb")]
#apply(t11, 2, median)
#write.table(x = t11, file = "inputs_for_scripts/differential_interactions/MFM_RNAseq/Core_clock/Expected_interactions_coreclock_100iter_overlapwitheRNAs.txt", quote = F, sep = "\t", row.names = F, col.names = T)

##############2020-07-06 Overlap with eRNAs

osc_ernas<-bedfile(read.csv("inputs_for_scripts/eRNAs_de_novo_oscillating_phases.txt", header = T, sep = "\t"),columnnames)
total_ernas<-bedfile(-read.csv("inputs_for_scripts/eRNAs_de_novo_oscillating.txt", sep = "\t", header = T), columnnames)

coreclock_separately_difinters_overnas<-function(difintersbelow,difintersabove, coreclock_bed, total_ernas){
  BELOWgrangesconservedinalltimepoints_B<-GRanges(seqnames = difintersbelow[,1], ranges = IRanges(difintersbelow[,2], difintersbelow[,3]), ZT0_difint= difintersbelow[,7], ZT6_difint= difintersbelow[,8], ZT12_difint= difintersbelow[,9], ZT18_difint= difintersbelow[,10])
  BELOWgrangesconservedinalltimepoints_OE<-GRanges(seqnames = difintersbelow[,4], ranges = IRanges(difintersbelow[,5], difintersbelow[,6]),ZT0_difint= difintersbelow[,7], ZT6_difint= difintersbelow[,8], ZT12_difint= difintersbelow[,9], ZT18_difint= difintersbelow[,10] )
  
  ABOVEgrangesconservedinalltimepoints_B<-GRanges(seqnames = difintersabove[,1], ranges = IRanges(difintersabove[,2], difintersabove[,3]), ZT0_difint= difintersabove[,7], ZT6_difint= difintersabove[,8], ZT12_difint= difintersabove[,9], ZT18_difint= difintersabove[,10])
  ABOVEgrangesconservedinalltimepoints_OE<-GRanges(seqnames = difintersabove[,4], ranges = IRanges(difintersabove[,5], difintersabove[,6]),ZT0_difint= difintersabove[,7], ZT6_difint= difintersabove[,8], ZT12_difint= difintersabove[,9], ZT18_difint= difintersabove[,10] )
  
  #Overlaps cc with total inters  
  #Take chic that overlaps eRNAs
  ov_cc_total<-as.data.frame(table(subjectHits(findOverlaps(query = chic_bait_bed[queryHits(findOverlaps(query = chic_otherends_bed, subject = total_ernas))],subject =  coreclock_bed))))
  ov_cc_total$Var1<-as.integer(levels(ov_cc_total$Var1))[ov_cc_total$Var1]
  #ov_cc_total$genename<-centralcc$genename[ov_cc_total$Var1]
  ov_cc_total_1<-ov_cc_total$Freq
  names(ov_cc_total_1)<-coreclock_bed$genename[ov_cc_total$Var1]
  
  #overlap
  #overlap cc with dynamic inters
  #Overlaps of baits and other ends with core clock, to make it symmetrical
  ov_cc_dynaB<-as.data.frame(table(subjectHits(findOverlaps(query = c(BELOWgrangesconservedinalltimepoints_B, ABOVEgrangesconservedinalltimepoints_B)[queryHits(findOverlaps(query = c(BELOWgrangesconservedinalltimepoints_OE, ABOVEgrangesconservedinalltimepoints_OE), subject = total_ernas))],subject =  coreclock_bed))))
  ov_cc_dynaOE<-as.data.frame(table(subjectHits(findOverlaps(query = c(BELOWgrangesconservedinalltimepoints_OE, ABOVEgrangesconservedinalltimepoints_OE)[queryHits(findOverlaps(query = c(BELOWgrangesconservedinalltimepoints_B, ABOVEgrangesconservedinalltimepoints_B), subject = total_ernas))],subject =  coreclock_bed))))
  ov_cc_dynaB$Var1<-as.integer(levels(ov_cc_dynaB$Var1))[ov_cc_dynaB$Var1]
  #ov_cc_dynaB$genename<-coreclock_bed$genename[ov_cc_dynaB$Var1]
  ov_cc_dynaOE$Var1<-as.integer(levels(ov_cc_dynaOE$Var1))[ov_cc_dynaOE$Var1]
  ov_cc_dyna<-mergebaitandoe(ov_cc_dynaB,ov_cc_dynaOE,  coreclock_bed)
  
  #overlap with static inter
  #Overlaps of baits and other ends with core clock, to make it symmetrical
  ov_cc_staticB<-as.data.frame(table(subjectHits(findOverlaps(STATICchic_bait_bed[queryHits(findOverlaps(query = STATICchic_otherends_bed, subject = total_ernas))], coreclock_bed))))
  ov_cc_staticB$Var1<-as.integer(levels(ov_cc_staticB$Var1))[ov_cc_staticB$Var1]
  #ov_cc_staticB$genename<-centralcc$genename[ov_cc_staticB$Var1]
  
  ov_cc_staticOE<-as.data.frame(table(subjectHits(findOverlaps(STATICchic_otherends_bed[queryHits(findOverlaps(query = STATICchic_bait_bed, subject = total_ernas))], coreclock_bed))))
  ov_cc_staticOE$Var1<-as.integer(levels(ov_cc_staticOE$Var1))[ov_cc_staticOE$Var1]
  #ov_cc_staticOE$genename<-centralcc$genename[ov_cc_staticOE$Var1]
  
  ov_cc_static<-mergebaitandoe(ov_cc_staticB,ov_cc_staticOE,  coreclock_bed)
  
 
  #how many cc-dynamicinters are in cc-staticinters
  t<-list(ov_cc_total_1,ov_cc_dyna,ov_cc_static)
  names(t)<-c("All_inters", "Dynamic", "Static")
  return(t)}


obs_cc_sep_totalernas_belowabove<-coreclock_separately_difinters_overnas(allreadsbelow_difinter_timepoint,allreadsabove_difinter_timepoint, coreclock_bed, total_ernas)

obs_cc_sep_oscernas_belowabove<-coreclock_separately_difinters_overnas(allreadsbelow_difinter_timepoint,allreadsabove_difinter_timepoint, coreclock_bed, osc_ernas)


#########Expected number of interactions of non coreclock circadian genes:
#circpromall<-bedfile(circpromphases, columnnames)
circpromphases<-import("inputs_for_scripts/circproms/HindIIIfragments_circadiangenes_MFMRNAseq.bed", format = "BED")
circpromallintrons<-bedfile(circpromphasesINTRONS, columnnames)
circprom_notcoreclock<-circpromphases[!(circpromphases$name%in%coreclock_bed$name)]
circpromINTRONS_notcoreclock<-circpromallintrons[!(1:271 %in% queryHits(findOverlaps( circpromallintrons, coreclock_bed)))]


mergebaitandoe_forexp<-function(tableinters_bait,tableinters_OE,  coreclock){
  t<-tableinters_bait$Freq
  names(t)<-coreclock$name[tableinters_bait$Var1]
  t2<-tableinters_OE$Freq
  names(t2)<-coreclock$name[tableinters_OE$Var1]
  #Merge bait and OE numbers
  t3<-sapply(coreclock$name, function(x){sum(c(t,t2)[names(c(t,t2))%in% x])})
  return(t3)
}
coreclock_separately_difinters_expected<-function(difintersbelow,difintersabove, circprom_notcoreclock, iterations, numberofcc){
  t<-sapply(1:iterations, function(x){
    rd<-sample(1:length(circprom_notcoreclock), numberofcc, replace = F)
    BELOWgrangesconservedinalltimepoints_B<-GRanges(seqnames = difintersbelow[,1], ranges = IRanges(difintersbelow[,2], difintersbelow[,3]), ZT0_difint= difintersbelow[,7], ZT6_difint= difintersbelow[,8], ZT12_difint= difintersbelow[,9], ZT18_difint= difintersbelow[,10])
    BELOWgrangesconservedinalltimepoints_OE<-GRanges(seqnames = difintersbelow[,4], ranges = IRanges(difintersbelow[,5], difintersbelow[,6]),ZT0_difint= difintersbelow[,7], ZT6_difint= difintersbelow[,8], ZT12_difint= difintersbelow[,9], ZT18_difint= difintersbelow[,10] )
    
    ABOVEgrangesconservedinalltimepoints_B<-GRanges(seqnames = difintersabove[,1], ranges = IRanges(difintersabove[,2], difintersabove[,3]), ZT0_difint= difintersabove[,7], ZT6_difint= difintersabove[,8], ZT12_difint= difintersabove[,9], ZT18_difint= difintersabove[,10])
    ABOVEgrangesconservedinalltimepoints_OE<-GRanges(seqnames = difintersabove[,4], ranges = IRanges(difintersabove[,5], difintersabove[,6]),ZT0_difint= difintersabove[,7], ZT6_difint= difintersabove[,8], ZT12_difint= difintersabove[,9], ZT18_difint= difintersabove[,10] )
    
    #Overlaps cc with total inters  
    ov_cc_total<-as.data.frame(table(subjectHits(findOverlaps(query = chic_bait_bed,subject =  circprom_notcoreclock[rd]))))
    ov_cc_total$Var1<-as.integer(levels(ov_cc_total$Var1))[ov_cc_total$Var1]
    ov_cc_total_1<-ov_cc_total$Freq
    #names(ov_cc_total_1)<-coreclock_bed$genename[ov_cc_total$Var1]
    
    #overlap cc with dynamic inters
    #Overlaps of baits and other ends with core clock, to make it symmetrical
    ov_cc_dynaB<-as.data.frame(table(subjectHits(findOverlaps(query = (c(BELOWgrangesconservedinalltimepoints_B, ABOVEgrangesconservedinalltimepoints_B)),subject =  circprom_notcoreclock[rd]))))
    ov_cc_dynaOE<-as.data.frame(table(subjectHits(findOverlaps(query = (c(BELOWgrangesconservedinalltimepoints_OE, ABOVEgrangesconservedinalltimepoints_OE)),subject =  circprom_notcoreclock[rd]))))
    ov_cc_dynaB$Var1<-as.integer(levels(ov_cc_dynaB$Var1))[ov_cc_dynaB$Var1]
    ov_cc_dynaOE$Var1<-as.integer(levels(ov_cc_dynaOE$Var1))[ov_cc_dynaOE$Var1]
    ov_cc_dyna<-mergebaitandoe_forexp(ov_cc_dynaB,ov_cc_dynaOE,  circprom_notcoreclock[rd])
    #t1<-ov_cc_dynaB$Var1
    #names(t1)<-circprom_notcoreclock[rd, "genename"][ov_cc_dynaB$Var1]
    #t2<-tableinters_OE$Var1
    #names(t2)<-circprom_notcoreclock[rd, "genename"][tableinters_OE$Var1]
    #ov_cc_dyna<-sapply(circprom_notcoreclock[rd, "genename"], function(x){sum(c(t,t2)[names(c(t,t2))%in% x])})
    #overlap with static inter
    #Overlaps of baits and other ends with core clock, to make it symmetrical
    ov_cc_staticB<-as.data.frame(table(subjectHits(findOverlaps(STATICchic_bait_bed, circprom_notcoreclock[rd]))))
    ov_cc_staticB$Var1<-as.integer(levels(ov_cc_staticB$Var1))[ov_cc_staticB$Var1]
    ov_cc_staticOE<-as.data.frame(table(subjectHits(findOverlaps(STATICchic_otherends_bed, circprom_notcoreclock[rd]))))
    ov_cc_staticOE$Var1<-as.integer(levels(ov_cc_staticOE$Var1))[ov_cc_staticOE$Var1]
    ov_cc_static<-mergebaitandoe_forexp(ov_cc_staticB,ov_cc_staticOE,  circprom_notcoreclock[rd])
    #t1<-ov_cc_staticB$Var1
    #names(t1)<-circprom_notcoreclock[rd, "genename"][ov_cc_staticB$Var1]
    #t2<-ov_cc_staticOE$Var1
    #names(t2)<-circprom_notcoreclock[rd, "genename"][ov_cc_staticOE$Var1]
    #ov_cc_static<-sapply(circprom_notcoreclock[rd, "genename"], function(x){sum(c(t,t2)[names(c(t,t2))%in% x])})
    
    #how many cc-dynamicinters are in cc-staticinters
    t<-list(ov_cc_total_1,ov_cc_dyna,ov_cc_static)
    names(t)<-c("All_inters", "Dynamic", "Static")
    return(t)})
  return(t)}

exp_cc_sep_belowabove<-coreclock_separately_difinters_expected(allreadsbelow_difinter_timepoint,allreadsabove_difinter_timepoint, circprom_notcoreclock, iterations = 100, numberofcc = 17)

#Report median of 100 iters for 17 genes
#All inters
#NOTE: if we use the sum of interactions of 17 genes and the divide by 17 we get a median of ~18 genes
##But if I get the median of 17 genes of all iterations then it becomes ~13
median(sapply(1:100, function(iter){median(unlist(exp_cc_sep_belowabove[1,iter]))}))
median(sapply(1:100, function(x){sum(unlist(exp_cc_sep_belowabove[1,x]))}))
median(sapply(1:100, function(x){sum(unlist(exp_cc_sep_belowabove[1,x]))}))/17
#Dynamic
median(sapply(1:100, function(iter){median(unlist(exp_cc_sep_belowabove[2,iter]))}))
median(sapply(1:100, function(x){sum(unlist(exp_cc_sep_belowabove[2,x]))}))
median(sapply(1:100, function(x){sum(unlist(exp_cc_sep_belowabove[2,x]))}))/17

#Static
median(sapply(1:100, function(iter){median(unlist(exp_cc_sep_belowabove[3,iter]))}))
median(sapply(1:100, function(x){sum(unlist(exp_cc_sep_belowabove[3,x]))}))
median(sapply(1:100, function(x){sum(unlist(exp_cc_sep_belowabove[3,x]))}))/17


#Export:
allinters<-do.call(rbind.data.frame, exp_cc_sep_belowabove[1,])
colnames(allinters)<-NULL
write.table(x = allinters, file = "inputs_for_scripts/differential_interactions/2020_07_08_Expected_interactions_coreclock_100iter_Totalinters.txt", quote = F, sep = "\t", row.names = F, col.names = F)

Dynamic<-do.call(rbind.data.frame, exp_cc_sep_belowabove[2,])
colnames(Dynamic)<-NULL
write.table(x = Dynamic, file = "inputs_for_scripts/differential_interactions/2020_07_08_Expected_interactions_coreclock_100iter_Dynamic.txt", quote = F, sep = "\t", row.names = F, col.names = F)

Static<-do.call(rbind.data.frame, exp_cc_sep_belowabove[3,])
colnames(Static)<-NULL
write.table(x = Static, file = "inputs_for_scripts/differential_interactions/2020_07_06_Expected_interactions_coreclock_100iter_Static.txt", quote = F, sep = "\t", row.names = F, col.names = F)

#Expected per random 17 genes
#exp_cc_sep_belowabove_allinters<-read.csv("inputs_for_scripts/differential_interactions/MFM_RNAseq/Core_clock/2020_07_06_Expected_interactions_coreclock_100iter_Totalinters.txt",sep = "\t",header = T)
#colnames(exp_cc_sep_belowabove_allinters)<-NULL
#median(as.matrix(as.numeric(apply(exp_cc_sep_belowabove_allinters, 2, function(x){median(x, na.rm=T)}))))
#exp_cc_sep_belowabove_dynamic<-read.csv("inputs_for_scripts/differential_interactions/MFM_RNAseq/Core_clock/2020_07_06_Expected_interactions_coreclock_100iter_Dynamic.txt",sep = "\t",header = T)
#median(as.matrix(as.numeric(apply(exp_cc_sep_belowabove_dynamic, 2, function(x){median(x, na.rm=T)}))))
#exp_cc_sep_belowabove_static<-read.csv("inputs_for_scripts/differential_interactions/MFM_RNAseq/Core_clock/2020_07_06_Expected_interactions_coreclock_100iter_Static.txt",sep = "\t",header = T)
#median(as.matrix(as.numeric(apply(exp_cc_sep_belowabove_static, 2, function(x){median(x, na.rm=T)}))))


#Expected for eRNAs

coreclock_separately_difinters_overnas_expected<-function(difintersbelow,difintersabove, circprom_notcoreclock, iterations, total_ernas){
  t<-sapply(1:iterations, function(x){
    rd<-sample(1:length(circprom_notcoreclock), 17)
    BELOWgrangesconservedinalltimepoints_B<-GRanges(seqnames = difintersbelow[,1], ranges = IRanges(difintersbelow[,2], difintersbelow[,3]), ZT0_difint= difintersbelow[,7], ZT6_difint= difintersbelow[,8], ZT12_difint= difintersbelow[,9], ZT18_difint= difintersbelow[,10])
    BELOWgrangesconservedinalltimepoints_OE<-GRanges(seqnames = difintersbelow[,4], ranges = IRanges(difintersbelow[,5], difintersbelow[,6]),ZT0_difint= difintersbelow[,7], ZT6_difint= difintersbelow[,8], ZT12_difint= difintersbelow[,9], ZT18_difint= difintersbelow[,10] )
    
    ABOVEgrangesconservedinalltimepoints_B<-GRanges(seqnames = difintersabove[,1], ranges = IRanges(difintersabove[,2], difintersabove[,3]), ZT0_difint= difintersabove[,7], ZT6_difint= difintersabove[,8], ZT12_difint= difintersabove[,9], ZT18_difint= difintersabove[,10])
    ABOVEgrangesconservedinalltimepoints_OE<-GRanges(seqnames = difintersabove[,4], ranges = IRanges(difintersabove[,5], difintersabove[,6]),ZT0_difint= difintersabove[,7], ZT6_difint= difintersabove[,8], ZT12_difint= difintersabove[,9], ZT18_difint= difintersabove[,10] )
    
    #Overlaps cc with total inters  
    ov_cc_total<-as.data.frame(table(subjectHits(findOverlaps(query = chic_bait_bed[queryHits(findOverlaps(query = chic_otherends_bed, subject = total_ernas))],subject =  circprom_notcoreclock[rd]))))
    ov_cc_total$Var1<-as.integer(levels(ov_cc_total$Var1))[ov_cc_total$Var1]
    ov_cc_total_1<-ov_cc_total$Freq
    #names(ov_cc_total_1)<-coreclock_bed$genename[ov_cc_total$Var1]
    
    #overlap cc with dynamic inters
    #Overlaps of baits and other ends with core clock, to make it symmetrical
    ov_cc_dynaB<-as.data.frame(table(subjectHits(findOverlaps(query = c(BELOWgrangesconservedinalltimepoints_B, ABOVEgrangesconservedinalltimepoints_B)[queryHits(findOverlaps(query = c(BELOWgrangesconservedinalltimepoints_OE, ABOVEgrangesconservedinalltimepoints_OE), subject = total_ernas))],subject =  circprom_notcoreclock[rd]))))
    ov_cc_dynaOE<-as.data.frame(table(subjectHits(findOverlaps(query = c(BELOWgrangesconservedinalltimepoints_OE, ABOVEgrangesconservedinalltimepoints_OE)[queryHits(findOverlaps(query = c(BELOWgrangesconservedinalltimepoints_B, ABOVEgrangesconservedinalltimepoints_B), subject = total_ernas))],subject =  circprom_notcoreclock[rd]))))
    ov_cc_dynaB$Var1<-as.integer(levels(ov_cc_dynaB$Var1))[ov_cc_dynaB$Var1]
    ov_cc_dynaOE$Var1<-as.integer(levels(ov_cc_dynaOE$Var1))[ov_cc_dynaOE$Var1]
    ov_cc_dyna<-mergebaitandoe_forexp(ov_cc_dynaB,ov_cc_dynaOE,  circprom_notcoreclock[rd])
    
    #overlap with static inter
    #Overlaps of baits and other ends with core clock, to make it symmetrical
    ov_cc_staticB<-as.data.frame(table(subjectHits(findOverlaps(STATICchic_bait_bed[queryHits(findOverlaps(query = STATICchic_otherends_bed, subject = total_ernas))], circprom_notcoreclock[rd]))))
    ov_cc_staticB$Var1<-as.integer(levels(ov_cc_staticB$Var1))[ov_cc_staticB$Var1]
    ov_cc_staticOE<-as.data.frame(table(subjectHits(findOverlaps(STATICchic_otherends_bed[queryHits(findOverlaps(query = STATICchic_bait_bed, subject = total_ernas))], circprom_notcoreclock[rd]))))
    ov_cc_staticOE$Var1<-as.integer(levels(ov_cc_staticOE$Var1))[ov_cc_staticOE$Var1]
    ov_cc_static<-mergebaitandoe_forexp(ov_cc_staticB,ov_cc_staticOE,  circprom_notcoreclock[rd])
    
    #how many cc-dynamicinters are in cc-staticinters
    t<-list(ov_cc_total_1,ov_cc_dyna,ov_cc_static)
    names(t)<-c("All_inters", "Dynamic", "Static")
    return(t)})
  return(t)}


exp_cc_totalernas_belowabove<-coreclock_separately_difinters_overnas_expected(allreadsbelow_difinter_timepoint,allreadsabove_difinter_timepoint, circprom_notcoreclock, 100, total_ernas)

exp_cc_oscernas_belowabove<-coreclock_separately_difinters_overnas_expected(allreadsbelow_difinter_timepoint,allreadsabove_difinter_timepoint, circprom_notcoreclock, 100, osc_ernas)

#Report median of 100 iters for 17 genes
#All inters
median(sapply(1:100, function(iter){median(unlist(exp_cc_totalernas_belowabove[1,iter]))}))
median(sapply(1:100, function(iter){median(unlist(exp_cc_oscernas_belowabove[1,iter]))}))

#Dynamic
median(sapply(1:100, function(iter){median(unlist(exp_cc_totalernas_belowabove[2,iter]))}))
median(sapply(1:100, function(iter){median(unlist(exp_cc_oscernas_belowabove[2,iter]))}))

#Static
median(sapply(1:100, function(iter){median(unlist(exp_cc_totalernas_belowabove[3,iter]))}))
median(sapply(1:100, function(iter){median(unlist(exp_cc_oscernas_belowabove[3,iter]))}))

#Export:
#Total eRNAs
allinters<-do.call(rbind.data.frame, exp_cc_totalernas_belowabove[1,])
write.table(x = allinters, file = "inputs_for_scripts/differential_interactions/2020_07_06_Expected_interactions_coreclock_100iter_ovtotalernas_Totalinters.txt", quote = F, sep = "\t", row.names = F, col.names = T)

Dynamic<-do.call(rbind.data.frame, exp_cc_totalernas_belowabove[2,])
write.table(x = Dynamic, file = "inputs_for_scripts/differential_interactions/2020_07_06_Expected_interactions_coreclock_100iter_ovtotalernas_Dynamic.txt", quote = F, sep = "\t", row.names = F, col.names = T)

Static<-do.call(rbind.data.frame, exp_cc_totalernas_belowabove[3,])
write.table(x = Static, file = "inputs_for_scripts/differential_interactions/2020_07_06_Expected_interactions_coreclock_100iter_ovtotalernas_Static.txt", quote = F, sep = "\t", row.names = F, col.names = T)

#osc eRNAs
allinters<-do.call(rbind.data.frame, exp_cc_oscernas_belowabove[1,])
write.table(x = allinters, file = "inputs_for_scripts/differential_interactions/2020_07_06_Expected_interactions_coreclock_100iter_ovoscernas_Totalinters.txt", quote = F, sep = "\t", row.names = F, col.names = T)

Dynamic<-do.call(rbind.data.frame, exp_cc_oscernas_belowabove[2,])
write.table(x = Dynamic, file = "inputs_for_scripts/differential_interactions/2020_07_06_Expected_interactions_coreclock_100iter_ovoscernas_Dynamic.txt", quote = F, sep = "\t", row.names = F, col.names = T)

Static<-do.call(rbind.data.frame, exp_cc_oscernas_belowabove[3,])
write.table(x = Static, file = "inputs_for_scripts/differential_interactions/2020_07_06_Expected_interactions_coreclock_100iter_ovoscernas_Static.txt", quote = F, sep = "\t", row.names = F, col.names = T)


#all the previous blots show that the non core genes have slightly higher interactions, but the expected interactions from the table show even one less interactoins
library(tidyverse)
library(gdata)
t<-read.csv("inputs_for_scripts/countsinteractionspercircproms_table.txt", sep="\t", header=F)
ccinters<-t[t$V4 %in%coreclock_bed$name,c(4:5)] %>% group_by(V4) %>% summarize(interactions = sum(V5))

nonccinters<-t[!(t$V4 %in%coreclock_bed$name),c(4:5)] %>% group_by(V4) %>% summarize(interactions = sum(V5))

t2<-cbindX(as.matrix(ccinters[,-1]), as.matrix(nonccinters[,-1]))
colnames(t2)<-c("Coreclock\ngenes", "Circadian\nnoncoreclock")
boxplot(t2, las=2,ylab="Number of total interactions")


t3<-cbindX(as.matrix(ccinters), as.matrix(nonccinters))
colnames(t3)<-c("Coreclockgenes", "NumberofTotalInteractions","Circadiannoncoreclock","NumberofTotalInteractions")
write.table(x = t3, file = "inputs_for_scripts/countsinteractionspercircproms_table_summarized.txt", quote = F, sep = "\t" ,row.names = F, col.names = T)

#########################
####2020-07-8 Repeat with fang GROseq to confirm results: 1098 fang; 13 cc
fangcircproms<- read.csv("/inputs_for_scripts/circproms/HindIIIfragments_circadiangenes_fang_phases.bed", header = F, sep="\t")
fangcircproms<- bedfile(fangcircproms[,-4], columnnames)
t<- read.csv("/inputs_for_scripts/circproms/Updated/HindIIIfragments_circadiangenes_fang_phases.bed", header = F, sep="\t")
mcols(fangcircproms)$name<-t[,5]
fangcircproms$name<-as.character(levels(fangcircproms$name))[fangcircproms$name]
fangcircproms_coreclock<-fangcircproms[unique(match(coreclock_bed$name,fangcircproms$name ))[!is.na(unique(match(coreclock_bed$name,fangcircproms$name )))]]
fangcircproms_notcoreclock<-fangcircproms[fangcircproms$name%in% setdiff(fangcircproms$name,coreclock_bed$name),]

obs_cc_sep_belowabove_FANG<-coreclock_separately_difinters(allreadsbelow_difinter_timepoint,allreadsabove_difinter_timepoint, fangcircproms_coreclock )#

#Put in a df
n<-names(obs_cc_sep_belowabove_FANG$All_inters)
obs_cc_sep_belowabove_FANG<-do.call(cbind.data.frame, obs_cc_sep_belowabove_FANG)
rownames(obs_cc_sep_belowabove_FANG)<-n
obs_cc_sep_belowabove_FANG #Same because they re the same fragments


exp_cc_sep_belowaboveFANG<-coreclock_separately_difinters_expected(allreadsbelow_difinter_timepoint,allreadsabove_difinter_timepoint, fangcircproms_notcoreclock,iterations = 100, numberofcc = 17)

#Report median of 100 iters for 17 genes
#All inters
#NOTE: if we use the sum of interactions of 17 genes and the divide by 17 we get a median of ~18 genes
##But if I get the median of 17 genes of all iterations then it becomes ~13
median(sapply(1:100, function(iter){median(unlist(exp_cc_sep_belowaboveFANG[1,iter]))}))
median(sapply(1:100, function(x){sum(unlist(exp_cc_sep_belowaboveFANG[1,x]))}))
median(sapply(1:100, function(x){sum(unlist(exp_cc_sep_belowaboveFANG[1,x]))}))/17
#Dynamic
median(sapply(1:100, function(iter){median(unlist(exp_cc_sep_belowaboveFANG[2,iter]))}))
median(sapply(1:100, function(x){sum(unlist(exp_cc_sep_belowaboveFANG[2,x]))}))
median(sapply(1:100, function(x){sum(unlist(exp_cc_sep_belowaboveFANG[2,x]))}))/17

#Static
median(sapply(1:100, function(iter){median(unlist(exp_cc_sep_belowaboveFANG[3,iter]))}))
median(sapply(1:100, function(x){sum(unlist(exp_cc_sep_belowaboveFANG[3,x]))}))
median(sapply(1:100, function(x){sum(unlist(exp_cc_sep_belowaboveFANG[3,x]))}))/17


#Export:
allinters<-do.call(rbind.data.frame, exp_cc_sep_belowaboveFANG[1,])
colnames(allinters)<-NULL
write.table(x = allinters, file = "inputs_for_scripts/differential_interactions/2020_07_08_Expected_interactions_coreclock_100iter_TotalintersFANG.txt", quote = F, sep = "\t", row.names = F, col.names = F)

Dynamic<-do.call(rbind.data.frame, exp_cc_sep_belowaboveFANG[2,])
colnames(Dynamic)<-NULL
write.table(x = Dynamic, file = "inputs_for_scripts/differential_interactions/2020_07_08_Expected_interactions_coreclock_100iter_DynamicFANG.txt", quote = F, sep = "\t", row.names = F, col.names = F)

Static<-do.call(rbind.data.frame, exp_cc_sep_belowaboveFANG[3,])
colnames(Static)<-NULL
write.table(x = Static, file = "inputs_for_scripts/differential_interactions/2020_07_06_Expected_interactions_coreclock_100iter_StaticFANG.txt", quote = F, sep = "\t", row.names = F, col.names = F)

####Count interactions per circproms for fang


#all the previous blots show that the non core genes have slightly higher interactions, but the expected interactions from the table show even one less interactoins
library(tidyverse)
library(gdata)
t<-read.csv("inputs_for_scripts/countsinteractionspercircproms_tableFANG.txt", sep="\t", header=F)
ccinters<-t[t$V5 %in%coreclock_bed$name,c(5,7)] %>% group_by(V5) %>% summarize(interactions = sum(V7))

nonccinters<-t[!(t$V5 %in%coreclock_bed$name),c(5,7)] %>% group_by(V5) %>% summarize(interactions = sum(V7))

t2<-cbindX(as.matrix(ccinters[,-1]), as.matrix(nonccinters[,-1]))
colnames(t2)<-c("Coreclock\ngenes", "Circadian\nnoncoreclock")
boxplot(t2, las=2,ylab="Number of total interactions")


t3<-cbindX(as.matrix(ccinters), as.matrix(nonccinters))
colnames(t3)<-c("Coreclockgenes", "NumberofTotalInteractions","Circadiannoncoreclock","NumberofTotalInteractions")
write.table(x = t3, file = "inputs_for_scripts/countsinteractionspercircproms_table_summarizedFANG.txt", quote = F, sep = "\t" ,row.names = F, col.names = T)


#########2020-07-11 Try different set of core clocks
library(data.table)
classiccc<-c("Clock", "Npas2", "Arntl", "Arntl2", "Per1", "Per2", "Per3", "Cry1", "Cry2","Nr1d1", "Nr1d2", "Rora","Rorb", "Rorc", "Fbxl3", "Csnk1d", "Csnk1e")
ml_cc<-c("Clock", "Npas2", "Arntl", "Arntl2", "Per1", "Per2", "Per3", "Cry1", "Cry2","Nr1d1", "Nr1d2", "Rora","Rorb", "Rorc", "Fbxl3", "Csnk1d", "Csnk1e","Tars","Nfil3", "Wee1", "Psen2","Clpx","Bnip3", "Hdac11", "Gm129", "Tef", "Caprin1")
HindBaits<-bedfile(fread("inputs_for_scripts/circproms/Updated/HindIIIfragments_ov_baits.bed")[,1:3], columnnames)
Baits<-fread("inputs_for_scripts/Baits.txt")

Baits<-GRanges(seqnames = Baits$V1, ranges = IRanges(Baits$V2, Baits$V3),genename=Baits$V5)

BCC<-(sort(Baits[unlist(sapply(classiccc, function(x){grep(x, Baits$genename)}))]) )
bhcc<-HindBaits[subjectHits(findOverlaps(query = BCC, subject = HindBaits))]
bhcc$name<-sub(pattern = "-\\d0\\d",replacement = "",lapply(strsplit(unlist(mcols(BCC[queryHits(findOverlaps(query = BCC, subject = HindBaits))])), ","), function(x){x[1]}))
bhcc<-unique(bhcc)

BMLCC<-(sort(Baits[unlist(sapply(ml_cc, function(x){grep(fixed = T,x, Baits$genename)}))]) )
bhmlcc<-HindBaits[subjectHits(findOverlaps(query = BMLCC, subject = HindBaits))]
bhmlcc$name<-sub(pattern = "-\\d0\\d",replacement = "",lapply(strsplit(unlist(mcols(BMLCC[queryHits(findOverlaps(query = BMLCC, subject = HindBaits))])), ","), function(x){x[1]}))
bhmlcc<-unique(bhmlcc)
bhmlcc<-bhmlcc[bhmlcc$name%in%ml_cc]
#Do the analysis by filtering: All genes in chic and genes in MFMrnaseq+chic
#Total inters (total, dynamic, static; dynamic based from diffinters that have MFMRNAseq circproms)
#---------------------#Obs#---------------------#
#classicsallchic_obs_cc_sep_belowabove<-coreclock_separately_difinters(difintersbelow = allreadsbelow_difinter_timepoint,difintersabove = allreadsabove_difinter_timepoint, coreclock_bed = )
#11/17 ClassicCC on MFM:Done
classicsonMFMRNAseq_obs_cc_sep_belowabove<-coreclock_separately_difinters(difintersbelow = allreadsbelow_difinter_timepoint,difintersabove = allreadsabove_difinter_timepoint, coreclock_bed =circpromphases[circpromphases$name %in% classiccc] )
listtodf(classicsonMFMRNAseq_obs_cc_sep_belowabove)
#16/17 ClassicCC ALL: Done
classicsall_obs_cc_sep_belowabove<-coreclock_separately_difinters(difintersbelow = allreadsbelow_difinter_timepoint,difintersabove = allreadsabove_difinter_timepoint, coreclock_bed =bhcc )
listtodf(classicsall_obs_cc_sep_belowabove)

#19/27 MachineLearning on MFM: Done
machlearnonMFMRNAseq_obs_cc_sep_belowabove<-coreclock_separately_difinters(difintersbelow = allreadsbelow_difinter_timepoint,difintersabove = allreadsabove_difinter_timepoint, coreclock_bed =circpromphases[circpromphases$name %in% ml_cc] )
listtodf(machlearnonMFMRNAseq_obs_cc_sep_belowabove)

#26/27 MachineLearning ALL: Done
machlearnall_obs_cc_sep_belowabove<-coreclock_separately_difinters(difintersbelow = allreadsbelow_difinter_timepoint,difintersabove = allreadsabove_difinter_timepoint, coreclock_bed =bhmlcc )
listtodf(machlearnall_obs_cc_sep_belowabove)


#---------------------#Expected#---------------------#
#---11/17 ClassicCC on MFM: Done
circprom_notcoreclock<-circpromphases[!(circpromphases$name%in%circpromphases[circpromphases$name %in% classiccc]$name)]
classicsonMFMRNAse_exp_cc_sep_belowabove<-coreclock_separately_difinters_expected(allreadsbelow_difinter_timepoint,allreadsabove_difinter_timepoint, circprom_notcoreclock, iterations = 100, numberofcc = length(circpromphases[circpromphases$name %in% classiccc]))
  #Export:
allinters<-do.call(rbind.data.frame, classicsonMFMRNAse_exp_cc_sep_belowabove[1,])
colnames(allinters)<-NULL
write.table(x = allinters, file = "inputs_for_scripts/differential_interactions/MFM_RNAseq/Core_clock/Anafi_2014/2020_07_11_Expected_interactions_coreclock_100iter_Totalinters_classicsonMFMRNAse.txt", quote = F, sep = "\t", row.names = F, col.names = F)

Dynamic<-do.call(rbind.data.frame, classicsonMFMRNAse_exp_cc_sep_belowabove[2,])
colnames(Dynamic)<-NULL
write.table(x = Dynamic, file = "inputs_for_scripts/differential_interactions/MFM_RNAseq/Core_clock/Anafi_2014/2020_07_11_Expected_interactions_coreclock_100iter_Dynamic_classicsonMFMRNAse.txt", quote = F, sep = "\t", row.names = F, col.names = F)

Static<-do.call(rbind.data.frame, classicsonMFMRNAse_exp_cc_sep_belowabove[3,])
colnames(Static)<-NULL
write.table(x = Static, file = "inputs_for_scripts/differential_interactions/MFM_RNAseq/Core_clock/Anafi_2014/2020_07_11_Expected_interactions_coreclock_100iter_Static_classicsonMFMRNAse.txt", quote = F, sep = "\t", row.names = F, col.names = F)
summarize_Exp(allinters,Dynamic,Static)

#---16/17 ClassicCC all: Done
circprom_notcoreclock<-circpromphases[!(circpromphases$name%in%bhcc$name)]
classicsall_exp_cc_sep_belowabove<-coreclock_separately_difinters_expected(allreadsbelow_difinter_timepoint,allreadsabove_difinter_timepoint, circprom_notcoreclock, iterations = 100, numberofcc = length(bhcc))
#Export:
allinters<-do.call(rbind.data.frame, classicsall_exp_cc_sep_belowabove[1,])
colnames(allinters)<-NULL
write.table(x = allinters, file = "inputs_for_scripts/differential_interactions/MFM_RNAseq/Core_clock/Anafi_2014/2020_07_11_Expected_interactions_coreclock_100iter_Totalinters_classicsall.txt", quote = F, sep = "\t", row.names = F, col.names = F)

Dynamic<-do.call(rbind.data.frame, classicsall_exp_cc_sep_belowabove[2,])
colnames(Dynamic)<-NULL
write.table(x = Dynamic, file = "inputs_for_scripts/differential_interactions/MFM_RNAseq/Core_clock/Anafi_2014/2020_07_11_Expected_interactions_coreclock_100iter_Dynamic_classicsall.txt", quote = F, sep = "\t", row.names = F, col.names = F)

Static<-do.call(rbind.data.frame, classicsall_exp_cc_sep_belowabove[3,])
colnames(Static)<-NULL
write.table(x = Static, file = "inputs_for_scripts/differential_interactions/MFM_RNAseq/Core_clock/Anafi_2014/2020_07_11_Expected_interactions_coreclock_100iter_Static_classicsall.txt", quote = F, sep = "\t", row.names = F, col.names = F)
summarize_Exp(allinters,Dynamic,Static)

#--------19/27 Machine Learning on MFM: Done
circprom_notcoreclock<-circpromphases[!(circpromphases$name%in%circpromphases[circpromphases$name %in% ml_cc]$name)]
machlearnonMFMRNAseq_exp_cc_sep_belowabove<-coreclock_separately_difinters_expected(allreadsbelow_difinter_timepoint,allreadsabove_difinter_timepoint, circprom_notcoreclock, iterations = 100, numberofcc = length(circpromphases[circpromphases$name %in% ml_cc]))
#Export:
allinters<-do.call(rbind.data.frame, machlearnonMFMRNAseq_exp_cc_sep_belowabove[1,])
colnames(allinters)<-NULL
write.table(x = allinters, file = "inputs_for_scripts/differential_interactions/MFM_RNAseq/Core_clock/Anafi_2014/2020_07_11_Expected_interactions_coreclock_100iter_Totalinters_machlearnonMFMRNAseq.txt", quote = F, sep = "\t", row.names = F, col.names = F)

Dynamic<-do.call(rbind.data.frame, machlearnonMFMRNAseq_exp_cc_sep_belowabove[2,])
colnames(Dynamic)<-NULL
write.table(x = Dynamic, file = "inputs_for_scripts/differential_interactions/MFM_RNAseq/Core_clock/Anafi_2014/2020_07_11_Expected_interactions_coreclock_100iter_Dynamic_machlearnonMFMRNAseq.txt", quote = F, sep = "\t", row.names = F, col.names = F)

Static<-do.call(rbind.data.frame, machlearnonMFMRNAseq_exp_cc_sep_belowabove[3,])
colnames(Static)<-NULL
write.table(x = Static, file = "inputs_for_scripts/differential_interactions/MFM_RNAseq/Core_clock/Anafi_2014/2020_07_11_Expected_interactions_coreclock_100iter_Static_machlearnonMFMRNAseq.txt", quote = F, sep = "\t", row.names = F, col.names = F)
summarize_Exp(allinters,Dynamic,Static)


#--------26/27 Machine Learning all: Done
circprom_notcoreclock<-circpromphases[!(circpromphases$name%in%bhmlcc$name)]
machlearnall_exp_cc_sep_belowabove<-coreclock_separately_difinters_expected(allreadsbelow_difinter_timepoint,allreadsabove_difinter_timepoint, circprom_notcoreclock, iterations = 100, numberofcc = length(bhmlcc))
#Export:
allinters<-do.call(rbind.data.frame, machlearnall_exp_cc_sep_belowabove[1,])
colnames(allinters)<-NULL
write.table(x = allinters, file = "inputs_for_scripts/differential_interactions/MFM_RNAseq/Core_clock/Anafi_2014/2020_07_11_Expected_interactions_coreclock_100iter_Totalinters_machlearnall.txt", quote = F, sep = "\t", row.names = F, col.names = F)

Dynamic<-do.call(rbind.data.frame, machlearnall_exp_cc_sep_belowabove[2,])
colnames(Dynamic)<-NULL
write.table(x = Dynamic, file = "inputs_for_scripts/differential_interactions/MFM_RNAseq/Core_clock/Anafi_2014/2020_07_11_Expected_interactions_coreclock_100iter_Dynamic_machlearnall.txt", quote = F, sep = "\t", row.names = F, col.names = F)

Static<-do.call(rbind.data.frame, machlearnall_exp_cc_sep_belowabove[3,])
colnames(Static)<-NULL
write.table(x = Static, file = "inputs_for_scripts/differential_interactions/MFM_RNAseq/Core_clock/Anafi_2014/2020_07_11_Expected_interactions_coreclock_100iter_Static_machlearnall.txt", quote = F, sep = "\t", row.names = F, col.names = F)

summarize_Exp(allinters,Dynamic,Static)

#inters with eRNAs 
#obs_cc_sep_totalernas_belowabove<-coreclock_separately_difinters_overnas(allreadsbelow_difinter_timepoint,allreadsabove_difinter_timepoint, coreclock_bed, total_ernas)
#obs_cc_sep_oscernas_belowabove<-coreclock_separately_difinters_overnas(allreadsbelow_difinter_timepoint,allreadsabove_difinter_timepoint, coreclock_bed, osc_ernas)
summarize_Exp<-function(allinters, Dynamic,Static){
  c("Allinters"=median(apply(allinters, 1, sum)/dim(allinters)[2]),
    "Dynamic"=median(apply(Dynamic, 1, sum)/dim(Dynamic)[2]),
    "Static"=median(apply(Static, 1, sum)/dim(Static)[2]))
}
