# Supplementary material for: The global and promoter-centric 3D genome organization temporally resolved during a circadian cycle
Source: Genome Biol. 2021 Jun 8;22:162. doi: 10.1186/s13059-021-02374-3 (PMC8185950; doi:10.1186/s13059-021-02374-3)
Supplement: Supplementary file 10 — Additional file 10: Table S1. Hi-C statistics. HiCUP summary results for the independent Hi-C replicates. [file 13059_2021_2374_MOESM10_ESM.xlsx]

## Sheet: Hoja1
In nucleus HiC in mouse liver
Sample	Total number of read pairs	Unique paired alignments	Total number of valid read pairs	% Valid pairs	% Unique valid pairs	% cis reads	% trans reads
HiC ZT0 Pool A	421930174	274526514	138334919	50.4	99.25	84	16
HiC ZT0 Pool B	218523760	147339543	123675798	84	99.2	84.2	15.8
HiC ZT0 Pool C	266336305	165258505	135220903	81.8	98.9	81.3	18.8
HiC ZT6 Pool A	413884648	269112742	114851884	42.7	99.4	82.5	17.4
HiC ZT6 Pool B	197750025	131191846	109998946	83.8	99.2	83.2	16.8
HiC ZT6 Pool C	277055047	170871915	152207672	89.1	99	82.1	17.9
HiC ZT12 Pool A	443824919	294318745	108372640	36.8	99.4	83.3	16.7
HiC ZT12 Pool B	215571675	144746635	125558474	86.7	99.2	83.7	16.3
HiC ZT12 Pool C	271236635	165859847	145192886	87.5	98.9	81.6	18.4
HiC ZT18 Pool A	467586439	306126645	126673109	41.7	99.5	83.2	16.9
HiC ZT18 Pool B	224661794	151845907	134589293	88.6	99.2	83.3	16.7
HiC ZT18 Pool C	287472226	176450565	155424860	88.1	98.6	81	18.9
			1570101384
