# Supplementary material for: The global and promoter-centric 3D genome organization temporally resolved during a circadian cycle
Source: Genome Biol. 2021 Jun 8;22:162. doi: 10.1186/s13059-021-02374-3 (PMC8185950; doi:10.1186/s13059-021-02374-3)
Supplement: Supplementary file 11 — Additional file 11: Table S2. Total stranded RNAseq number of unique read pairs. [file 13059_2021_2374_MOESM11_ESM.xlsx]

## Sheet: Hoja1
Total Stranded RNAseq in mouse liver
Sample	Total unique 150bp reads
ZT0_replicate_1	125163820
ZT0_replicate_2	107586456
ZT0_replicate_3	133618265
ZT0_replicate_4	112081774
ZT6_replicate_1	154897216
ZT6_replicate_2	88379045
ZT6_replicate_3	167923190
ZT6_replicate_4	131189401
ZT12_replicate_1	171532500
ZT12_replicate_2	136197578
ZT12_replicate_3	183736327
ZT12_replicate_4	100236131
ZT18_replicate_1	93867568
ZT18_replicate_2	143856427
ZT18_replicate_3	138638802
ZT18_replicate_4	108275521
