# Supplementary material for: The global and promoter-centric 3D genome organization temporally resolved during a circadian cycle
Source: Genome Biol. 2021 Jun 8;22:162. doi: 10.1186/s13059-021-02374-3 (PMC8185950; doi:10.1186/s13059-021-02374-3)
Supplement: Supplementary file 12 — Additional file 12: Table S3. Circadian genes detected from total RNAseq. [file 13059_2021_2374_MOESM12_ESM.xlsx]

## Sheet: Hoja1
gene_id	gene_name	chr	start	end	strand	B_pvalue	B_qvalue	FPKM_ZT0	FPKM_ZT6	FPKM_ZT12	FPKM_ZT18	Max FPKM	ZT_Max_FPKM	Koike2012_exon	Koike2012_intron
ENSMUSG00000026077	Npas2	1	39250576	39420079	+	3.12e-11	3.96e-07	0.951864	0.0975137	0.014016	0.0331157	0.951864	ZT0	Present_Koike2012	Present_Koike2012
ENSMUSG00000034917	Tjp3	10	80735952	80754012	-	1.56e-10	7.92e-07	10.0615	5.19245	2.35376	7.18747	10.0615	ZT0	Present_Koike2012	Present_Koike2012
ENSMUSG00000038754	Elovl3	19	46206387	46210184	+	3.68e-09	7.81e-06	307.024	84.2194	14.6589	88.087	307.024	ZT0	Present_Koike2012	Present_Koike2012
ENSMUSG00000058672	Tubb2a	13	34166170	34169877	-	1.23e-08	1.84e-05	81.552	26.2688	11.8542	41.5216	81.552	ZT0	Present_Koike2012	Present_Koike2012
ENSMUSG00000002250	Ppard	17	28369699	28438414	+	1.56e-08	2.2e-05	1.29052	0.204727	0.229814	0.345844	1.29052	ZT0	Present_Koike2012	Present_Koike2012
ENSMUSG00000003721	Insig2	1	123200930	123229166	-	4.5e-08	3.95e-05	46.2658	31.4197	9.74865	21.9383	46.2658	ZT0	Present_Koike2012	Present_Koike2012
ENSMUSG00000021871	Pnp	14	51563977	51573087	+	5.2e-08	4.38e-05	21.7649	15.8889	10.4578	15.7904	21.7649	ZT0	Present_Koike2012	Absent_Koike2012
ENSMUSG00000042363	1110067D22Rik	11	20723579	20731059	-	7.03e-08	4.97e-05	8.11479	2.79616	1.70891	4.9646	8.11479	ZT0	Present_Koike2012	Absent_Koike2012
ENSMUSG00000015357	Clpx	9	65142067	65178465	+	7.59e-08	5.08e-05	58.8832	33.5781	12.7717	25.1968	58.8832	ZT0	Present_Koike2012	Present_Koike2012
ENSMUSG00000091780	Sco2	15	89202113	89202880	-	7.42e-08	5.08e-05	16.3312	14.8847	5.80182	6.88314	16.3312	ZT0	Absent_Koike2012	Absent_Koike2012
ENSMUSG00000045136	Tubb2b	13	34218877	34222223	-	8.95e-08	5.69e-05	10.5209	3.16785	1.54746	5.06874	10.5209	ZT0	Absent_Koike2012	Absent_Koike2012
ENSMUSG00000066026	Dhrs3	4	144482730	144518112	+	1.72e-07	8.01e-05	25.4384	21.7178	11.8953	17.7446	25.4384	ZT0	Present_Koike2012	Absent_Koike2012
ENSMUSG00000025504	Eps8l2	7	148524779	148548919	+	1.54e-07	8.01e-05	9.18787	9.09891	3.09478	6.03766	9.18787	ZT0	Present_Koike2012	Present_Koike2012
ENSMUSG00000025229	Pitx3	19	46210175	46222865	-	1.82e-07	8.14e-05	2.23195	0.364452	0.0518172	0.694219	2.23195	ZT0	Absent_Koike2012	Absent_Koike2012
ENSMUSG00000039395	Mreg	1	72205807	72258881	-	2.03e-07	8.32e-05	23.5499	17.2466	9.28149	17.1889	23.5499	ZT0	Present_Koike2012	Present_Koike2012
ENSMUSG00000002957	Ap2a2	7	148748079	148818910	+	2.23e-07	8.42e-05	24.4611	20.1702	17.0198	22.0224	24.4611	ZT0	Present_Koike2012	Absent_Koike2012
ENSMUSG00000020123	Avpr1a	10	121885555	121890509	+	2.16e-07	8.42e-05	11.7198	7.07136	2.98471	6.51901	11.7198	ZT0	Present_Koike2012	Absent_Koike2012
ENSMUSG00000038366	Lasp1	11	97660314	97700078	+	2.2e-07	8.42e-05	14.2954	12.4784	7.43624	12.9657	14.2954	ZT0	Absent_Koike2012	Absent_Koike2012
ENSMUSG00000024913	Lrp5	19	3584828	3686564	-	2.94e-07	9.83e-05	6.95281	5.91585	3.74165	4.56686	6.95281	ZT0	Absent_Koike2012	Present_Koike2012
ENSMUSG00000026489	Adck3	1	182095369	182129733	-	3.21e-07	0.000103443	34.3013	27.8843	10.8639	26.4294	34.3013	ZT0	Present_Koike2012	Present_Koike2012
ENSMUSG00000054814	Usp46	5	74394487	74464455	-	3.85e-07	0.000111546	3.2814	2.22344	2.83872	3.05264	3.2814	ZT0	Absent_Koike2012	Absent_Koike2012
ENSMUSG00000037379	Spon2	5	33556167	33560887	-	4.07e-07	0.0001138	3.9075	2.29458	0.68846	1.53851	3.9075	ZT0	Present_Koike2012	Absent_Koike2012
ENSMUSG00000026179	Pnkd	1	74331504	74400268	+	3.99e-07	0.0001138	9.68779	5.94828	3.69292	7.4825	9.68779	ZT0	Present_Koike2012	Absent_Koike2012
ENSMUSG00000036078	Sigmar1	4	41685366	41703030	-	4.32e-07	0.000117041	12.4483	11.7613	6.87165	11.7672	12.4483	ZT0	Present_Koike2012	Absent_Koike2012
ENSMUSG00000027184	Caprin1	2	103603098	103637806	-	4.96e-07	0.000129432	23.1237	16.4093	11.6402	18.1066	23.1237	ZT0	Present_Koike2012	Present_Koike2012
ENSMUSG00000064254	Ethe1	7	25372562	25393944	+	5.62e-07	0.000133412	31.8978	22.8506	11.4144	17.8728	31.8978	ZT0	Present_Koike2012	Present_Koike2012
ENSMUSG00000031147	Magix	X	7250290	7258377	-	5.63e-07	0.000133412	3.03426	2.96218	1.99893	2.56995	3.03426	ZT0	Absent_Koike2012	Absent_Koike2012
ENSMUSG00000090877	Hspa1b	17	35093381	35096183	-	5.55e-07	0.000133412	9.85178	1.14285	3.20906	4.58822	9.85178	ZT0	Absent_Koike2012	Absent_Koike2012
ENSMUSG00000010609	Psen2	1	182157135	182193569	-	6.91e-07	0.000150338	28.8769	21.9385	12.94	24.8971	28.8769	ZT0	Present_Koike2012	Present_Koike2012
ENSMUSG00000039620	6430573F11Rik	8	37520602	37577374	+	7.03e-07	0.00015123	0.951784	0.672958	0.247491	0.402135	0.951784	ZT0	Present_Koike2012	Absent_Koike2012
ENSMUSG00000005312	Ubqln1	13	58277524	58316997	-	7.19e-07	0.00015123	36.5711	30.2224	26.752	32.1033	36.5711	ZT0	Absent_Koike2012	Present_Koike2012
ENSMUSG00000021607	Mrpl36	13	73468457	73469623	+	7.23e-07	0.00015123	18.9433	14.2715	15.0163	17.3772	18.9433	ZT0	Present_Koike2012	Absent_Koike2012
ENSMUSG00000053559	Smagp	15	100451773	100467296	-	9.17e-07	0.000172844	10.7464	8.37895	4.49805	5.11638	10.7464	ZT0	Present_Koike2012	Absent_Koike2012
ENSMUSG00000028327	1300002K09Rik	4	45861536	45899880	+	1.1e-06	0.000194251	10.9362	9.50923	5.57961	6.78209	10.9362	ZT0	Present_Koike2012	Present_Koike2012
ENSMUSG00000039982	Dtx4	19	12540831	12576486	-	1.18e-06	0.000197414	2.97217	2.08988	0.658114	1.92399	2.97217	ZT0	Present_Koike2012	Present_Koike2012
ENSMUSG00000027579	Srms	2	180940267	180947890	-	1.19e-06	0.000197729	0.580493	0.23477	0.147985	0.566973	0.580493	ZT0	Absent_Koike2012	Absent_Koike2012
ENSMUSG00000086103	Gm11832	4	11538286	11542154	-	1.3e-06	0.000205699	1.10892	0.663169	0.043526	0.270987	1.10892	ZT0	Absent_Koike2012	Absent_Koike2012
ENSMUSG00000045092	S1pr1	3	115413351	115417973	-	1.3e-06	0.000205699	22.2282	13.045	11.2054	18.7727	22.2282	ZT0	Present_Koike2012	Absent_Koike2012
ENSMUSG00000029817	Tra2a	6	49193920	49214051	-	1.35e-06	0.000210372	4.74164	1.98911	1.93867	4.02425	4.74164	ZT0	Absent_Koike2012	Absent_Koike2012
ENSMUSG00000055116	Arntl	7	120350979	120457636	+	1.42e-06	0.000218518	8.26127	2.53374	0.553434	5.02131	8.26127	ZT0	Present_Koike2012	Present_Koike2012
ENSMUSG00000036957	Lrfn3	7	31140533	31147791	-	1.59e-06	0.000238095	2.9533	1.65639	0.684984	2.25863	2.9533	ZT0	Absent_Koike2012	Present_Koike2012
ENSMUSG00000023147	Wrb	16	96367014	96379459	+	1.81e-06	0.000257978	1.07835	0.695475	0.867605	1.00071	1.07835	ZT0	Absent_Koike2012	Absent_Koike2012
ENSMUSG00000039956	Mrap	16	90738569	90750030	+	2.03e-06	0.000281203	21.8758	12.3402	12.7062	21.1057	21.8758	ZT0	Present_Koike2012	Present_Koike2012
ENSMUSG00000022550	Adck5	15	76406788	76426246	+	2.4e-06	0.000318169	5.35315	5.28266	2.95088	3.36827	5.35315	ZT0	Present_Koike2012	Absent_Koike2012
ENSMUSG00000001983	Taco1	11	105927375	105934926	+	2.56e-06	0.000336087	9.35755	8.75729	6.84629	8.58429	9.35755	ZT0	Absent_Koike2012	Absent_Koike2012
ENSMUSG00000033147	Slc22a15	3	101659701	101728376	-	2.63e-06	0.000341577	0.827115	0.803906	0.519947	0.712935	0.827115	ZT0	Absent_Koike2012	Absent_Koike2012
ENSMUSG00000027478	Dnmt3b	2	153475186	153513466	+	2.78e-06	0.000353503	0.932996	0.338937	0.173775	0.511362	0.932996	ZT0	Absent_Koike2012	Present_Koike2012
ENSMUSG00000032249	Anp32a	9	62189100	62226619	+	2.99e-06	0.00037095	13.2273	12.8203	7.77838	12.0725	13.2273	ZT0	Present_Koike2012	Absent_Koike2012
ENSMUSG00000038244	Mical2	7	119369370	119498708	+	3.14e-06	0.000387521	2.3546	1.22238	0.91171	1.91062	2.3546	ZT0	Absent_Koike2012	Absent_Koike2012
ENSMUSG00000026614	Slc30a10	1	187278727	187292641	+	3.2e-06	0.000391654	10.1077	5.27947	2.62448	6.11814	10.1077	ZT0	Present_Koike2012	Present_Koike2012
ENSMUSG00000019916	P4ha1	10	58786044	58836052	+	3.3e-06	0.000396898	4.71763	1.59056	2.55217	3.87114	4.71763	ZT0	Absent_Koike2012	Present_Koike2012
ENSMUSG00000033107	Rnf125	18	21103126	21142349	+	3.57e-06	0.000416844	74.5536	66.7391	25.8556	45.2087	74.5536	ZT0	Present_Koike2012	Present_Koike2012
ENSMUSG00000091971	Hspa1a	17	35106144	35109069	-	3.87e-06	0.000441511	3.94376	0.418735	1.32021	1.77006	3.94376	ZT0	Absent_Koike2012	Absent_Koike2012
ENSMUSG00000053286	1190005F20Rik	1	153275778	153305312	+	4.06e-06	0.000450348	6.40628	3.83913	3.7732	5.16487	6.40628	ZT0	Absent_Koike2012	Present_Koike2012
ENSMUSG00000067787	Blcap	2	157382098	157397010	-	4.03e-06	0.000450348	6.67469	4.47071	3.46443	5.34795	6.67469	ZT0	Present_Koike2012	Absent_Koike2012
ENSMUSG00000029238	Clock	5	76639992	76733817	-	4.95e-06	0.000489677	8.71844	6.41629	3.20039	6.01494	8.71844	ZT0	Present_Koike2012	Present_Koike2012
ENSMUSG00000022512	Cldn1	16	26356728	26371927	-	6.09e-06	0.000561728	33.5607	30.3514	9.58975	27.2696	33.5607	ZT0	Present_Koike2012	Present_Koike2012
ENSMUSG00000029003	Mad2l2	4	147504493	147519808	+	6.35e-06	0.00057938	2.65806	2.09409	1.11732	1.77831	2.65806	ZT0	Present_Koike2012	Absent_Koike2012
ENSMUSG00000028669	1110049F12Rik	4	135531375	135543179	-	7.11e-06	0.000632683	6.44821	5.56353	4.47271	5.18234	6.44821	ZT0	Present_Koike2012	Absent_Koike2012
ENSMUSG00000090107	Gm11492	11	87380155	87382752	+	7.3e-06	0.000636134	7.64647	5.17836	4.64829	6.80702	7.64647	ZT0	Absent_Koike2012	Absent_Koike2012
ENSMUSG00000031901	Dus2l	8	108515237	108577740	+	7.52e-06	0.000650649	1.82585	1.40547	0.992314	1.40609	1.82585	ZT0	Absent_Koike2012	Absent_Koike2012
ENSMUSG00000055401	Fbxo6	4	147519825	147526249	-	7.67e-06	0.000661536	8.86668	8.24648	5.9462	6.42594	8.86668	ZT0	Present_Koike2012	Absent_Koike2012
ENSMUSG00000031549	Ido2	8	25642364	25686805	-	8.07e-06	0.000680327	8.14569	6.19413	5.55419	8.05875	8.14569	ZT0	Absent_Koike2012	Absent_Koike2012
ENSMUSG00000053334	Ficd	5	114185791	114190609	+	8.42e-06	0.000700256	4.02679	1.94185	2.37118	2.31916	4.02679	ZT0	Absent_Koike2012	Present_Koike2012
ENSMUSG00000030036	Mogs	6	83065490	83068892	+	8.77e-06	0.000710106	14.5703	11.3703	12.7256	14.4922	14.5703	ZT0	Absent_Koike2012	Absent_Koike2012
ENSMUSG00000001229	Dpp9	17	56326105	56358312	-	9.12e-06	0.000727178	9.70016	8.1639	5.65555	7.32106	9.70016	ZT0	Present_Koike2012	Absent_Koike2012
ENSMUSG00000091956	C2cd4b	9	67607244	67608736	+	9.79e-06	0.000766767	0.0413435	0	0	0	0.0413435	ZT0	Absent_Koike2012	Absent_Koike2012
ENSMUSG00000021559	Dapk1	13	60703308	60864546	+	1.04e-05	0.000799457	11.5285	9.8896	6.85683	10.6907	11.5285	ZT0	Present_Koike2012	Present_Koike2012
ENSMUSG00000025185	Loxl4	19	42668472	42687303	-	1.05e-05	0.000799944	2.50343	0.604807	0.253747	0.592244	2.50343	ZT0	Present_Koike2012	Absent_Koike2012
ENSMUSG00000018547	Pip4k2b	11	97576471	97606018	-	1.28e-05	0.000902496	4.24393	3.12917	3.24945	3.98349	4.24393	ZT0	Absent_Koike2012	Absent_Koike2012
ENSMUSG00000085990	Gm16731	4	46548773	46552674	+	1.29e-05	0.000909297	1.12043	0.431117	0.353212	0.750377	1.12043	ZT0	Absent_Koike2012	Absent_Koike2012
ENSMUSG00000024160	Spsb3	17	25023588	25029097	+	1.36e-05	0.00093173	1.74509	1.25107	0.896255	1.3786	1.74509	ZT0	Absent_Koike2012	Absent_Koike2012
ENSMUSG00000009566	Fpgs	2	32538129	32559657	-	1.45e-05	0.000960318	15.4183	12.831	6.66469	13.2352	15.4183	ZT0	Present_Koike2012	Present_Koike2012
ENSMUSG00000030762	Aqp8	7	130605808	130611517	+	1.5e-05	0.0009807	68.2536	33.6262	12.9933	48.2971	68.2536	ZT0	Present_Koike2012	Present_Koike2012
ENSMUSG00000040888	Gfer	17	24830136	24833101	-	1.5e-05	0.0009807	12.9133	9.45822	8.43077	10.2238	12.9133	ZT0	Present_Koike2012	Absent_Koike2012
ENSMUSG00000006356	Crip2	12	114378447	114383715	+	1.66e-05	0.00105505	23.8976	18.8319	9.87065	15.1811	23.8976	ZT0	Present_Koike2012	Absent_Koike2012
ENSMUSG00000024812	Tjp2	19	24169013	24299444	-	1.8e-05	0.00111876	5.13095	4.57358	3.36531	4.73857	5.13095	ZT0	Absent_Koike2012	Absent_Koike2012
ENSMUSG00000052751	Repin1	6	48543882	48549081	+	1.82e-05	0.00112572	7.02175	6.48042	5.11773	6.51989	7.02175	ZT0	Absent_Koike2012	Absent_Koike2012
ENSMUSG00000035498	Cdcp1	9	123079942	123125156	-	1.88e-05	0.00114201	1.18643	0.531772	0.404475	0.811385	1.18643	ZT0	Absent_Koike2012	Present_Koike2012
ENSMUSG00000038150	Ormdl3	11	98442570	98448682	-	1.93e-05	0.00116159	30.2646	19.7909	20.7245	29.5471	30.2646	ZT0	Present_Koike2012	Absent_Koike2012
ENSMUSG00000004931	Apba3	10	80730917	80735991	+	2.22e-05	0.00129776	12.7877	9.1916	9.91045	12.4902	12.7877	ZT0	Absent_Koike2012	Absent_Koike2012
ENSMUSG00000071633	Gm4952	19	12674506	12702106	+	2.28e-05	0.00130849	45.1639	42.6459	16.1079	18.9521	45.1639	ZT0	Present_Koike2012	Present_Koike2012
ENSMUSG00000015971	Actr8	14	30791523	30806407	+	2.3e-05	0.00130891	8.19414	7.92803	8.11746	6.99386	8.19414	ZT0	Absent_Koike2012	Absent_Koike2012
ENSMUSG00000039220	Ppp1r10	17	36053379	36069226	+	2.64e-05	0.00143416	5.29161	2.84121	4.84236	4.7314	5.29161	ZT0	Present_Koike2012	Absent_Koike2012
ENSMUSG00000031217	Efnb1	X	96331469	96344330	+	2.84e-05	0.00150069	3.53496	2.67	1.98927	3.16676	3.53496	ZT0	Absent_Koike2012	Absent_Koike2012
ENSMUSG00000056749	Nfil3	13	53062578	53076442	-	3.06e-05	0.00156349	16.1907	6.14834	5.81855	10.6176	16.1907	ZT0	Present_Koike2012	Present_Koike2012
ENSMUSG00000022040	Ephx2	14	66703214	66743337	-	3.69e-05	0.00178641	320.407	256.929	283.475	301.567	320.407	ZT0	Absent_Koike2012	Absent_Koike2012
ENSMUSG00000087679	C330006A16Rik	2	25992334	25996041	-	3.69e-05	0.00178641	18.5271	15.9396	13.6144	17.149	18.5271	ZT0	Absent_Koike2012	Absent_Koike2012
ENSMUSG00000025227	Tmem180	19	46415611	46449742	+	3.73e-05	0.0017947	0.615628	0.468055	0.319896	0.530138	0.615628	ZT0	Absent_Koike2012	Absent_Koike2012
ENSMUSG00000035845	Alg12	15	88635674	88649748	-	3.77e-05	0.00180628	2.76234	1.43217	1.62137	2.2655	2.76234	ZT0	Absent_Koike2012	Absent_Koike2012
ENSMUSG00000024790	Sac3d1	19	6116004	6118586	-	3.91e-05	0.0018616	2.44029	1.48812	2.19836	2.29162	2.44029	ZT0	Absent_Koike2012	Absent_Koike2012
ENSMUSG00000022769	Sdf2l1	16	17130231	17132476	-	4.01e-05	0.00189478	33.3311	18.0635	12.9049	29.6305	33.3311	ZT0	Present_Koike2012	Absent_Koike2012
ENSMUSG00000042992	Loh12cr1	6	134589645	134661202	+	4.19e-05	0.00194776	4.00838	3.1182	3.07639	3.80891	4.00838	ZT0	Absent_Koike2012	Present_Koike2012
ENSMUSG00000041782	Lad1	1	137715175	137729918	+	4.19e-05	0.00194776	2.24716	1.2199	1.03409	1.78001	2.24716	ZT0	Absent_Koike2012	Absent_Koike2012
ENSMUSG00000001774	Chordc1	9	18096711	18118444	+	4.34e-05	0.0019957	16.9667	8.88832	13.4605	16.4075	16.9667	ZT0	Absent_Koike2012	Present_Koike2012
ENSMUSG00000029467	Atp2a2	5	122903531	122952183	-	4.39e-05	0.00199897	30.4665	20.2442	21.0054	29.1258	30.4665	ZT0	Absent_Koike2012	Present_Koike2012
ENSMUSG00000036120	Rfxank	8	72654711	72663096	-	4.39e-05	0.00199897	3.35727	1.89196	1.26795	2.13955	3.35727	ZT0	Present_Koike2012	Absent_Koike2012
ENSMUSG00000011305	Plin5	17	56251024	56257019	-	4.47e-05	0.00202635	16.1279	8.06655	11.2868	13.5111	16.1279	ZT0	Absent_Koike2012	Absent_Koike2012
ENSMUSG00000030847	Bag3	7	135667097	135690491	+	4.62e-05	0.00206788	8.71528	3.26724	4.12863	5.89656	8.71528	ZT0	Present_Koike2012	Present_Koike2012
ENSMUSG00000030871	Ears2	7	129180727	129210777	-	5.01e-05	0.0021599	1.7943	1.33549	1.30346	1.71954	1.7943	ZT0	Absent_Koike2012	Absent_Koike2012
ENSMUSG00000021751	Acox2	14	9058025	9091867	-	5.33e-05	0.00226662	47.1534	42.2786	32.7916	38.9827	47.1534	ZT0	Present_Koike2012	Present_Koike2012
ENSMUSG00000049922	Slc35c1	2	92292921	92300695	-	5.43e-05	0.00227744	2.04752	1.37371	1.43257	1.91064	2.04752	ZT0	Absent_Koike2012	Absent_Koike2012
ENSMUSG00000056724	Nbeal2	9	110527293	110556665	-	5.58e-05	0.00232321	1.0323	0.646081	0.652624	1.00816	1.0323	ZT0	Absent_Koike2012	Present_Koike2012
ENSMUSG00000024958	Gpr137	19	7012559	7016940	-	5.63e-05	0.0023292	2.50936	1.98772	1.75943	2.02634	2.50936	ZT0	Present_Koike2012	Absent_Koike2012
ENSMUSG00000046962	Zfp295	16	98168599	98183786	-	5.72e-05	0.00235429	2.54351	1.08272	1.32517	2.12258	2.54351	ZT0	Present_Koike2012	Absent_Koike2012
ENSMUSG00000001761	Smo	6	29685694	29711365	+	5.77e-05	0.00236138	1.43376	1.29058	0.820611	0.818594	1.43376	ZT0	Absent_Koike2012	Absent_Koike2012
ENSMUSG00000031024	St5	7	116667425	116760661	-	5.82e-05	0.00236871	5.69611	5.12358	1.91065	4.97314	5.69611	ZT0	Present_Koike2012	Present_Koike2012
ENSMUSG00000090611	C330013E15Rik	15	100444571	100445541	-	6.04e-05	0.00244134	1.23044	0.756784	0.651884	1.13235	1.23044	ZT0	Absent_Koike2012	Absent_Koike2012
ENSMUSG00000086844	B230206H07Rik	7	148545040	148551009	-	6.24e-05	0.00248712	3.16398	3.14181	1.06438	1.8092	3.16398	ZT0	Absent_Koike2012	Absent_Koike2012
ENSMUSG00000062762	Ei24	9	36586740	36604938	-	6.23e-05	0.00248712	50.9676	45.8347	40.343	43.7839	50.9676	ZT0	Present_Koike2012	Present_Koike2012
ENSMUSG00000044847	Lsm11	11	45741771	45758437	-	6.27e-05	0.00249862	0.535895	0.399782	0.425309	0.528452	0.535895	ZT0	Absent_Koike2012	Absent_Koike2012
ENSMUSG00000092563	Gm3617	1	39371744	39372298	+	6.29e-05	0.00249929	0.0816645	0.00628775	0.00380125	0.0140993	0.0816645	ZT0	Absent_Koike2012	Absent_Koike2012
ENSMUSG00000052214	Opa3	7	19813683	19841892	+	6.31e-05	0.00250194	6.94281	5.30083	6.65389	6.76275	6.94281	ZT0	Absent_Koike2012	Absent_Koike2012
ENSMUSG00000085031	Gm16982	7	148795965	148799646	-	6.84e-05	0.00263289	0.736271	0.553345	0.491959	0.63432	0.736271	ZT0	Absent_Koike2012	Absent_Koike2012
ENSMUSG00000049555	Tmie	9	110768215	110782617	-	6.9e-05	0.00264663	5.05348	2.56171	2.12519	4.62009	5.05348	ZT0	Present_Koike2012	Absent_Koike2012
ENSMUSG00000016344	Ppdpf	2	180921952	180923476	+	7.21e-05	0.00272763	20.6506	17.5408	14.0315	17.2343	20.6506	ZT0	Absent_Koike2012	Absent_Koike2012
ENSMUSG00000068876	Cgn	3	94464507	94590414	-	7.53e-05	0.00281147	3.20261	2.45681	1.88886	2.96273	3.20261	ZT0	Absent_Koike2012	Present_Koike2012
ENSMUSG00000032575	Manf	9	106740643	106794310	-	7.61e-05	0.00282577	22.208	9.88858	13.8637	22.1494	22.208	ZT0	Absent_Koike2012	Absent_Koike2012
ENSMUSG00000030771	Micalcl	7	119511822	119556617	+	7.63e-05	0.00282583	0.327614	0.125847	0.0784482	0.199587	0.327614	ZT0	Absent_Koike2012	Absent_Koike2012
ENSMUSG00000047617	BC029214	2	25310661	25316614	-	7.65e-05	0.00282825	4.68109	1.99676	1.36924	1.95242	4.68109	ZT0	Present_Koike2012	Absent_Koike2012
ENSMUSG00000030031	Kbtbd8	6	95067234	95079712	+	7.68e-05	0.00283476	0.986952	0.2764	0.834529	0.688206	0.986952	ZT0	Present_Koike2012	Absent_Koike2012
ENSMUSG00000057606	Colq	14	32336268	32404529	-	7.78e-05	0.0028533	25.4553	18.0076	10.8523	21.0026	25.4553	ZT0	Absent_Koike2012	Absent_Koike2012
ENSMUSG00000032615	Nt5m	11	59652949	59694470	+	8.84e-05	0.00313011	1.88465	1.32838	1.49819	1.74198	1.88465	ZT0	Absent_Koike2012	Absent_Koike2012
ENSMUSG00000071711	Mpst	15	78237142	78244432	+	9e-05	0.00316614	25.8613	19.5281	19.4734	25.3972	25.8613	ZT0	Present_Koike2012	Absent_Koike2012
ENSMUSG00000053617	Sh3pxd2a	19	47334664	47538901	-	9.43e-05	0.00328306	4.21758	3.62946	2.19661	3.0852	4.21758	ZT0	Absent_Koike2012	Absent_Koike2012
ENSMUSG00000052632	Asap2	12	20996320	21276032	+	9.62e-05	0.00332302	0.978162	0.716025	0.252096	0.538066	0.978162	ZT0	Present_Koike2012	Present_Koike2012
ENSMUSG00000039616	Mocos	18	24812192	24860057	+	9.68e-05	0.00333663	17.103	15.8869	13.2554	15.8254	17.103	ZT0	Present_Koike2012	Absent_Koike2012
ENSMUSG00000002963	Pnkp	7	52112509	52118295	+	9.75e-05	0.00334947	5.10371	4.36266	3.62237	4.0409	5.10371	ZT0	Present_Koike2012	Absent_Koike2012
ENSMUSG00000026811	St6galnac6	2	32455229	32476326	+	9.85e-05	0.00337067	6.86218	5.82108	5.15607	6.74484	6.86218	ZT0	Absent_Koike2012	Absent_Koike2012
ENSMUSG00000042487	Leo1	9	75289331	75314239	+	9.91e-05	0.00337453	8.16862	5.06875	3.66552	5.86794	8.16862	ZT0	Present_Koike2012	Absent_Koike2012
ENSMUSG00000003585	Sec14l2	11	3997042	4023418	-	0.000100637	0.00342366	121.682	105.596	92.3063	110.813	121.682	ZT0	Present_Koike2012	Present_Koike2012
ENSMUSG00000026974	Zmynd19	2	24805312	24817595	+	0.000103079	0.00348811	1.7864	1.18993	1.77313	1.65437	1.7864	ZT0	Absent_Koike2012	Absent_Koike2012
ENSMUSG00000008435	Rdh13	7	4376372	4397251	-	0.000111391	0.00369556	1.57085	0.990389	1.56453	1.00596	1.57085	ZT0	Present_Koike2012	Absent_Koike2012
ENSMUSG00000008855	Hdac5	11	102055746	102091480	-	0.000114731	0.00374465	2.81383	2.5116	1.8177	2.80291	2.81383	ZT0	Present_Koike2012	Absent_Koike2012
ENSMUSG00000036613	Tssc1	12	29436693	29552356	+	0.000114881	0.00374465	4.15996	3.16279	2.76489	3.67691	4.15996	ZT0	Present_Koike2012	Absent_Koike2012
ENSMUSG00000023067	Cdkn1a	17	29227924	29237667	+	0.000120086	0.00388289	2.1532	0.303162	0.318197	0.657133	2.1532	ZT0	Present_Koike2012	Absent_Koike2012
ENSMUSG00000038055	Dexi	16	10530300	10543147	-	0.000120887	0.00390384	7.71561	5.65835	5.43368	7.33966	7.71561	ZT0	Present_Koike2012	Absent_Koike2012
ENSMUSG00000043398	Gpr135	12	73170605	73171978	-	0.000123784	0.00396601	0.226318	0.0960768	0.198473	0.120124	0.226318	ZT0	Absent_Koike2012	Absent_Koike2012
ENSMUSG00000030748	Il4ra	7	132695785	132722986	+	0.000124148	0.00396601	5.85637	5.36127	4.26783	5.47325	5.85637	ZT0	Present_Koike2012	Present_Koike2012
ENSMUSG00000024807	Syvn1	19	6046576	6053712	+	0.000124216	0.00396601	5.45908	2.54896	2.52938	4.17159	5.45908	ZT0	Absent_Koike2012	Absent_Koike2012
ENSMUSG00000091093	Gm17302	12	101447198	101448024	-	0.000129125	0.00406664	9.66902	7.39083	7.12057	8.72155	9.66902	ZT0	Absent_Koike2012	Absent_Koike2012
ENSMUSG00000057778	Cyb5d2	11	72590734	72609644	-	0.00013584	0.00420527	2.56107	2.10345	1.97584	2.2986	2.56107	ZT0	Absent_Koike2012	Absent_Koike2012
ENSMUSG00000025408	Ddit3	10	126727830	126733344	+	0.000137958	0.00425014	1.8631	0.708614	0.787195	1.07386	1.8631	ZT0	Absent_Koike2012	Absent_Koike2012
ENSMUSG00000075225	Ccdc162	10	41258652	41429106	-	0.000138784	0.00427042	1.18195	1.06836	0.636155	0.745101	1.18195	ZT0	Present_Koike2012	Present_Koike2012
ENSMUSG00000005469	Prkaca	8	86496877	86520344	+	0.000139352	0.00428272	16.2812	14.5216	12.8405	14.5162	16.2812	ZT0	Absent_Koike2012	Absent_Koike2012
ENSMUSG00000019818	Cd164	10	41239306	41250848	+	0.000142765	0.00433658	87.623	82.7985	69.1169	70.0831	87.623	ZT0	Absent_Koike2012	Absent_Koike2012
ENSMUSG00000059708	Akap17b	X	34148309	34185390	-	0.000142423	0.00433658	1.51155	0.784818	1.18654	1.33476	1.51155	ZT0	Absent_Koike2012	Absent_Koike2012
ENSMUSG00000031864	Ints10	8	71317828	71353309	+	0.00014587	0.00438917	1.03415	0.670656	0.782203	0.990511	1.03415	ZT0	Absent_Koike2012	Absent_Koike2012
ENSMUSG00000045752	Tssc4	7	150255154	150256998	+	0.000148263	0.0044235	4.22503	3.12722	3.10039	3.67081	4.22503	ZT0	Present_Koike2012	Absent_Koike2012
ENSMUSG00000028042	Zbtb7b	3	89181566	89198698	-	0.000150913	0.00448262	8.59486	8.1616	6.48335	6.87754	8.59486	ZT0	Present_Koike2012	Absent_Koike2012
ENSMUSG00000039737	Prkrip1	5	136653997	136674833	-	0.000151825	0.00449242	1.05497	0.741936	0.827961	0.744306	1.05497	ZT0	Absent_Koike2012	Absent_Koike2012
ENSMUSG00000004500	Zfp324	7	13551187	13559585	+	0.000155127	0.00455834	2.6884	1.45636	1.62529	2.05639	2.6884	ZT0	Absent_Koike2012	Absent_Koike2012
ENSMUSG00000033253	Szt2	4	118035348	118081878	-	0.000163206	0.00473558	1.19182	0.991431	0.729895	1.02937	1.19182	ZT0	Absent_Koike2012	Absent_Koike2012
ENSMUSG00000032902	Slc16a1	3	104442591	104462385	+	0.00016664	0.00478917	17.8528	12.8604	9.74509	13.6456	17.8528	ZT0	Present_Koike2012	Absent_Koike2012
ENSMUSG00000029641	Rasl11a	5	147656647	147659302	+	0.000168892	0.00483065	0.29574	0.105011	0.0984005	0.235246	0.29574	ZT0	Absent_Koike2012	Absent_Koike2012
ENSMUSG00000050445	Cyp8b1	9	121823474	121825423	-	0.000169419	0.0048386	124.925	88.9375	41.3588	99.0876	124.925	ZT0	Absent_Koike2012	Absent_Koike2012
ENSMUSG00000020182	Ddc	11	11714104	11798047	-	0.000176737	0.00497504	19.6029	12.5121	8.38536	15.0676	19.6029	ZT0	Present_Koike2012	Absent_Koike2012
ENSMUSG00000060862	Zbtb40	4	136535647	136604716	-	0.000178515	0.00500845	1.19275	0.604425	0.87388	0.944767	1.19275	ZT0	Absent_Koike2012	Absent_Koike2012
ENSMUSG00000026389	Steap3	1	122087334	122169282	-	0.000182054	0.00506768	2.26299	2.07015	1.33579	1.78159	2.26299	ZT0	Present_Koike2012	Present_Koike2012
ENSMUSG00000044641	Pard6b	2	167906504	167926703	+	0.000194532	0.00532857	1.94221	1.32973	1.24188	1.56945	1.94221	ZT0	Absent_Koike2012	Absent_Koike2012
ENSMUSG00000042210	Abhd14a	9	106342382	106350009	-	0.000195784	0.0053571	4.1915	3.38294	2.69548	3.49349	4.1915	ZT0	Present_Koike2012	Absent_Koike2012
ENSMUSG00000068114	Ccdc134	15	81958352	81972630	+	0.000199857	0.00543983	1.54757	0.672652	0.886783	1.07636	1.54757	ZT0	Absent_Koike2012	Absent_Koike2012
ENSMUSG00000021400	Wrnip1	13	32893907	32914478	+	0.000206833	0.00556962	11.3397	10.1243	6.16646	9.84484	11.3397	ZT0	Present_Koike2012	Absent_Koike2012
ENSMUSG00000045287	Rtn4rl1	11	75007285	75081271	+	0.000207407	0.00557915	2.43376	1.85331	1.27128	2.13238	2.43376	ZT0	Present_Koike2012	Absent_Koike2012
ENSMUSG00000067279	Ppp1r3c	19	36806227	36811143	-	0.000208298	0.00558593	46.2904	20.936	9.97633	20.2173	46.2904	ZT0	Present_Koike2012	Present_Koike2012
ENSMUSG00000039242	B3galnt2	13	14046941	14091335	+	0.000208654	0.00558908	6.58774	4.17886	5.33377	6.2747	6.58774	ZT0	Present_Koike2012	Present_Koike2012
ENSMUSG00000032607	Amt	9	108199184	108203902	+	0.000212279	0.00565651	11.243	8.90748	4.87694	5.61539	11.243	ZT0	Present_Koike2012	Absent_Koike2012
ENSMUSG00000005483	Dnajb1	8	86132074	86135801	+	0.000212539	0.00565739	9.67895	3.78736	6.42252	7.34631	9.67895	ZT0	Present_Koike2012	Absent_Koike2012
ENSMUSG00000057134	Ado	10	67007260	67011703	-	0.000213482	0.00566609	4.65058	3.65637	3.66771	4.43637	4.65058	ZT0	Absent_Koike2012	Absent_Koike2012
ENSMUSG00000047123	Ticam1	17	56408742	56416209	-	0.00022383	0.00585111	2.98618	2.17752	1.85707	1.88141	2.98618	ZT0	Absent_Koike2012	Absent_Koike2012
ENSMUSG00000080679	AC112790.1	10	86308556	86308653	+	0.00022583	0.005888	0.0543872	0.00573975	0	0.0062075	0.0543872	ZT0	Absent_Koike2012	Absent_Koike2012
ENSMUSG00000022614	Lmf2	15	89181435	89186090	-	0.000234927	0.00604067	4.2367	3.93025	3.43792	3.68706	4.2367	ZT0	Absent_Koike2012	Present_Koike2012
ENSMUSG00000018102	Hist1h2bc	13	23776068	23784357	+	0.000241718	0.00612648	79.8293	60.4135	55.381	72.9782	79.8293	ZT0	Present_Koike2012	Present_Koike2012
ENSMUSG00000036216	Leap2	11	53235683	53236672	-	0.00024363	0.00615142	84.7196	43.7251	36.7163	61.7101	84.7196	ZT0	Present_Koike2012	Present_Koike2012
ENSMUSG00000078584	AU022252	4	118876175	118905317	-	0.000244786	0.0061735	4.81769	4.7104	3.5878	4.00456	4.81769	ZT0	Absent_Koike2012	Present_Koike2012
ENSMUSG00000040128	Pnrc1	4	33332398	33377138	-	0.000246584	0.00620437	23.6122	14.0671	9.8781	15.3196	23.6122	ZT0	Present_Koike2012	Present_Koike2012
ENSMUSG00000020782	Llgl2	11	115685363	115717094	+	0.00024824	0.00621735	3.48933	3.31594	2.58227	3.37741	3.48933	ZT0	Absent_Koike2012	Absent_Koike2012
ENSMUSG00000002658	Gtf2f1	17	57142826	57150723	-	0.000255827	0.00631908	9.33794	6.48451	7.21056	8.35238	9.33794	ZT0	Absent_Koike2012	Absent_Koike2012
ENSMUSG00000003228	Grk5	19	60965652	61168456	+	0.000256021	0.00631908	1.74216	0.803396	0.37071	0.697874	1.74216	ZT0	Present_Koike2012	Absent_Koike2012
ENSMUSG00000001138	Cnnm3	1	36568712	36585082	+	0.000257036	0.00632571	1.76301	1.64037	1.24247	1.38664	1.76301	ZT0	Absent_Koike2012	Absent_Koike2012
ENSMUSG00000032121	Tmem218	9	37015918	37030795	+	0.000257284	0.00632571	2.54264	2.10356	1.37989	1.13642	2.54264	ZT0	Absent_Koike2012	Absent_Koike2012
ENSMUSG00000024589	Nedd4l	18	65047410	65377480	+	0.000256917	0.00632571	3.47649	2.16187	1.5862	2.97571	3.47649	ZT0	Absent_Koike2012	Present_Koike2012
ENSMUSG00000040102	Klhdc5	6	147039663	147061300	+	0.00025912	0.00634021	3.7235	2.59765	2.96126	3.20339	3.7235	ZT0	Absent_Koike2012	Absent_Koike2012
ENSMUSG00000021497	Txndc15	13	55816011	55827582	+	0.00026069	0.00636639	43.403	38.775	36.0617	40.3504	43.403	ZT0	Present_Koike2012	Absent_Koike2012
ENSMUSG00000037892	Pcdh18	3	49547218	49561238	-	0.000262354	0.00638864	0.455688	0.262307	0.226151	0.307217	0.455688	ZT0	Absent_Koike2012	Absent_Koike2012
ENSMUSG00000087275	1110002J07Rik	10	66375237	66383006	-	0.000272932	0.006546	0.129677	0.118168	0.0459777	0.127947	0.129677	ZT0	Absent_Koike2012	Absent_Koike2012
ENSMUSG00000058756	Thra	11	98601952	98630320	+	0.000277447	0.00662264	1.6858	1.62707	1.09641	1.16501	1.6858	ZT0	Absent_Koike2012	Absent_Koike2012
ENSMUSG00000044052	Ccr10	11	101034311	101036757	-	0.000277689	0.00662264	0.0917835	0.015882	0.048665	0.0622743	0.0917835	ZT0	Absent_Koike2012	Absent_Koike2012
ENSMUSG00000022246	Rai14	15	10498734	10644386	-	0.000279938	0.00666426	5.63303	5.07076	3.33477	4.34833	5.63303	ZT0	Absent_Koike2012	Absent_Koike2012
ENSMUSG00000010045	Tmem115	9	107436276	107440987	+	0.000284172	0.00673308	9.30579	8.10553	7.94634	7.56579	9.30579	ZT0	Absent_Koike2012	Absent_Koike2012
ENSMUSG00000032280	Tle3	9	61220190	61266297	+	0.000292994	0.00688697	0.808936	0.611973	0.439528	0.654639	0.808936	ZT0	Absent_Koike2012	Absent_Koike2012
ENSMUSG00000048217	Nags	11	102006827	102010791	+	0.000292624	0.00688697	17.4678	14.2231	14.391	16.8984	17.4678	ZT0	Present_Koike2012	Absent_Koike2012
ENSMUSG00000053536	Cstf2t	19	31157331	31161080	+	0.000303925	0.00706945	9.24634	7.8885	6.9073	7.60197	9.24634	ZT0	Absent_Koike2012	Absent_Koike2012
ENSMUSG00000031327	Chic1	X	100551815	100591431	+	0.000313182	0.00719922	1.76954	1.31778	0.674994	1.13804	1.76954	ZT0	Present_Koike2012	Absent_Koike2012
ENSMUSG00000020741	1300001I01Rik	11	74462997	74484349	+	0.00032515	0.00738758	39.7822	36.2517	28.7784	29.7726	39.7822	ZT0	Absent_Koike2012	Absent_Koike2012
ENSMUSG00000013150	Gfod2	8	108237754	108282564	-	0.000336217	0.00753834	1.4689	0.906687	0.673271	1.23613	1.4689	ZT0	Present_Koike2012	Absent_Koike2012
ENSMUSG00000024026	Glo1	17	30729811	30749604	-	0.000336879	0.00753834	187.978	173.295	139.494	138.981	187.978	ZT0	Present_Koike2012	Absent_Koike2012
ENSMUSG00000016520	Lnx2	5	147828231	147888162	-	0.000362422	0.00794363	4.71586	3.0958	2.80183	3.8539	4.71586	ZT0	Present_Koike2012	Present_Koike2012
ENSMUSG00000047554	Tmem41b	7	117115701	117130443	-	0.000364003	0.0079621	4.04705	2.64732	3.47695	4.03637	4.04705	ZT0	Absent_Koike2012	Absent_Koike2012
ENSMUSG00000038910	Plcl2	17	50648872	50827818	+	0.00036516	0.00796932	3.58048	3.55673	3.22228	3.40914	3.58048	ZT0	Absent_Koike2012	Absent_Koike2012
ENSMUSG00000020857	Nme2	11	93811128	93817573	-	0.000366027	0.00797456	31.4512	25.8384	28.8592	30.4246	31.4512	ZT0	Absent_Koike2012	Absent_Koike2012
ENSMUSG00000074102	Rbm15b	9	106783260	106784620	-	0.000367292	0.00799528	4.43363	2.63593	3.13828	3.00407	4.43363	ZT0	Present_Koike2012	Absent_Koike2012
ENSMUSG00000058706	0610030E20Rik	6	72297311	72303152	+	0.000382408	0.00824672	4.05228	3.79988	2.36123	2.78165	4.05228	ZT0	Absent_Koike2012	Absent_Koike2012
ENSMUSG00000041959	S100a10	3	93359002	93368565	+	0.000405683	0.00856735	41.2045	26.956	16.4819	25.1908	41.2045	ZT0	Present_Koike2012	Present_Koike2012
ENSMUSG00000031788	Kifc3	8	97623732	97666440	-	0.000408856	0.00861271	4.74276	2.85247	3.22306	4.69874	4.74276	ZT0	Absent_Koike2012	Absent_Koike2012
ENSMUSG00000000902	Smarcb1	10	75359514	75384362	-	0.000410689	0.00863704	1.45766	1.2645	1.07777	1.28737	1.45766	ZT0	Absent_Koike2012	Absent_Koike2012
ENSMUSG00000026172	Bcs1l	1	74634863	74639017	+	0.000413633	0.00867783	3.44673	2.74528	2.66409	3.11218	3.44673	ZT0	Present_Koike2012	Absent_Koike2012
ENSMUSG00000022098	Bmp1	14	70874364	70920067	-	0.000418028	0.00873566	18.1023	14.913	14.6814	17.7761	18.1023	ZT0	Absent_Koike2012	Absent_Koike2012
ENSMUSG00000021336	Slc17a4	13	23989607	24006876	-	0.000419042	0.00874055	10.0777	7.73478	5.46164	5.2819	10.0777	ZT0	Present_Koike2012	Absent_Koike2012
ENSMUSG00000002393	Nr2f6	8	73898022	73905859	-	0.000428703	0.00883337	13.8198	11.9506	9.65995	12.2812	13.8198	ZT0	Present_Koike2012	Absent_Koike2012
ENSMUSG00000022574	Naprt1	15	75721394	75724911	-	0.000429364	0.00883984	31.4207	26.2841	25.4017	30.9697	31.4207	ZT0	Present_Koike2012	Absent_Koike2012
ENSMUSG00000053460	Ggcx	6	72364302	72380706	+	0.000442324	0.00906265	30.3117	26.4846	24.8899	26.7024	30.3117	ZT0	Absent_Koike2012	Absent_Koike2012
ENSMUSG00000038422	Hdhd3	4	62160042	62164501	-	0.000442685	0.00906276	13.859	8.05982	7.14313	12.2925	13.859	ZT0	Present_Koike2012	Absent_Koike2012
ENSMUSG00000001763	Tspan33	6	29644222	29668559	+	0.00044326	0.00906723	2.17393	1.87592	1.45618	2.12116	2.17393	ZT0	Absent_Koike2012	Absent_Koike2012
ENSMUSG00000015176	Nolc1	19	46150353	46160018	+	0.00045449	0.00921547	8.5557	3.57219	5.76068	5.35175	8.5557	ZT0	Absent_Koike2012	Absent_Koike2012
ENSMUSG00000000876	Pxmp4	2	154411494	154429444	-	0.000457845	0.009254	21.2843	14.5311	10.6603	14.5559	21.2843	ZT0	Present_Koike2012	Present_Koike2012
ENSMUSG00000071649	B3gat3	19	8994864	9001724	+	0.000476569	0.00955915	12.1052	10.3918	7.97987	8.53014	12.1052	ZT0	Present_Koike2012	Absent_Koike2012
ENSMUSG00000026798	Coq4	2	29643013	29653455	+	0.000477765	0.00955915	1.41978	1.207	1.13421	1.18982	1.41978	ZT0	Absent_Koike2012	Absent_Koike2012
ENSMUSG00000042787	Exog	9	119354041	119374635	+	0.000481802	0.00963111	0.434162	0.247069	0.324798	0.417515	0.434162	ZT0	Absent_Koike2012	Absent_Koike2012
ENSMUSG00000048832	Vps37c	19	10763305	10788909	+	0.000505585	0.00996563	3.10816	2.22223	2.57488	2.39956	3.10816	ZT0	Absent_Koike2012	Absent_Koike2012
ENSMUSG00000033917	Gde1	7	125832059	125849292	-	6.21e-10	2.33e-06	19.7179	14.4237	31.2716	31.1073	31.2716	ZT12	Present_Koike2012	Present_Koike2012
ENSMUSG00000021775	Nr1d2	14	19036568	19071641	-	6.42e-10	2.33e-06	1.22759	11.3222	13.7592	4.48466	13.7592	ZT12	Present_Koike2012	Present_Koike2012
ENSMUSG00000059824	Dbp	7	52960458	52965525	+	7.89e-10	2.51e-06	0.139928	6.98034	8.90461	1.02942	8.90461	ZT12	Present_Koike2012	Present_Koike2012
ENSMUSG00000033161	Atp1a1	3	101380142	101408586	-	9.76e-10	2.76e-06	47.6825	48.4413	69.604	67.466	69.604	ZT12	Present_Koike2012	Present_Koike2012
ENSMUSG00000021814	Anxa7	14	21274483	21299355	-	1.42e-09	3.61e-06	18.2429	20.9094	31.4101	21.4509	31.4101	ZT12	Present_Koike2012	Absent_Koike2012
ENSMUSG00000020572	Nampt	12	33505200	33538234	+	9.48e-09	1.61e-05	10.1382	9.57274	37.2509	23.2561	37.2509	ZT12	Present_Koike2012	Present_Koike2012
ENSMUSG00000028957	Per3	4	150377761	150418774	-	6.1e-08	4.67e-05	0.155406	0.76661	2.74714	1.44826	2.74714	ZT12	Present_Koike2012	Present_Koike2012
ENSMUSG00000022295	Atp6v1c1	15	38591659	38622198	+	6.41e-08	4.67e-05	10.6032	12.3749	15.2225	10.4527	15.2225	ZT12	Present_Koike2012	Absent_Koike2012
ENSMUSG00000044345	Marveld1	19	42221890	42226185	+	1.06e-07	6.59e-05	4.95871	3.51299	7.81425	7.26513	7.81425	ZT12	Present_Koike2012	Present_Koike2012
ENSMUSG00000009378	Slc16a12	19	34742893	34821779	-	1.13e-07	6.84e-05	6.47799	5.79393	14.6341	10.2534	14.6341	ZT12	Present_Koike2012	Present_Koike2012
ENSMUSG00000031016	Wee1	7	117265864	117285626	+	1.27e-07	7.53e-05	0.829927	1.14887	4.77979	3.09295	4.77979	ZT12	Present_Koike2012	Present_Koike2012
ENSMUSG00000054321	Taf4b	18	14941754	15058868	+	1.47e-07	8.01e-05	0.411537	0.521118	0.640631	0.330618	0.640631	ZT12	Absent_Koike2012	Present_Koike2012
ENSMUSG00000040659	Efhd2	4	141414057	141430835	-	1.75e-07	8.01e-05	4.82693	5.3278	11.7136	7.50713	11.7136	ZT12	Present_Koike2012	Absent_Koike2012
ENSMUSG00000032788	Pdxk	10	77899489	77927720	-	1.76e-07	8.01e-05	9.13227	6.67257	13.4236	13.3765	13.4236	ZT12	Present_Koike2012	Absent_Koike2012
ENSMUSG00000025981	Coq10b	1	55109614	55129545	+	1.65e-07	8.01e-05	8.85808	10.55	32.5057	11.6806	32.5057	ZT12	Present_Koike2012	Present_Koike2012
ENSMUSG00000035828	Pim3	15	88692616	88696150	+	1.5e-07	8.01e-05	4.74977	10.1359	18.457	7.99513	18.457	ZT12	Absent_Koike2012	Absent_Koike2012
ENSMUSG00000024066	Xdh	17	74233248	74299522	-	1.71e-07	8.01e-05	26.2767	27.8313	39.5991	32.0511	39.5991	ZT12	Present_Koike2012	Present_Koike2012
ENSMUSG00000027253	Lrp4	2	91297668	91354058	+	1.63e-07	8.01e-05	2.25389	1.9778	3.62151	3.48193	3.62151	ZT12	Present_Koike2012	Absent_Koike2012
ENSMUSG00000028792	Ak2	4	128669202	128688773	+	1.91e-07	8.15e-05	55.6541	62.8735	99.92	70.509	99.92	ZT12	Absent_Koike2012	Absent_Koike2012
ENSMUSG00000026064	Ptp4a1	1	30997148	31006615	-	1.95e-07	8.15e-05	12.8648	12.388	23.0934	18.5038	23.0934	ZT12	Present_Koike2012	Absent_Koike2012
ENSMUSG00000038116	Phf20	2	156022202	156135688	+	2.11e-07	8.41e-05	0.935888	0.909629	1.27706	1.01675	1.27706	ZT12	Absent_Koike2012	Absent_Koike2012
ENSMUSG00000052566	Hook2	8	87514494	87527263	+	2.28e-07	8.42e-05	3.28727	3.71752	6.1278	3.26845	6.1278	ZT12	Present_Koike2012	Absent_Koike2012
ENSMUSG00000038550	Gm129	3	95682426	95686174	-	2.77e-07	9.41e-05	0.0635579	0.588778	4.15116	0.615171	4.15116	ZT12	Present_Koike2012	Absent_Koike2012
ENSMUSG00000022462	Slc38a2	15	96517825	96530129	-	3.05e-07	0.000100658	12.5199	22.1275	34.0685	13.2132	34.0685	ZT12	Present_Koike2012	Absent_Koike2012
ENSMUSG00000034617	Mtrr	13	68699657	68720998	-	3.68e-07	0.000110124	1.41958	0.819156	1.64691	1.39121	1.64691	ZT12	Absent_Koike2012	Present_Koike2012
ENSMUSG00000033060	Lmo7	14	102129145	102349230	+	3.65e-07	0.000110124	0.869285	1.03729	1.62044	1.25468	1.62044	ZT12	Present_Koike2012	Present_Koike2012
ENSMUSG00000025078	Nhlrc2	19	56622751	56673336	+	3.68e-07	0.000110124	3.65461	3.71993	6.41058	5.00298	6.41058	ZT12	Present_Koike2012	Present_Koike2012
ENSMUSG00000023307	March5	19	37282033	37296629	+	3.86e-07	0.000111546	16.0434	17.9079	21.0892	15.7409	21.0892	ZT12	Present_Koike2012	Absent_Koike2012
ENSMUSG00000038023	Atp6v0a2	5	125079673	125204824	+	4.04e-07	0.0001138	6.35973	5.24727	7.05004	6.67354	7.05004	ZT12	Absent_Koike2012	Absent_Koike2012
ENSMUSG00000004018	Fancl	11	26286135	26371876	+	4.17e-07	0.000115251	1.1618	1.51498	1.61069	1.25238	1.61069	ZT12	Absent_Koike2012	Absent_Koike2012
ENSMUSG00000024085	Man2a1	17	64950076	65104450	+	4.25e-07	0.000116273	33.5057	36.6325	52.2188	47.4401	52.2188	ZT12	Present_Koike2012	Absent_Koike2012
ENSMUSG00000024190	Dusp1	17	26642535	26645464	-	4.98e-07	0.000129432	2.4251	1.99287	7.06146	3.40336	7.06146	ZT12	Absent_Koike2012	Absent_Koike2012
ENSMUSG00000002068	Ccne1	7	38883003	38892553	-	5.4e-07	0.000133412	0.221192	0.343343	1.33424	0.23451	1.33424	ZT12	Present_Koike2012	Absent_Koike2012
ENSMUSG00000073139	BC023829	X	67712928	67730355	-	5.71e-07	0.000133412	3.20118	3.09461	4.56649	4.10049	4.56649	ZT12	Absent_Koike2012	Absent_Koike2012
ENSMUSG00000022139	Mbnl2	14	120674891	120830919	+	5.19e-07	0.000133412	6.83933	5.64027	10.17	8.38204	10.17	ZT12	Absent_Koike2012	Present_Koike2012
ENSMUSG00000027433	Xrn2	2	146838732	146903736	+	5.4e-07	0.000133412	9.28344	11.7777	12.0637	8.26574	12.0637	ZT12	Absent_Koike2012	Present_Koike2012
ENSMUSG00000038481	Cdk19	10	40069114	40203624	+	5.91e-07	0.000136626	0.907027	1.37098	1.46476	1.13552	1.46476	ZT12	Absent_Koike2012	Absent_Koike2012
ENSMUSG00000042476	Abcb4	5	8893717	8959225	+	6.17e-07	0.000141281	40.8721	49.8482	51.3667	33.86	51.3667	ZT12	Present_Koike2012	Absent_Koike2012
ENSMUSG00000091905	Gm6395	12	65887298	65888021	+	6.59e-07	0.000145828	11.9217	12.2926	18.4049	14.0124	18.4049	ZT12	Absent_Koike2012	Absent_Koike2012
ENSMUSG00000066357	Wdr6	9	108474644	108481070	-	6.7e-07	0.00014699	3.87056	5.26628	6.14866	3.43139	6.14866	ZT12	Present_Koike2012	Absent_Koike2012
ENSMUSG00000028878	Fam76a	4	132455128	132478473	-	7.11e-07	0.00015123	2.92809	3.75583	5.07285	3.30622	5.07285	ZT12	Present_Koike2012	Absent_Koike2012
ENSMUSG00000020733	Slc9a3r1	11	115024655	115042495	+	7.25e-07	0.00015123	48.1995	52.3599	73.0072	67.5312	73.0072	ZT12	Absent_Koike2012	Absent_Koike2012
ENSMUSG00000039917	Rhbdd2	5	136108488	136122318	+	8.2e-07	0.000163304	0.707273	0.804569	1.39812	1.20435	1.39812	ZT12	Present_Koike2012	Absent_Koike2012
ENSMUSG00000071551	Akr1c19	13	4227946	4247927	+	8.26e-07	0.000163304	35.8096	31.3568	76.4573	56.4887	76.4573	ZT12	Present_Koike2012	Present_Koike2012
ENSMUSG00000025077	Dclre1a	19	56603649	56622516	-	8.19e-07	0.000163304	1.94789	2.26507	3.44387	2.7121	3.44387	ZT12	Present_Koike2012	Absent_Koike2012
ENSMUSG00000020131	Pcsk4	10	79784028	79792243	-	8.46e-07	0.000165509	0.38597	1.21344	2.55881	1.0908	2.55881	ZT12	Present_Koike2012	Present_Koike2012
ENSMUSG00000001436	Slc19a1	10	76494986	76523747	+	9.58e-07	0.000179229	0.649466	0.687789	1.18234	0.669768	1.18234	ZT12	Present_Koike2012	Present_Koike2012
ENSMUSG00000051671	1810063B05Rik	8	128946401	128949334	+	1.04e-06	0.000188556	6.65266	5.25982	8.31619	7.81383	8.31619	ZT12	Absent_Koike2012	Absent_Koike2012
ENSMUSG00000029578	Wipi2	5	143105496	143146542	+	1.06e-06	0.000189544	7.82741	8.61878	8.69642	6.87433	8.69642	ZT12	Absent_Koike2012	Absent_Koike2012
ENSMUSG00000017774	Myo1c	11	75464006	75488134	+	1.14e-06	0.000196244	5.03324	4.82815	6.40432	5.47726	6.40432	ZT12	Absent_Koike2012	Absent_Koike2012
ENSMUSG00000015869	Prpsap1	11	116332159	116355516	-	1.14e-06	0.000196244	6.40803	6.57523	8.41009	5.79529	8.41009	ZT12	Absent_Koike2012	Absent_Koike2012
ENSMUSG00000020593	Lpin1	12	16542475	16596576	-	1.16e-06	0.000196244	2.2912	4.33564	36.5948	6.85555	36.5948	ZT12	Present_Koike2012	Present_Koike2012
ENSMUSG00000023150	Ivns1abp	1	153191628	153211575	+	1.16e-06	0.000196244	18.1442	14.3047	26.4979	21.6983	26.4979	ZT12	Present_Koike2012	Present_Koike2012
ENSMUSG00000044749	Abca6	11	110038134	110113090	-	1.2e-06	0.000197965	34.6888	44.5246	50.6347	36.0938	50.6347	ZT12	Present_Koike2012	Absent_Koike2012
ENSMUSG00000042510	AA986860	1	132628553	132641198	+	1.25e-06	0.000204867	0.285131	0.14007	1.18862	0.321302	1.18862	ZT12	Absent_Koike2012	Absent_Koike2012
ENSMUSG00000022517	Mgrn1	16	4886252	4938296	+	1.3e-06	0.000205699	9.59526	12.0608	12.1402	10.0285	12.1402	ZT12	Present_Koike2012	Absent_Koike2012
ENSMUSG00000005615	Pcyt1a	16	32431007	32475156	+	1.27e-06	0.000205699	5.11746	4.80561	6.29176	6.10136	6.29176	ZT12	Absent_Koike2012	Present_Koike2012
ENSMUSG00000084839	Gm14097	2	132520168	132524259	-	1.28e-06	0.000205699	1.43478	6.4824	10.3184	2.5699	10.3184	ZT12	Absent_Koike2012	Absent_Koike2012
ENSMUSG00000031015	Swap70	7	117365217	117427017	+	1.54e-06	0.000233665	1.91614	2.16574	2.74715	2.32464	2.74715	ZT12	Absent_Koike2012	Present_Koike2012
ENSMUSG00000014496	Ankrd28	14	32513201	32643601	-	1.59e-06	0.000238095	5.43972	5.81452	7.28411	6.36203	7.28411	ZT12	Present_Koike2012	Present_Koike2012
ENSMUSG00000020649	Rrm2	12	25393106	25399011	+	1.69e-06	0.000247742	1.29936	0.953259	3.69119	1.92188	3.69119	ZT12	Absent_Koike2012	Absent_Koike2012
ENSMUSG00000037580	Gch1	14	47773570	47809088	-	1.69e-06	0.000247742	32.1231	46.7071	46.8818	25.0134	46.8818	ZT12	Present_Koike2012	Absent_Koike2012
ENSMUSG00000024222	Fkbp5	17	28536040	28654469	-	1.81e-06	0.000257978	1.7138	2.08033	5.20974	3.52625	5.20974	ZT12	Present_Koike2012	Present_Koike2012
ENSMUSG00000019917	2010-09-01	10	58604398	58684595	-	1.86e-06	0.000262336	4.50184	5.44403	5.47631	4.55058	5.47631	ZT12	Absent_Koike2012	Absent_Koike2012
ENSMUSG00000034254	Agpat1	17	34741207	34750394	+	1.88e-06	0.00026431	1.34688	1.0178	1.52145	1.47859	1.52145	ZT12	Absent_Koike2012	Absent_Koike2012
ENSMUSG00000046404	Yod1	1	132613904	132618632	+	2.12e-06	0.00029178	3.47791	2.93033	5.81753	3.08343	5.81753	ZT12	Present_Koike2012	Absent_Koike2012
ENSMUSG00000058729	Lin9	1	182571498	182620816	+	2.27e-06	0.000309217	0.617378	0.939134	1.17755	0.557242	1.17755	ZT12	Absent_Koike2012	Absent_Koike2012
ENSMUSG00000020893	Per1	11	68908719	68923462	+	2.29e-06	0.000309745	0.197746	0.408883	2.09967	0.713122	2.09967	ZT12	Present_Koike2012	Present_Koike2012
ENSMUSG00000021670	Hmgcr	13	97418922	97440891	-	2.36e-06	0.000317206	11.0723	11.7602	35.4194	25.6177	35.4194	ZT12	Present_Koike2012	Present_Koike2012
ENSMUSG00000006641	Slc5a6	5	31338409	31351297	-	2.4e-06	0.000318169	0.97408	1.00007	2.65957	1.08734	2.65957	ZT12	Present_Koike2012	Absent_Koike2012
ENSMUSG00000005514	Por	5	136145903	136211196	+	2.38e-06	0.000318169	20.0344	27.799	74.6496	41.6846	74.6496	ZT12	Present_Koike2012	Present_Koike2012
ENSMUSG00000066170	E230001N04Rik	17	28660238	28662292	+	2.43e-06	0.000320153	0.017731	0.0175915	0.185427	0.052916	0.185427	ZT12	Absent_Koike2012	Absent_Koike2012
ENSMUSG00000028599	Tnfrsf1b	4	144803366	144836773	-	2.68e-06	0.000345779	3.42214	4.14552	6.3938	4.11434	6.3938	ZT12	Absent_Koike2012	Absent_Koike2012
ENSMUSG00000034329	Brip1	11	85871638	86014695	-	2.75e-06	0.000351986	0.199318	0.40384	0.608626	0.250524	0.608626	ZT12	Absent_Koike2012	Absent_Koike2012
ENSMUSG00000048756	Foxo3	10	41901647	41996561	-	2.91e-06	0.000364772	5.21558	7.53126	8.94141	7.03124	8.94141	ZT12	Absent_Koike2012	Present_Koike2012
ENSMUSG00000023977	Ubr2	17	47065241	47147481	-	3.16e-06	0.000388165	6.63222	6.96809	10.2372	7.93448	10.2372	ZT12	Present_Koike2012	Present_Koike2012
ENSMUSG00000029250	Polr2b	5	77739172	77778349	+	3.22e-06	0.000391654	9.65704	8.41085	12.1721	11.694	12.1721	ZT12	Absent_Koike2012	Present_Koike2012
ENSMUSG00000090622	A930033H14Rik	10	68672510	68675846	-	3.33e-06	0.000396898	0.158672	0.207673	1.1537	0.401419	1.1537	ZT12	Absent_Koike2012	Absent_Koike2012
ENSMUSG00000055128	Cgrrf1	14	47451809	47473868	+	3.34e-06	0.000396898	5.44636	4.89373	6.96276	5.90251	6.96276	ZT12	Absent_Koike2012	Absent_Koike2012
ENSMUSG00000024588	Fech	18	64616204	64648720	-	3.38e-06	0.000399518	29.7263	37.3912	39.9113	31.259	39.9113	ZT12	Present_Koike2012	Absent_Koike2012
ENSMUSG00000000296	Tpd52l1	10	31052186	31165727	-	3.52e-06	0.000412567	2.37678	2.62622	3.37045	2.65363	3.37045	ZT12	Absent_Koike2012	Absent_Koike2012
ENSMUSG00000024052	Lpin2	17	71531900	71599157	+	3.59e-06	0.00041708	3.9067	9.11309	19.2313	9.60106	19.2313	ZT12	Present_Koike2012	Present_Koike2012
ENSMUSG00000089712	Gm15889	8	96901821	96903522	+	3.66e-06	0.000423561	0.4501	0.554047	1.81983	1.46298	1.81983	ZT12	Absent_Koike2012	Absent_Koike2012
ENSMUSG00000025280	Polr3a	14	25267916	25306268	-	3.76e-06	0.000431504	3.53333	3.34058	3.81256	3.08813	3.81256	ZT12	Absent_Koike2012	Absent_Koike2012
ENSMUSG00000034667	Xpot	10	121024436	121063372	-	3.95e-06	0.000447254	10.6308	11.1664	15.6716	12.4388	15.6716	ZT12	Present_Koike2012	Absent_Koike2012
ENSMUSG00000005225	Plekha8	6	54545105	54595833	+	4.05e-06	0.000450348	5.64629	3.87646	6.74427	6.11244	6.74427	ZT12	Present_Koike2012	Present_Koike2012
ENSMUSG00000030747	Dgat2	7	106302173	106331223	-	4.07e-06	0.000450348	135.982	146.932	199.307	180.92	199.307	ZT12	Present_Koike2012	Absent_Koike2012
ENSMUSG00000048007	Timm8a1	X	131071795	131076404	-	4.19e-06	0.000457707	15.3945	14.3924	20.5551	17.1684	20.5551	ZT12	Absent_Koike2012	Present_Koike2012
ENSMUSG00000023122	Sult1c2	17	53968962	53985664	-	4.17e-06	0.000457707	1.53496	2.44314	2.56847	1.43685	2.56847	ZT12	Absent_Koike2012	Absent_Koike2012
ENSMUSG00000037606	Osbpl5	7	150874667	150942890	-	4.26e-06	0.000461418	0.521045	0.403097	0.823596	0.681595	0.823596	ZT12	Absent_Koike2012	Absent_Koike2012
ENSMUSG00000033400	Agl	3	116442917	116511084	-	4.39e-06	0.000467401	3.68002	4.34564	5.61107	4.23841	5.61107	ZT12	Present_Koike2012	Absent_Koike2012
ENSMUSG00000030244	Gys2	6	142371133	142421629	-	4.51e-06	0.000477611	33.4015	46.4632	90.6064	66.3574	90.6064	ZT12	Present_Koike2012	Absent_Koike2012
ENSMUSG00000049969	Plekhf2	4	10915809	10935074	-	4.58e-06	0.000480668	4.50606	5.57803	5.76649	4.92066	5.76649	ZT12	Absent_Koike2012	Absent_Koike2012
ENSMUSG00000035354	Uvrag	7	106035253	106289654	-	4.59e-06	0.000480668	6.70371	7.58713	10.1595	7.75143	10.1595	ZT12	Present_Koike2012	Present_Koike2012
ENSMUSG00000060038	Dhps	8	87595656	87599061	+	4.66e-06	0.000481695	2.49448	2.04085	2.88277	2.64245	2.88277	ZT12	Present_Koike2012	Absent_Koike2012
ENSMUSG00000040170	Fmo2	1	164804448	164828857	-	4.64e-06	0.000481695	1.23597	0.968787	2.67563	2.57731	2.67563	ZT12	Present_Koike2012	Present_Koike2012
ENSMUSG00000041891	Lman1	18	66140408	66182234	-	4.93e-06	0.000489677	23.7173	21.8282	28.9742	27.557	28.9742	ZT12	Present_Koike2012	Present_Koike2012
ENSMUSG00000027668	Mfn1	3	32428387	32478161	+	4.94e-06	0.000489677	6.14267	6.74663	8.07804	6.11625	8.07804	ZT12	Present_Koike2012	Absent_Koike2012
ENSMUSG00000015143	Actn1	12	81268529	81361358	-	5.19e-06	0.000503737	4.6193	5.77699	7.10461	5.12362	7.10461	ZT12	Present_Koike2012	Absent_Koike2012
ENSMUSG00000021500	Ddx46	13	55736388	55782617	+	5.23e-06	0.000503737	3.18214	4.39453	4.43396	2.64858	4.43396	ZT12	Absent_Koike2012	Absent_Koike2012
ENSMUSG00000078941	Taf9	13	101421298	101436368	+	5.86e-06	0.000547767	9.57561	10.2902	10.8357	8.1544	10.8357	ZT12	Absent_Koike2012	Absent_Koike2012
ENSMUSG00000017493	Igfbp4	11	98902558	98915706	+	6.17e-06	0.000566655	133.279	151.3	193.202	178.731	193.202	ZT12	Present_Koike2012	Absent_Koike2012
ENSMUSG00000028479	Gne	4	44046947	44097049	-	6.21e-06	0.000568058	9.70574	13.4413	19.464	11.2085	19.464	ZT12	Present_Koike2012	Present_Koike2012
ENSMUSG00000064145	Arih2	9	108505273	108551711	-	6.42e-06	0.000583469	7.83889	9.53249	10.0766	7.13556	10.0766	ZT12	Absent_Koike2012	Absent_Koike2012
ENSMUSG00000000708	Kat2b	17	53706186	53812045	+	6.75e-06	0.000609146	17.6027	21.5168	23.1357	15.7486	23.1357	ZT12	Present_Koike2012	Absent_Koike2012
ENSMUSG00000029804	Herc3	6	58781459	58870392	+	6.86e-06	0.000617066	0.625298	0.974133	1.11716	0.577501	1.11716	ZT12	Present_Koike2012	Absent_Koike2012
ENSMUSG00000020262	Adarb1	10	76753471	76881015	-	7.06e-06	0.000632643	1.0873	1.21982	1.70495	1.21756	1.70495	ZT12	Present_Koike2012	Present_Koike2012
ENSMUSG00000026259	Ngef	1	89373409	89470445	-	7.14e-06	0.000632683	3.99724	5.08025	8.5599	5.39003	8.5599	ZT12	Present_Koike2012	Absent_Koike2012
ENSMUSG00000044026	Tmem20	19	38470470	38480097	+	7.21e-06	0.000633717	6.07511	5.34794	10.4252	5.79137	10.4252	ZT12	Present_Koike2012	Absent_Koike2012
ENSMUSG00000039914	Coq10a	10	127800153	127807088	-	7.4e-06	0.000643033	4.07724	4.47206	4.69801	3.1725	4.69801	ZT12	Present_Koike2012	Absent_Koike2012
ENSMUSG00000025139	Tollip	7	149060718	149104412	-	7.78e-06	0.000669156	8.18112	9.07697	10.8864	9.14133	10.8864	ZT12	Absent_Koike2012	Absent_Koike2012
ENSMUSG00000032596	Uba7	9	107877836	107886391	+	7.83e-06	0.000669972	2.09559	2.6523	2.90104	2.08563	2.90104	ZT12	Absent_Koike2012	Absent_Koike2012
ENSMUSG00000015846	Rxra	2	27531960	27618477	+	7.85e-06	0.000669972	49.4489	58.7395	63.1545	47.1134	63.1545	ZT12	Present_Koike2012	Absent_Koike2012
ENSMUSG00000030662	Ipo5	14	121310416	121347264	+	8.11e-06	0.000680327	10.0316	10.12	13.9909	10.7368	13.9909	ZT12	Absent_Koike2012	Present_Koike2012
ENSMUSG00000003546	Klc4	17	46767574	46782104	-	8.13e-06	0.000680327	14.2122	12.7145	17.2793	16.0489	17.2793	ZT12	Absent_Koike2012	Absent_Koike2012
ENSMUSG00000039050	Osbpl2	2	179854011	179897385	+	8.49e-06	0.000702503	4.67388	4.56494	5.87907	5.01776	5.87907	ZT12	Absent_Koike2012	Absent_Koike2012
ENSMUSG00000023830	Igf2r	17	12875272	12962530	-	8.58e-06	0.000705107	7.68331	8.546	9.5895	7.62954	9.5895	ZT12	Absent_Koike2012	Absent_Koike2012
ENSMUSG00000028452	Vcp	4	42992835	43013379	-	8.77e-06	0.000710106	55.3376	59.0129	62.0523	55.5865	62.0523	ZT12	Absent_Koike2012	Absent_Koike2012
ENSMUSG00000034610	Zcchc11	4	108132031	108232026	+	8.73e-06	0.000710106	1.14067	1.71436	1.98399	1.26293	1.98399	ZT12	Present_Koike2012	Absent_Koike2012
ENSMUSG00000022299	Slc25a32	15	38925737	38944262	-	8.79e-06	0.000710106	3.61083	3.90436	5.62922	3.43192	5.62922	ZT12	Present_Koike2012	Absent_Koike2012
ENSMUSG00000017950	Hnf4a	2	163332544	163398646	+	8.82e-06	0.000710106	89.3147	81.0323	109.245	87.3899	109.245	ZT12	Absent_Koike2012	Absent_Koike2012
ENSMUSG00000059714	Flot1	17	35960175	35969736	+	8.91e-06	0.000712923	2.28402	3.00807	3.58778	1.99906	3.58778	ZT12	Absent_Koike2012	Absent_Koike2012
ENSMUSG00000029998	Pcyox1	6	86336000	86347144	-	9.19e-06	0.00073064	28.684	25.5108	36.0243	33.741	36.0243	ZT12	Absent_Koike2012	Absent_Koike2012
ENSMUSG00000020250	Txnrd1	10	82296696	82360469	+	9.58e-06	0.000754582	25.4955	24.3878	29.9866	25.4903	29.9866	ZT12	Absent_Koike2012	Absent_Koike2012
ENSMUSG00000081535	Gm15453	1	152112665	152113129	-	9.55e-06	0.000754582	2.49742	4.62289	7.13794	4.50198	7.13794	ZT12	Absent_Koike2012	Absent_Koike2012
ENSMUSG00000030102	Itpr1	6	108163112	108501103	+	9.75e-06	0.000765453	7.70546	7.42236	11.2455	9.75484	11.2455	ZT12	Present_Koike2012	Present_Koike2012
ENSMUSG00000051435	Fhad1	4	141446353	141570997	-	1e-05	0.000779695	0.114368	0.116039	0.215398	0.21353	0.215398	ZT12	Absent_Koike2012	Absent_Koike2012
ENSMUSG00000000811	Txnrd3	6	89593982	89625523	+	1e-05	0.000779695	2.14848	2.67489	2.9977	1.96795	2.9977	ZT12	Present_Koike2012	Absent_Koike2012
ENSMUSG00000018736	Ndel1	11	68634936	68685360	-	1.03e-05	0.000792585	4.43398	4.67282	7.04912	5.01963	7.04912	ZT12	Present_Koike2012	Present_Koike2012
ENSMUSG00000066245	Gm10156	7	115006489	115007619	+	1.08e-05	0.000810486	0.951351	2.00634	2.8171	1.87286	2.8171	ZT12	Absent_Koike2012	Absent_Koike2012
ENSMUSG00000033530	Ttc7b	12	101538981	101759032	-	1.08e-05	0.000810486	3.5074	3.21146	4.75534	4.36502	4.75534	ZT12	Absent_Koike2012	Present_Koike2012
ENSMUSG00000026131	Dst	1	33965125	34365495	+	1.15e-05	0.000849449	4.08761	4.05582	5.80373	5.3511	5.80373	ZT12	Present_Koike2012	Present_Koike2012
ENSMUSG00000068739	Sars	3	108227783	108248127	-	1.17e-05	0.000858971	8.81475	9.0405	9.33651	7.67399	9.33651	ZT12	Absent_Koike2012	Absent_Koike2012
ENSMUSG00000032640	Chsy1	7	73254401	73318675	+	1.18e-05	0.00086223	0.601429	0.614762	0.830011	0.528057	0.830011	ZT12	Present_Koike2012	Present_Koike2012
ENSMUSG00000018566	Slc2a4	11	69756045	69761690	-	1.18e-05	0.000865337	0.0359197	0.0254717	0.648989	0.306797	0.648989	ZT12	Absent_Koike2012	Absent_Koike2012
ENSMUSG00000026107	Obfc2a	1	51526342	51535243	-	1.21e-05	0.000878181	3.74852	3.51682	5.81859	4.09224	5.81859	ZT12	Present_Koike2012	Present_Koike2012
ENSMUSG00000074622	Mafb	2	160189413	160192801	-	1.21e-05	0.000878181	2.49263	4.77439	10.5676	4.40742	10.5676	ZT12	Present_Koike2012	Absent_Koike2012
ENSMUSG00000056612	Ppp1r14b	19	7049538	7051814	+	1.22e-05	0.00087853	10.2622	7.06782	11.5589	11.0145	11.5589	ZT12	Absent_Koike2012	Absent_Koike2012
ENSMUSG00000035992	Fnip1	11	54251701	54331737	+	1.22e-05	0.000879092	4.92565	7.45888	7.51617	4.99395	7.51617	ZT12	Present_Koike2012	Absent_Koike2012
ENSMUSG00000029246	Ppat	5	77342274	77380603	-	1.23e-05	0.000879672	4.45358	4.00655	6.73804	3.99907	6.73804	ZT12	Present_Koike2012	Present_Koike2012
ENSMUSG00000006442	Srm	4	147965612	147969102	+	1.24e-05	0.000888092	9.61438	4.80162	12.3069	11.4082	12.3069	ZT12	Absent_Koike2012	Absent_Koike2012
ENSMUSG00000032435	Dync1li1	9	114597908	114633420	+	1.25e-05	0.000888344	5.51151	6.02438	7.1285	5.00737	7.1285	ZT12	Absent_Koike2012	Absent_Koike2012
ENSMUSG00000025194	Abcc2	19	43856682	43912441	+	1.28e-05	0.000902146	29.8805	40.483	53.2428	32.2007	53.2428	ZT12	Present_Koike2012	Absent_Koike2012
ENSMUSG00000078566	Bnip3	7	146082519	146101202	-	1.3e-05	0.000914007	39.1759	47.0444	76.6111	60.2412	76.6111	ZT12	Present_Koike2012	Present_Koike2012
ENSMUSG00000037062	Sh3glb1	3	144347972	144383287	-	1.31e-05	0.000915812	8.52319	8.4584	10.3721	9.3649	10.3721	ZT12	Absent_Koike2012	Absent_Koike2012
ENSMUSG00000070738	Dgkd	1	89749862	89841064	+	1.34e-05	0.000923241	3.06019	3.37654	3.73501	2.86483	3.73501	ZT12	Present_Koike2012	Absent_Koike2012
ENSMUSG00000027016	Zfp385b	2	77248691	77657696	-	1.35e-05	0.000931196	0.555631	0.812202	1.17391	0.810973	1.17391	ZT12	Absent_Koike2012	Present_Koike2012
ENSMUSG00000034203	Chchd4	6	91414270	91423417	-	1.36e-05	0.00093173	7.92803	5.55389	8.80512	6.62562	8.80512	ZT12	Absent_Koike2012	Absent_Koike2012
ENSMUSG00000078905	Gm14393	2	174887050	174893282	-	1.37e-05	0.00093173	1.95718	1.68455	2.41446	2.33485	2.41446	ZT12	Absent_Koike2012	Absent_Koike2012
ENSMUSG00000042622	Maff	15	79177971	79189502	+	1.38e-05	0.000937761	0.257857	1.11962	1.25287	0.426199	1.25287	ZT12	Present_Koike2012	Absent_Koike2012
ENSMUSG00000032010	Usp2	9	43875104	43903710	+	1.4e-05	0.000942062	0.544401	0.514366	4.47945	1.71142	4.47945	ZT12	Present_Koike2012	Present_Koike2012
ENSMUSG00000042246	Tmc7	7	125679357	125728250	-	1.42e-05	0.000953802	0.612535	0.576743	1.41701	0.950995	1.41701	ZT12	Absent_Koike2012	Absent_Koike2012
ENSMUSG00000032528	Vipr1	9	121551834	121582072	+	1.43e-05	0.000953802	5.76991	5.31081	6.30025	5.95924	6.30025	ZT12	Absent_Koike2012	Absent_Koike2012
ENSMUSG00000056501	Cebpb	2	167514415	167515918	+	1.43e-05	0.000953802	8.57316	11.9281	25.1266	15.2443	25.1266	ZT12	Present_Koike2012	Absent_Koike2012
ENSMUSG00000000056	Narf	11	121098567	121117170	+	1.57e-05	0.00101283	4.64502	5.32769	7.17905	4.56957	7.17905	ZT12	Present_Koike2012	Absent_Koike2012
ENSMUSG00000052040	Klf13	7	71031237	71083801	-	1.6e-05	0.0010258	3.66487	4.42962	8.65065	4.70653	8.65065	ZT12	Present_Koike2012	Present_Koike2012
ENSMUSG00000045216	Hs6st1	1	36125245	36163291	+	1.64e-05	0.00104907	16.8536	16.7438	24.2541	16.2694	24.2541	ZT12	Present_Koike2012	Absent_Koike2012
ENSMUSG00000030946	Lhpp	7	139802321	139898103	+	1.67e-05	0.00105721	8.373	11.6018	13.0374	8.33799	13.0374	ZT12	Present_Koike2012	Absent_Koike2012
ENSMUSG00000035086	Becn1	11	101147266	101163600	-	1.7e-05	0.00106931	3.8257	3.76884	4.45277	4.02353	4.45277	ZT12	Absent_Koike2012	Absent_Koike2012
ENSMUSG00000030729	Pgm2l1	7	107375904	107427378	+	1.77e-05	0.0010999	0.676046	0.523507	1.12747	0.878071	1.12747	ZT12	Present_Koike2012	Present_Koike2012
ENSMUSG00000029198	Grpel1	5	36807647	36816729	+	1.87e-05	0.00113764	19.7486	20.6137	21.7147	18.8215	21.7147	ZT12	Present_Koike2012	Absent_Koike2012
ENSMUSG00000031700	Gpt2	8	88016475	88051459	+	1.86e-05	0.00113764	34.4042	29.386	51.1261	43.5462	51.1261	ZT12	Present_Koike2012	Absent_Koike2012
ENSMUSG00000028826	Tmem57	4	134358674	134409260	-	1.89e-05	0.00114238	5.22702	4.68533	7.56709	6.83692	7.56709	ZT12	Present_Koike2012	Present_Koike2012
ENSMUSG00000024955	Esrra	19	6985467	6996303	-	1.89e-05	0.00114238	6.80573	5.10141	7.33763	7.14928	7.33763	ZT12	Present_Koike2012	Present_Koike2012
ENSMUSG00000029287	Tgfbr3	5	107535589	107718648	-	1.98e-05	0.00118511	2.02662	2.60679	2.64803	2.11482	2.64803	ZT12	Present_Koike2012	Absent_Koike2012
ENSMUSG00000050323	2310030N02Rik	4	10978192	11003352	-	2.1e-05	0.00124109	3.61407	3.64799	4.54493	4.41411	4.54493	ZT12	Absent_Koike2012	Absent_Koike2012
ENSMUSG00000029426	Scarb2	5	92872899	92934634	-	2.13e-05	0.00125515	56.2111	54.5022	70.0164	61.6451	70.0164	ZT12	Absent_Koike2012	Absent_Koike2012
ENSMUSG00000050627	Gpd1l	9	114808459	114843105	-	2.17e-05	0.00127759	4.42589	4.33458	6.44936	5.45018	6.44936	ZT12	Present_Koike2012	Present_Koike2012
ENSMUSG00000028962	Slc4a2	5	23929655	23946768	+	2.2e-05	0.00128653	3.02037	2.92811	3.88215	3.10996	3.88215	ZT12	Absent_Koike2012	Absent_Koike2012
ENSMUSG00000062209	Erbb4	1	68078760	69154633	-	2.25e-05	0.00130321	0.403589	0.598289	0.655299	0.133553	0.655299	ZT12	Present_Koike2012	Absent_Koike2012
ENSMUSG00000021969	Zdhhc20	14	58451539	58509099	-	2.25e-05	0.00130321	2.23657	2.82636	2.92202	1.95129	2.92202	ZT12	Present_Koike2012	Absent_Koike2012
ENSMUSG00000037885	Stk35	2	129626253	129658023	+	2.27e-05	0.00130838	1.30229	1.29414	2.27004	1.62469	2.27004	ZT12	Present_Koike2012	Present_Koike2012
ENSMUSG00000053664	Uck2	1	169153958	169154050	-	2.28e-05	0.00130889	1.99656	1.2795	2.60832	2.3453	2.60832	ZT12	Absent_Koike2012	Absent_Koike2012
ENSMUSG00000041147	Brca2	5	151325205	151372321	+	2.3e-05	0.00130891	0.249578	0.397782	0.610768	0.352883	0.610768	ZT12	Present_Koike2012	Absent_Koike2012
ENSMUSG00000010064	Slc38a3	9	107552970	107569705	-	2.29e-05	0.00130891	142.475	272.708	308.058	159.833	308.058	ZT12	Present_Koike2012	Absent_Koike2012
ENSMUSG00000040022	Rab11fip2	19	59978787	60019557	-	2.35e-05	0.00132639	1.10145	1.2009	1.63504	1.48245	1.63504	ZT12	Absent_Koike2012	Absent_Koike2012
ENSMUSG00000023846	Riok2	17	17511296	17531862	+	2.36e-05	0.00132739	4.2363	3.43508	5.94521	4.56532	5.94521	ZT12	Present_Koike2012	Present_Koike2012
ENSMUSG00000037847	BC016495	19	18706440	18726684	+	2.37e-05	0.00132961	4.22259	3.47624	7.99468	5.48716	7.99468	ZT12	Present_Koike2012	Present_Koike2012
ENSMUSG00000075511	1700001L05Rik	15	83187990	83197707	-	2.41e-05	0.00134251	0.900409	1.47815	2.45213	1.37882	2.45213	ZT12	Present_Koike2012	Absent_Koike2012
ENSMUSG00000030555	Ttc23	7	74792296	74871462	+	2.47e-05	0.0013711	2.39462	1.77782	3.72786	3.4576	3.72786	ZT12	Present_Koike2012	Present_Koike2012
ENSMUSG00000030681	Mvp	7	134130374	134158135	-	2.5e-05	0.00138278	4.46392	4.41128	5.77834	4.84848	5.77834	ZT12	Absent_Koike2012	Absent_Koike2012
ENSMUSG00000049044	Rapgef4	2	71819272	72095531	+	2.51e-05	0.00138633	5.85641	9.85834	11.8813	5.67281	11.8813	ZT12	Present_Koike2012	Present_Koike2012
ENSMUSG00000038299	Wdr36	18	32996879	33026074	+	2.61e-05	0.00142765	7.02467	6.69175	8.25447	7.6966	8.25447	ZT12	Absent_Koike2012	Present_Koike2012
ENSMUSG00000024254	Abcg8	17	85075642	85099673	+	2.62e-05	0.00142998	9.59557	21.3493	23.2679	8.3579	23.2679	ZT12	Present_Koike2012	Absent_Koike2012
ENSMUSG00000028212	Ccne2	4	11118498	11131926	+	2.71e-05	0.0014526	0.364641	0.255963	0.891258	0.558011	0.891258	ZT12	Absent_Koike2012	Absent_Koike2012
ENSMUSG00000053931	Cnn3	3	121129459	121161123	+	2.7e-05	0.0014526	37.4937	38.2041	49.3494	44.4774	49.3494	ZT12	Absent_Koike2012	Absent_Koike2012
ENSMUSG00000086265	Marcksl1-ps4	13	4247981	4248271	+	2.77e-05	0.0014723	8.90537	7.24455	16.6501	14.1123	16.6501	ZT12	Absent_Koike2012	Absent_Koike2012
ENSMUSG00000002733	Plekha3	2	76513338	76534885	+	2.83e-05	0.00149573	4.81598	4.97186	6.26742	5.24663	6.26742	ZT12	Absent_Koike2012	Absent_Koike2012
ENSMUSG00000007613	Tgfbr1	4	47366094	47427803	+	2.88e-05	0.00150704	4.75905	5.9367	7.26461	5.05211	7.26461	ZT12	Present_Koike2012	Present_Koike2012
ENSMUSG00000030967	Zranb1	7	140122825	140178074	+	2.88e-05	0.00150704	4.69771	6.05305	6.63539	4.46812	6.63539	ZT12	Present_Koike2012	Absent_Koike2012
ENSMUSG00000015942	Gtf2ird2	5	134659889	134700225	+	2.92e-05	0.00151505	0.576655	0.599074	0.871299	0.512396	0.871299	ZT12	Absent_Koike2012	Absent_Koike2012
ENSMUSG00000035372	1810055G02Rik	19	3708333	3717881	+	3e-05	0.00154605	2.88357	5.2383	9.74123	3.73009	9.74123	ZT12	Absent_Koike2012	Present_Koike2012
ENSMUSG00000021133	4933426M11Rik	12	81891546	81981819	+	3e-05	0.00154768	4.84815	5.89652	7.1993	5.01027	7.1993	ZT12	Absent_Koike2012	Absent_Koike2012
ENSMUSG00000039976	Tbc1d16	11	119004359	119089813	-	3.05e-05	0.00156349	2.3301	2.49284	3.60367	2.6604	3.60367	ZT12	Absent_Koike2012	Absent_Koike2012
ENSMUSG00000073700	Klhl21	4	151382912	151391789	+	3.09e-05	0.00157374	4.69649	6.41668	6.5052	3.64761	6.5052	ZT12	Absent_Koike2012	Absent_Koike2012
ENSMUSG00000027227	Sord	2	122060485	122091076	+	3.16e-05	0.00160506	404.02	363.662	528.985	519.127	528.985	ZT12	Present_Koike2012	Absent_Koike2012
ENSMUSG00000048960	Prex2	1	10983546	11293763	+	3.2e-05	0.00162212	1.59727	1.66622	2.01462	1.85972	2.01462	ZT12	Present_Koike2012	Absent_Koike2012
ENSMUSG00000034867	Ankrd27	7	36371266	36424256	+	3.27e-05	0.00164323	4.90513	5.18907	6.31835	5.27507	6.31835	ZT12	Absent_Koike2012	Absent_Koike2012
ENSMUSG00000085214	0610005C13Rik	7	52823165	52830697	-	3.37e-05	0.00168585	11.0463	12.5394	15.3413	11.6926	15.3413	ZT12	Absent_Koike2012	Absent_Koike2012
ENSMUSG00000061313	Ddhd2	8	26835796	26865068	-	3.51e-05	0.00173138	3.40221	3.22086	5.88359	4.13151	5.88359	ZT12	Present_Koike2012	Absent_Koike2012
ENSMUSG00000020532	Acaca	11	83943174	84215153	+	3.5e-05	0.00173138	12.9535	13.6299	24.3616	18.8322	24.3616	ZT12	Present_Koike2012	Absent_Koike2012
ENSMUSG00000024429	Gnl1	17	36116796	36126407	+	3.5e-05	0.00173138	4.19197	3.9719	5.6052	4.62479	5.6052	ZT12	Absent_Koike2012	Absent_Koike2012
ENSMUSG00000069565	Dazap1	10	79724231	79751153	+	3.56e-05	0.00175151	5.11427	6.15645	6.48678	5.40728	6.48678	ZT12	Absent_Koike2012	Absent_Koike2012
ENSMUSG00000025809	Itgb1	8	131209554	131257100	+	3.61e-05	0.00177203	24.7129	27.9674	30.5909	25.5562	30.5909	ZT12	Present_Koike2012	Absent_Koike2012
ENSMUSG00000039703	Nploc4	11	120241684	120299022	-	3.67e-05	0.00178344	13.2581	13.587	15.8115	12.7262	15.8115	ZT12	Present_Koike2012	Absent_Koike2012
ENSMUSG00000035171	1110059E24Rik	19	21671803	21727281	-	3.67e-05	0.00178344	8.32898	8.75478	12.8025	8.65412	12.8025	ZT12	Absent_Koike2012	Present_Koike2012
ENSMUSG00000039463	Slc9a8	2	167247212	167302500	+	3.67e-05	0.00178344	2.02325	2.38414	2.52143	1.83842	2.52143	ZT12	Absent_Koike2012	Absent_Koike2012
ENSMUSG00000020085	Aifm2	10	61178011	61202008	+	3.72e-05	0.00179383	2.96783	2.43968	4.22217	3.26318	4.22217	ZT12	Absent_Koike2012	Absent_Koike2012
ENSMUSG00000019944	Rhobtb1	10	68614182	68754539	+	3.72e-05	0.00179383	7.23999	4.6165	8.53689	7.56685	8.53689	ZT12	Absent_Koike2012	Absent_Koike2012
ENSMUSG00000070348	Ccnd1	7	152115836	152125774	-	3.76e-05	0.00180602	6.05269	9.17016	15.0801	5.10756	15.0801	ZT12	Present_Koike2012	Absent_Koike2012
ENSMUSG00000043439	E130012A19Rik	11	97488707	97491030	-	3.89e-05	0.00185522	0.453962	0.463014	1.03981	0.902784	1.03981	ZT12	Absent_Koike2012	Absent_Koike2012
ENSMUSG00000040584	Abcb1a	5	8660077	8748575	+	4.04e-05	0.00190165	0.417608	0.50621	1.29975	0.657528	1.29975	ZT12	Present_Koike2012	Absent_Koike2012
ENSMUSG00000031701	Dnaja2	8	88061539	88079170	-	4.18e-05	0.00194776	25.8494	27.0145	34.3058	27.0554	34.3058	ZT12	Present_Koike2012	Present_Koike2012
ENSMUSG00000026082	Rev1	1	38109632	38186507	-	4.23e-05	0.0019537	1.98104	2.17593	2.88823	2.13314	2.88823	ZT12	Present_Koike2012	Present_Koike2012
ENSMUSG00000021583	Erap1	13	74777320	74829983	+	4.34e-05	0.0019957	16.3766	17.1163	19.7846	18.0005	19.7846	ZT12	Absent_Koike2012	Present_Koike2012
ENSMUSG00000028953	Abcf2	5	24071161	24083217	-	4.38e-05	0.00199897	12.4098	10.2958	12.6436	12.2212	12.6436	ZT12	Absent_Koike2012	Absent_Koike2012
ENSMUSG00000033955	Tnks1bp1	2	84888179	84913205	+	4.37e-05	0.00199897	4.49475	4.59217	6.48266	6.19952	6.48266	ZT12	Absent_Koike2012	Absent_Koike2012
ENSMUSG00000005547	Cyp2a5	7	27620324	27628567	+	4.48e-05	0.00202635	56.8873	64.9639	213.844	182.419	213.844	ZT12	Present_Koike2012	Present_Koike2012
ENSMUSG00000036402	Gng12	6	66846391	66971344	+	4.62e-05	0.00206788	6.48025	7.55539	7.94354	6.72646	7.94354	ZT12	Absent_Koike2012	Absent_Koike2012
ENSMUSG00000048445	Ccdc57	11	120687843	120794186	-	4.62e-05	0.00206788	0.246232	0.229507	0.4244	0.398927	0.4244	ZT12	Absent_Koike2012	Absent_Koike2012
ENSMUSG00000039509	Nup133	8	126421023	126473165	-	4.66e-05	0.00207572	1.74106	1.83816	1.94311	1.43519	1.94311	ZT12	Absent_Koike2012	Absent_Koike2012
ENSMUSG00000043885	Slc36a4	9	15514182	15546828	+	4.78e-05	0.00211747	1.76788	2.16151	2.37807	1.73493	2.37807	ZT12	Absent_Koike2012	Absent_Koike2012
ENSMUSG00000086853	Gm14720	X	7291459	7299226	+	4.83e-05	0.00212642	4.69355	6.02606	6.61833	4.58782	6.61833	ZT12	Absent_Koike2012	Absent_Koike2012
ENSMUSG00000037119	D15Ertd621e	15	58247023	58289356	+	4.83e-05	0.00212642	14.5064	16.5797	16.6707	13.564	16.6707	ZT12	Present_Koike2012	Absent_Koike2012
ENSMUSG00000026980	Ly75	2	60130160	60221360	-	4.85e-05	0.00212642	0.598149	0.712386	0.983864	0.724344	0.983864	ZT12	Absent_Koike2012	Absent_Koike2012
ENSMUSG00000024074	Crim1	17	78599588	78775932	+	4.87e-05	0.00213129	2.66139	3.04078	3.90799	3.03415	3.90799	ZT12	Absent_Koike2012	Absent_Koike2012
ENSMUSG00000089942	Pira2	7	3788412	3796653	-	4.9e-05	0.00213726	0.530848	0.535582	0.711501	0.681016	0.711501	ZT12	Absent_Koike2012	Absent_Koike2012
ENSMUSG00000021211	Akr1c12	13	4267418	4278679	-	5.01e-05	0.0021599	44.1782	45.5084	54.3876	51.4264	54.3876	ZT12	Present_Koike2012	Present_Koike2012
ENSMUSG00000021876	Rnase4	14	51710752	51725826	+	4.98e-05	0.0021599	113.927	198.842	219.382	141.38	219.382	ZT12	Present_Koike2012	Present_Koike2012
ENSMUSG00000026956	Uap1l1	2	25215409	25221202	-	4.99e-05	0.0021599	0.663013	0.790274	0.92292	0.639414	0.92292	ZT12	Absent_Koike2012	Absent_Koike2012
ENSMUSG00000036104	Rab3gap1	1	129765350	129840445	+	5.16e-05	0.00221101	4.99371	5.72716	6.02586	4.60893	6.02586	ZT12	Absent_Koike2012	Absent_Koike2012
ENSMUSG00000022477	Aco2	15	81702739	81745563	+	5.26e-05	0.00224838	33.6484	30.1737	40.1128	36.5622	40.1128	ZT12	Absent_Koike2012	Present_Koike2012
ENSMUSG00000058351	2010107H07Rik	14	31902055	31942116	-	5.34e-05	0.00226684	3.92283	4.91225	6.65977	5.38304	6.65977	ZT12	Absent_Koike2012	Absent_Koike2012
ENSMUSG00000059970	Hspa2	12	77505163	77507921	+	5.39e-05	0.00227719	0.670341	0.483728	1.51821	1.1217	1.51821	ZT12	Present_Koike2012	Absent_Koike2012
ENSMUSG00000044477	Zfand3	17	30142032	30346964	+	5.41e-05	0.00227719	5.99681	7.36827	7.60272	5.63324	7.60272	ZT12	Absent_Koike2012	Absent_Koike2012
ENSMUSG00000026475	Rgs16	1	155587479	155592598	+	5.4e-05	0.00227719	0.143995	3.47303	8.12969	0.269185	8.12969	ZT12	Absent_Koike2012	Absent_Koike2012
ENSMUSG00000020412	Ascc2	11	4537750	4585702	+	5.56e-05	0.00231861	3.438	3.38507	3.81874	3.54839	3.81874	ZT12	Absent_Koike2012	Absent_Koike2012
ENSMUSG00000025228	Actr1a	19	46451304	46470225	-	5.59e-05	0.00232321	16.7255	14.9845	17.1039	16.0978	17.1039	ZT12	Absent_Koike2012	Absent_Koike2012
ENSMUSG00000073792	Alg6	4	99382355	99430151	+	5.63e-05	0.0023292	0.806267	0.844043	0.942249	0.700657	0.942249	ZT12	Absent_Koike2012	Absent_Koike2012
ENSMUSG00000027679	Dnajc19	3	33954942	33980243	-	5.78e-05	0.00236138	5.17506	5.11932	6.00641	5.87871	6.00641	ZT12	Absent_Koike2012	Absent_Koike2012
ENSMUSG00000008090	Fgfrl1	5	109123248	109135969	+	5.81e-05	0.00236811	4.42676	6.20347	8.12391	4.50419	8.12391	ZT12	Absent_Koike2012	Absent_Koike2012
ENSMUSG00000021771	Vdac2	14	22650491	22665101	+	5.89e-05	0.00239217	10.0095	10.2775	12.5588	10.1311	12.5588	ZT12	Absent_Koike2012	Absent_Koike2012
ENSMUSG00000004567	Mcoln1	8	3500457	3515232	+	6.08e-05	0.0024525	3.33247	3.56221	4.32573	3.92513	4.32573	ZT12	Absent_Koike2012	Absent_Koike2012
ENSMUSG00000022389	Tef	15	81632851	81657291	+	6.13e-05	0.00246017	2.29669	6.9943	12.1031	7.8173	12.1031	ZT12	Present_Koike2012	Present_Koike2012
ENSMUSG00000025278	Flnb	14	8650471	8784102	+	6.22e-05	0.00248712	12.6093	10.6627	16.008	13.3387	16.008	ZT12	Present_Koike2012	Present_Koike2012
ENSMUSG00000025410	Dctn2	10	126703442	126718862	+	6.4e-05	0.00252863	33.3748	37.1664	39.3688	30.1807	39.3688	ZT12	Absent_Koike2012	Absent_Koike2012
ENSMUSG00000018362	Kpna2	11	106849943	106860855	-	6.39e-05	0.00252863	13.2169	12.1587	15.1606	11.619	15.1606	ZT12	Absent_Koike2012	Absent_Koike2012
ENSMUSG00000030316	1500001M20Rik	6	114954399	114987894	-	6.54e-05	0.00256769	0.278367	0.319114	0.359511	0.243638	0.359511	ZT12	Absent_Koike2012	Absent_Koike2012
ENSMUSG00000023980	Taf8	17	47624999	47639241	-	6.55e-05	0.00256769	1.60382	1.99733	2.02683	1.63631	2.02683	ZT12	Absent_Koike2012	Absent_Koike2012
ENSMUSG00000027610	Gss	2	155388917	155418546	-	6.55e-05	0.00256769	4.88199	6.31839	7.33789	5.0546	7.33789	ZT12	Absent_Koike2012	Absent_Koike2012
ENSMUSG00000032127	Vps11	9	44156189	44169753	-	6.59e-05	0.00257837	6.63642	7.02493	7.41868	5.87794	7.41868	ZT12	Absent_Koike2012	Absent_Koike2012
ENSMUSG00000017765	Slc12a4	8	108467490	108489974	-	6.67e-05	0.002592	3.42997	3.82104	5.05148	3.64808	5.05148	ZT12	Absent_Koike2012	Absent_Koike2012
ENSMUSG00000032114	Slc37a4	9	44205182	44211046	+	6.67e-05	0.002592	28.6854	23.4517	47.9923	40.4391	47.9923	ZT12	Present_Koike2012	Present_Koike2012
ENSMUSG00000043648	Pld6	11	59597399	59601147	-	6.81e-05	0.00262595	0.147361	0.32084	0.350156	0.250954	0.350156	ZT12	Absent_Koike2012	Absent_Koike2012
ENSMUSG00000033379	Atp6v0b	4	117556931	117559938	-	6.86e-05	0.00263795	12.3561	11.4516	15.5471	13.7455	15.5471	ZT12	Absent_Koike2012	Absent_Koike2012
ENSMUSG00000029221	Slc30a9	5	67698194	67749804	+	6.95e-05	0.00266531	5.10185	5.27319	6.61048	4.61641	6.61048	ZT12	Present_Koike2012	Present_Koike2012
ENSMUSG00000028164	Manba	3	135148575	135234368	+	6.98e-05	0.00266689	2.69092	2.51313	3.42133	3.25302	3.42133	ZT12	Absent_Koike2012	Absent_Koike2012
ENSMUSG00000021687	Scamp1	13	94971265	95055812	-	7.08e-05	0.0027028	7.50264	9.44918	11.5905	7.40369	11.5905	ZT12	Present_Koike2012	Absent_Koike2012
ENSMUSG00000028655	Mfsd2a	4	122624093	122638431	-	7.2e-05	0.00272763	1.59982	2.26383	15.6346	3.06793	15.6346	ZT12	Absent_Koike2012	Present_Koike2012
ENSMUSG00000035686	Thrsp	7	104561448	104566240	-	7.22e-05	0.00272763	142.95	67.5751	556.138	487.879	556.138	ZT12	Present_Koike2012	Present_Koike2012
ENSMUSG00000037343	Taf2	15	54846684	54903707	-	7.24e-05	0.00272789	3.37642	3.47211	4.57771	3.20646	4.57771	ZT12	Present_Koike2012	Present_Koike2012
ENSMUSG00000027613	Eif6	2	155645568	155652661	-	7.26e-05	0.00273256	9.2288	8.80961	11.0793	10.2476	11.0793	ZT12	Absent_Koike2012	Absent_Koike2012
ENSMUSG00000084129	Hmgb1-ps1	11	40955265	40955898	+	7.4e-05	0.00278069	6.11062	6.91484	7.89645	6.71955	7.89645	ZT12	Absent_Koike2012	Absent_Koike2012
ENSMUSG00000029610	Aimp2	5	144663573	144670716	-	7.55e-05	0.00281147	2.92981	2.73737	3.65846	3.49482	3.65846	ZT12	Present_Koike2012	Absent_Koike2012
ENSMUSG00000021072	Tmx1	12	71554082	71569027	+	7.57e-05	0.00281476	10.1742	10.2059	12.1372	10.7742	12.1372	ZT12	Absent_Koike2012	Absent_Koike2012
ENSMUSG00000034795	Ccdc122	14	77436579	77512064	+	7.62e-05	0.00282577	1.33782	1.9122	1.94489	1.29808	1.94489	ZT12	Absent_Koike2012	Absent_Koike2012
ENSMUSG00000021076	Actr10	12	72038844	72065705	+	7.74e-05	0.0028464	6.34866	6.78246	6.85274	5.92202	6.85274	ZT12	Absent_Koike2012	Absent_Koike2012
ENSMUSG00000030556	Lrrc28	7	74658297	74790122	-	7.85e-05	0.00287606	3.55741	2.47521	5.68845	4.90184	5.68845	ZT12	Present_Koike2012	Present_Koike2012
ENSMUSG00000032051	Fdx1	9	51751412	51771661	-	7.94e-05	0.00290346	15.0653	15.8132	18.7551	16.8392	18.7551	ZT12	Absent_Koike2012	Present_Koike2012
ENSMUSG00000042699	Dhx9	1	155302888	155334790	-	8.01e-05	0.00291727	5.50904	6.52421	8.26188	6.27796	8.26188	ZT12	Present_Koike2012	Absent_Koike2012
ENSMUSG00000043286	Pnpla1	17	28995356	29027253	+	8.09e-05	0.00293109	0.117779	0.157668	0.175788	0.10921	0.175788	ZT12	Absent_Koike2012	Absent_Koike2012
ENSMUSG00000025487	Psmd13	7	148067867	148084542	+	8.21e-05	0.00296885	8.23839	7.60697	9.07857	8.35085	9.07857	ZT12	Absent_Koike2012	Absent_Koike2012
ENSMUSG00000042834	D0H4S114	18	33596673	33623683	-	8.49e-05	0.00303448	7.26396	5.1252	17.0167	11.7806	17.0167	ZT12	Present_Koike2012	Present_Koike2012
ENSMUSG00000029683	Lmod2	6	24547771	24555414	+	8.76e-05	0.00311379	0.0314378	0.00611475	0.148923	0.146658	0.148923	ZT12	Absent_Koike2012	Absent_Koike2012
ENSMUSG00000030660	Pik3c2a	7	123480790	123586972	-	8.78e-05	0.00311583	10.859	9.87908	13.1598	10.3263	13.1598	ZT12	Absent_Koike2012	Present_Koike2012
ENSMUSG00000025485	Ric8	7	148042856	148049629	+	8.83e-05	0.00312846	2.44672	2.73266	2.95003	2.41388	2.95003	ZT12	Absent_Koike2012	Absent_Koike2012
ENSMUSG00000071637	Cebpd	16	15887379	15888559	+	8.93e-05	0.00315668	1.05294	0.833758	2.47946	1.49539	2.47946	ZT12	Absent_Koike2012	Absent_Koike2012
ENSMUSG00000027598	Itch	2	154959245	155052591	+	9.23e-05	0.00322582	6.11148	6.98547	8.30054	6.68695	8.30054	ZT12	Present_Koike2012	Absent_Koike2012
ENSMUSG00000038582	Pptc7	5	122734374	122774290	+	9.38e-05	0.00327075	2.2977	2.68228	3.80752	2.40321	3.80752	ZT12	Present_Koike2012	Absent_Koike2012
ENSMUSG00000026409	Pfkfb2	1	132585620	132625830	-	9.54e-05	0.00330874	2.51277	2.10333	3.79885	2.4053	3.79885	ZT12	Present_Koike2012	Present_Koike2012
ENSMUSG00000024527	Afg3l2	18	67564421	67608820	-	9.53e-05	0.00330874	13.633	15.9976	18.0188	14.4555	18.0188	ZT12	Absent_Koike2012	Absent_Koike2012
ENSMUSG00000031431	Tsc22d3	X	137074067	137135198	-	9.62e-05	0.00332302	11.6105	5.75494	18.8483	15.2224	18.8483	ZT12	Present_Koike2012	Present_Koike2012
ENSMUSG00000081534	Slc48a1	15	97614786	97623123	+	9.62e-05	0.00332302	7.7666	8.72682	9.5023	7.98595	9.5023	ZT12	Absent_Koike2012	Absent_Koike2012
ENSMUSG00000010453	4632411B12Rik	1	36392575	36426026	-	9.7e-05	0.00333663	5.75751	6.96955	7.28993	5.4073	7.28993	ZT12	Present_Koike2012	Absent_Koike2012
ENSMUSG00000086165	Gm15690	5	120929851	120930912	-	9.7e-05	0.00333663	0.162054	0.755537	2.33039	0.611162	2.33039	ZT12	Absent_Koike2012	Absent_Koike2012
ENSMUSG00000005142	Man2b1	8	87607168	87622638	+	9.89e-05	0.00337203	22.5225	21.8486	24.4824	24.4175	24.4824	ZT12	Absent_Koike2012	Absent_Koike2012
ENSMUSG00000040253	Gbp7	3	142193302	142213047	+	0.000101691	0.00345032	2.60753	3.72949	3.96691	2.49892	3.96691	ZT12	Absent_Koike2012	Absent_Koike2012
ENSMUSG00000038780	Smurf1	5	145637364	145726716	-	0.000102109	0.00345989	1.86414	2.30862	2.64416	2.14983	2.64416	ZT12	Absent_Koike2012	Absent_Koike2012
ENSMUSG00000085001	BB114351	2	72062745	72070359	-	0.000105781	0.00355752	0.790373	1.60038	1.61173	0.826303	1.61173	ZT12	Absent_Koike2012	Absent_Koike2012
ENSMUSG00000053769	Lysmd1	3	94938010	94943440	+	0.000106301	0.00356866	3.03055	3.08688	3.13945	2.66252	3.13945	ZT12	Absent_Koike2012	Absent_Koike2012
ENSMUSG00000049580	Tsku	7	105499178	105509838	-	0.000107011	0.00358304	6.61552	2.31328	18.3925	10.8708	18.3925	ZT12	Present_Koike2012	Present_Koike2012
ENSMUSG00000024352	Spata24	18	35816344	35821840	-	0.000107536	0.00359589	0.83026	0.871381	1.05507	0.621708	1.05507	ZT12	Absent_Koike2012	Present_Koike2012
ENSMUSG00000073563	Csnk1g3	18	54021767	54115338	+	0.000109984	0.00366792	4.75548	4.63527	6.53301	5.12026	6.53301	ZT12	Present_Koike2012	Present_Koike2012
ENSMUSG00000032803	Cdv3	9	103255432	103268110	-	0.000111833	0.00369585	22.9891	21.4572	26.7755	23.1461	26.7755	ZT12	Present_Koike2012	Present_Koike2012
ENSMUSG00000024212	Mllt1	17	57032035	57074836	-	0.000112048	0.00369816	3.09628	2.79127	3.53571	3.08574	3.53571	ZT12	Absent_Koike2012	Absent_Koike2012
ENSMUSG00000029635	Cdk8	5	147042806	147114450	+	0.000112659	0.00371346	4.28226	4.60342	4.9246	3.98776	4.9246	ZT12	Present_Koike2012	Absent_Koike2012
ENSMUSG00000024425	Ndfip1	18	38578629	38624053	+	0.000112803	0.00371346	90.1497	101.042	111.464	103.187	111.464	ZT12	Absent_Koike2012	Absent_Koike2012
ENSMUSG00000038280	Ostm1	10	42303628	42422265	+	0.000113408	0.00372373	1.71975	1.63784	2.09652	1.76248	2.09652	ZT12	Absent_Koike2012	Absent_Koike2012
ENSMUSG00000044252	Osbpl1a	18	12913823	13100350	-	0.00011411	0.00373713	10.1097	11.7909	12.3179	9.85322	12.3179	ZT12	Absent_Koike2012	Absent_Koike2012
ENSMUSG00000041220	Elovl6	3	129235304	129341413	+	0.000118306	0.00383506	12.7414	10.513	33.3222	24.8613	33.3222	ZT12	Present_Koike2012	Present_Koike2012
ENSMUSG00000004096	Cwc15	9	14305061	14315021	+	0.000118014	0.00383506	26.2098	26.3392	27.6934	24.436	27.6934	ZT12	Absent_Koike2012	Absent_Koike2012
ENSMUSG00000026028	Trak2	1	58957293	59030274	-	0.000118236	0.00383506	3.21363	3.2928	4.07503	2.98534	4.07503	ZT12	Present_Koike2012	Absent_Koike2012
ENSMUSG00000039156	Stim2	5	54389656	54512296	+	0.000121093	0.00390552	3.2127	2.90514	5.04171	3.71515	5.04171	ZT12	Absent_Koike2012	Present_Koike2012
ENSMUSG00000040430	Pitpnc1	11	107069206	107332034	-	0.000122664	0.00394365	2.45385	3.03355	4.22818	3.03172	4.22818	ZT12	Present_Koike2012	Absent_Koike2012
ENSMUSG00000022177	Haus4	14	55160622	55173198	-	0.000122513	0.00394365	4.04409	4.6736	5.47019	4.00378	5.47019	ZT12	Absent_Koike2012	Absent_Koike2012
ENSMUSG00000000339	Rtcd1	3	116191881	116211126	-	0.00012296	0.00394572	2.0694	2.26081	2.35298	1.76708	2.35298	ZT12	Absent_Koike2012	Present_Koike2012
ENSMUSG00000038172	Ttc39b	4	82866204	82970159	-	0.000126583	0.00402483	2.80751	4.17718	4.36727	2.66342	4.36727	ZT12	Present_Koike2012	Absent_Koike2012
ENSMUSG00000020044	Timp3	10	85763117	85812251	+	0.000131706	0.00413257	2.49489	3.19848	4.6864	3.79142	4.6864	ZT12	Present_Koike2012	Present_Koike2012
ENSMUSG00000060121	Sip1	12	60114380	60129455	+	0.000134028	0.00417457	3.50781	3.53299	4.64906	3.87248	4.64906	ZT12	Absent_Koike2012	Absent_Koike2012
ENSMUSG00000019877	Serinc1	10	57235580	57252336	-	0.000137067	0.00423156	28.9589	32.5109	34.4035	29.9667	34.4035	ZT12	Absent_Koike2012	Absent_Koike2012
ENSMUSG00000039512	Uhrf1bp1	17	27993435	28036985	+	0.000137189	0.00423156	2.68311	2.43886	3.23338	2.80765	3.23338	ZT12	Absent_Koike2012	Present_Koike2012
ENSMUSG00000036825	Ssx2ip	3	146067606	146103103	+	0.000140106	0.00429533	2.16923	1.68274	2.45405	2.37344	2.45405	ZT12	Present_Koike2012	Absent_Koike2012
ENSMUSG00000038034	Igsf8	1	174191772	174249972	+	0.000142936	0.00433658	0.954608	1.11247	1.66376	0.959644	1.66376	ZT12	Absent_Koike2012	Absent_Koike2012
ENSMUSG00000058542	Gm15590	17	6131695	6132613	-	0.000144084	0.00435969	167.198	147.631	213.597	191.539	213.597	ZT12	Absent_Koike2012	Absent_Koike2012
ENSMUSG00000026781	Acbd5	2	22923688	22970030	+	0.000145339	0.00438723	46.1922	57.0136	57.6354	40.7052	57.6354	ZT12	Present_Koike2012	Absent_Koike2012
ENSMUSG00000044768	D1Ertd622e	1	99540480	99558651	-	0.000145607	0.00438917	1.93968	2.18526	3.52991	2.01731	3.52991	ZT12	Present_Koike2012	Present_Koike2012
ENSMUSG00000019194	Scn1b	7	31901544	31911964	-	0.000147083	0.00441843	0.980583	0.99683	1.28412	1.05742	1.28412	ZT12	Absent_Koike2012	Absent_Koike2012
ENSMUSG00000046230	Vps13a	19	16691253	16855417	-	0.000147588	0.0044235	3.44481	2.87093	5.03743	4.99925	5.03743	ZT12	Present_Koike2012	Present_Koike2012
ENSMUSG00000010048	Ifrd2	9	107490049	107495369	+	0.000148909	0.0044371	10.0319	9.91742	12.9745	11.825	12.9745	ZT12	Absent_Koike2012	Absent_Koike2012
ENSMUSG00000046096	BC030336	7	127821134	127878368	+	0.00015176	0.00449242	2.93704	3.03493	3.92498	2.89283	3.92498	ZT12	Present_Koike2012	Absent_Koike2012
ENSMUSG00000028149	Rap1gds1	3	138588870	138738163	-	0.000152308	0.00449565	5.97347	5.50662	6.73556	5.979	6.73556	ZT12	Absent_Koike2012	Present_Koike2012
ENSMUSG00000019849	Prep	10	44787012	44878803	+	0.000153195	0.00451199	8.774	8.898	11.4734	9.96639	11.4734	ZT12	Absent_Koike2012	Absent_Koike2012
ENSMUSG00000032536	Trak1	9	121206620	121384034	+	0.000155626	0.00456773	2.77697	3.10875	4.03145	3.17359	4.03145	ZT12	Present_Koike2012	Absent_Koike2012
ENSMUSG00000025509	Pnpla2	7	148641097	148646642	+	0.000160301	0.00468256	4.4613	6.73037	6.9607	4.49538	6.9607	ZT12	Present_Koike2012	Absent_Koike2012
ENSMUSG00000019715	Gle1	2	29790946	29815891	+	0.000162525	0.00472659	2.99699	3.16981	3.5617	2.74524	3.5617	ZT12	Absent_Koike2012	Absent_Koike2012
ENSMUSG00000078521	2610002D18Rik	4	134066914	134079842	+	0.000163498	0.00473866	0	0.024627	0.13509	0.088999	0.13509	ZT12	Absent_Koike2012	Absent_Koike2012
ENSMUSG00000062382	Gm10116	13	74543844	74544765	+	0.000164293	0.00474776	768.061	676.526	933.215	863.388	933.215	ZT12	Absent_Koike2012	Absent_Koike2012
ENSMUSG00000032180	Tmed1	9	21311824	21314631	-	0.000165176	0.0047548	5.65274	4.90747	7.06074	5.43265	7.06074	ZT12	Absent_Koike2012	Absent_Koike2012
ENSMUSG00000020988	L2hgdh	12	70791423	70825861	-	0.000165005	0.0047548	12.8949	13.3192	16.803	12.8193	16.803	ZT12	Present_Koike2012	Absent_Koike2012
ENSMUSG00000022425	Enpp2	15	54670453	54751701	-	0.000165117	0.0047548	12.4448	19.0299	23.5925	18.138	23.5925	ZT12	Present_Koike2012	Absent_Koike2012
ENSMUSG00000029260	Ugt2b34	5	87318792	87335962	-	0.00016855	0.00483007	112.556	98.7141	131.991	128.741	131.991	ZT12	Absent_Koike2012	Absent_Koike2012
ENSMUSG00000027387	Zc3h8	2	128752004	128769813	-	0.00016895	0.00483065	1.00211	0.661241	1.44133	1.1005	1.44133	ZT12	Present_Koike2012	Present_Koike2012
ENSMUSG00000024270	Slc39a6	18	24738382	24762318	-	0.000169776	0.00484338	0.570609	0.44077	0.683528	0.665784	0.683528	ZT12	Absent_Koike2012	Absent_Koike2012
ENSMUSG00000042572	Ube2q1	3	89577531	89587919	+	0.000170239	0.00485115	7.10084	7.28472	7.71963	6.45615	7.71963	ZT12	Absent_Koike2012	Absent_Koike2012
ENSMUSG00000040675	Mthfd1l	10	6179460	6373423	-	0.000172101	0.00488232	0.281121	0.296734	1.86511	0.618257	1.86511	ZT12	Absent_Koike2012	Absent_Koike2012
ENSMUSG00000022856	Tmem41a	16	21934400	21947617	-	0.000172757	0.00489549	2.77053	2.42442	3.8184	3.44919	3.8184	ZT12	Absent_Koike2012	Absent_Koike2012
ENSMUSG00000042148	Cox10	11	63776129	63892970	-	0.000173072	0.00489897	2.74094	2.62997	2.97329	2.24223	2.97329	ZT12	Absent_Koike2012	Absent_Koike2012
ENSMUSG00000020810	Cygb	11	116506909	116515627	-	0.00017406	0.00491599	1.25762	1.68914	2.24971	1.45791	2.24971	ZT12	Absent_Koike2012	Absent_Koike2012
ENSMUSG00000069763	Tmem100	11	89891662	89897822	+	0.000177493	0.00499078	0.0232772	0.0656517	0.180731	0.029842	0.180731	ZT12	Absent_Koike2012	Absent_Koike2012
ENSMUSG00000068742	Cry2	2	92243803	92274200	-	0.000177822	0.00499452	1.65728	2.80011	3.3357	3.04877	3.3357	ZT12	Present_Koike2012	Absent_Koike2012
ENSMUSG00000024360	Etf1	18	35062446	35091657	-	0.000178802	0.00501098	19.8556	21.9364	23.8052	18.7658	23.8052	ZT12	Absent_Koike2012	Absent_Koike2012
ENSMUSG00000003849	Nqo1	8	109912125	109927106	-	0.000182603	0.00506768	2.12477	3.00079	3.95118	2.51301	3.95118	ZT12	Absent_Koike2012	Absent_Koike2012
ENSMUSG00000033715	Akr1c14	13	4048257	4089668	+	0.000183249	0.00506768	112.393	108.284	179.67	178.172	179.67	ZT12	Present_Koike2012	Present_Koike2012
ENSMUSG00000024740	Ddb1	19	10680058	10704306	+	0.000182467	0.00506768	44.145	45.7768	53.6768	48.6098	53.6768	ZT12	Present_Koike2012	Present_Koike2012
ENSMUSG00000039157	Fam102a	2	32390852	32425276	+	0.000182014	0.00506768	1.87345	1.36867	2.77613	2.7093	2.77613	ZT12	Present_Koike2012	Absent_Koike2012
ENSMUSG00000024767	Otub1	19	7272692	7280806	-	0.00018875	0.00518695	9.06577	9.61597	11.2015	9.33348	11.2015	ZT12	Absent_Koike2012	Present_Koike2012
ENSMUSG00000037536	Fbxo34	14	48092236	48151637	+	0.000191449	0.00525545	3.32152	4.40666	4.80261	3.63524	4.80261	ZT12	Present_Koike2012	Absent_Koike2012
ENSMUSG00000039456	Morc3	16	93832366	93876317	+	0.000199062	0.0054293	2.87087	2.80062	4.77435	3.62569	4.77435	ZT12	Present_Koike2012	Present_Koike2012
ENSMUSG00000018707	Dync1h1	12	111839662	111905155	+	0.000200737	0.00545743	11.8373	12.034	13.1124	10.4909	13.1124	ZT12	Absent_Koike2012	Absent_Koike2012
ENSMUSG00000041040	Fam117b	1	59969850	60042190	+	0.000204921	0.00554748	1.53767	1.63643	1.94196	1.57658	1.94196	ZT12	Absent_Koike2012	Absent_Koike2012
ENSMUSG00000061132	Blnk	19	41003417	41069025	-	0.000205564	0.00555306	0.183351	0.282426	0.50789	0.251004	0.50789	ZT12	Absent_Koike2012	Absent_Koike2012
ENSMUSG00000025089	Gfra1	19	58310094	58530399	-	0.000206035	0.00555988	20.8475	21.1462	27.9657	27.6515	27.9657	ZT12	Absent_Koike2012	Absent_Koike2012
ENSMUSG00000029201	Ugdh	5	65804441	65827185	-	0.000206408	0.00556405	10.0019	10.6451	15.4698	11.6633	15.4698	ZT12	Present_Koike2012	Absent_Koike2012
ENSMUSG00000015214	Mtmr1	X	68617935	68672371	+	0.000207942	0.00558593	5.612	6.26958	6.67127	5.40253	6.67127	ZT12	Absent_Koike2012	Absent_Koike2012
ENSMUSG00000039770	Ypel5	17	73186044	73200535	+	0.000208317	0.00558593	7.22575	9.63616	11.2799	8.97571	11.2799	ZT12	Present_Koike2012	Absent_Koike2012
ENSMUSG00000030447	Cyfip1	7	63097115	63186070	+	0.000210488	0.00562045	4.89327	5.28999	5.45389	4.95818	5.45389	ZT12	Absent_Koike2012	Absent_Koike2012
ENSMUSG00000044548	Dact1	12	72410871	72421094	+	0.000210462	0.00562045	0.562446	0.667967	1.07698	0.81271	1.07698	ZT12	Present_Koike2012	Absent_Koike2012
ENSMUSG00000039842	Mcph1	8	18595131	18803189	+	0.000215292	0.00570295	0.430207	0.47642	0.583998	0.366667	0.583998	ZT12	Absent_Koike2012	Absent_Koike2012
ENSMUSG00000042228	Lyn	4	3605262	3740269	+	0.000217809	0.00573766	6.2644	6.61543	7.51198	6.81111	7.51198	ZT12	Absent_Koike2012	Absent_Koike2012
ENSMUSG00000020190	Mknk2	10	80128077	80139038	-	0.00021759	0.00573766	7.08516	9.38254	18.3483	15.5616	18.3483	ZT12	Present_Koike2012	Absent_Koike2012
ENSMUSG00000057649	Brd9	13	74075286	74098342	+	0.000218721	0.00575574	1.88327	2.35429	2.35456	1.62253	2.35456	ZT12	Absent_Koike2012	Absent_Koike2012
ENSMUSG00000015112	Slc25a13	6	5991219	6167173	-	0.000218952	0.00575586	59.9448	57.5726	72.9001	64.1719	72.9001	ZT12	Absent_Koike2012	Absent_Koike2012
ENSMUSG00000025199	Chuk	19	44147824	44181970	-	0.000220955	0.00579834	20.0048	25.9095	27.0752	20.0714	27.0752	ZT12	Present_Koike2012	Absent_Koike2012
ENSMUSG00000035469	Rcbtb1	14	59820046	59856102	+	0.0002228	0.00583292	5.09272	5.29828	6.04592	4.93426	6.04592	ZT12	Absent_Koike2012	Absent_Koike2012
ENSMUSG00000045455	Gm9797	10	11329021	11329633	+	0.00022499	0.00587213	6.84057	6.59031	9.68152	7.90675	9.68152	ZT12	Absent_Koike2012	Absent_Koike2012
ENSMUSG00000006715	Gmnn	13	24843714	24853792	-	0.0002271	0.00591169	1.83462	2.33138	3.36627	2.0568	3.36627	ZT12	Absent_Koike2012	Absent_Koike2012
ENSMUSG00000004897	Hdgf	3	87710243	87720054	+	0.000229447	0.0059579	28.5914	27.5234	34.0421	32.7833	34.0421	ZT12	Absent_Koike2012	Present_Koike2012
ENSMUSG00000027536	Chmp4c	3	10366907	10391005	+	0.000230196	0.00597125	0.380079	0.381715	0.587764	0.401166	0.587764	ZT12	Absent_Koike2012	Absent_Koike2012
ENSMUSG00000030754	Copb1	7	121359073	121398225	-	0.000230805	0.00597563	25.8178	28.0481	28.7259	24.4334	28.7259	ZT12	Absent_Koike2012	Absent_Koike2012
ENSMUSG00000084364	Gm15801	19	40635027	40635548	-	0.000230834	0.00597563	0.484543	0.400834	0.911455	0.649429	0.911455	ZT12	Absent_Koike2012	Absent_Koike2012
ENSMUSG00000028015	Ctso	3	81736523	81760647	+	0.000232721	0.00601835	8.37659	9.08229	9.40016	8.20418	9.40016	ZT12	Absent_Koike2012	Absent_Koike2012
ENSMUSG00000053664	Uck2	1	169153958	169154050	-	0.000235958	0.00604067	1.99656	1.2795	2.60832	2.3453	2.60832	ZT12	Absent_Koike2012	Absent_Koike2012
ENSMUSG00000054676	1600014C10Rik	7	38968236	38982582	+	0.000234392	0.00604067	22.6965	27.1549	28.3719	22.9423	28.3719	ZT12	Absent_Koike2012	Absent_Koike2012
ENSMUSG00000030972	Acsm5	7	126669818	126687307	+	0.000234121	0.00604067	22.502	27.8249	30.9115	21.6728	30.9115	ZT12	Present_Koike2012	Absent_Koike2012
ENSMUSG00000021458	2010111I01Rik	13	63066253	63427404	+	0.000234049	0.00604067	1.20192	1.27161	1.85335	1.43846	1.85335	ZT12	Absent_Koike2012	Present_Koike2012
ENSMUSG00000024878	Cbwd1	19	24994917	25036048	-	0.000235901	0.00604067	3.13687	3.01332	3.52464	2.47859	3.52464	ZT12	Absent_Koike2012	Absent_Koike2012
ENSMUSG00000020847	Rph3al	11	75644501	75751931	-	0.000237049	0.0060564	0.167885	0.174667	0.26594	0.180362	0.26594	ZT12	Absent_Koike2012	Absent_Koike2012
ENSMUSG00000050936	Hist2h2bb	3	96073644	96082924	+	0.000239401	0.00608595	2.4064	1.49234	2.95543	2.66838	2.95543	ZT12	Absent_Koike2012	Absent_Koike2012
ENSMUSG00000058761	Rnf169	7	107068764	107128968	-	0.000239959	0.00609406	4.4419	5.94928	6.94278	5.41885	6.94278	ZT12	Absent_Koike2012	Absent_Koike2012
ENSMUSG00000055538	Zcchc24	14	26531126	26588342	-	0.000242195	0.00613248	11.3521	13.5826	14.6665	13.1546	14.6665	ZT12	Absent_Koike2012	Absent_Koike2012
ENSMUSG00000040158	Tax1bp3	11	72990585	72996664	+	0.000246264	0.00620437	2.271	1.98082	2.88835	2.39097	2.88835	ZT12	Absent_Koike2012	Absent_Koike2012
ENSMUSG00000026634	Angel2	1	192748991	192770841	+	0.000247229	0.00620437	2.18253	2.57377	3.5771	3.04614	3.5771	ZT12	Absent_Koike2012	Absent_Koike2012
ENSMUSG00000027775	Mfsd1	3	67386690	67408153	+	0.000247037	0.00620437	24.4651	25.7107	26.4975	21.9566	26.4975	ZT12	Present_Koike2012	Absent_Koike2012
ENSMUSG00000020794	Ube2g1	11	72420785	72499983	+	0.000247838	0.00621353	7.7753	8.75436	9.17272	7.96458	9.17272	ZT12	Absent_Koike2012	Present_Koike2012
ENSMUSG00000034574	Daam1	12	72932065	73093354	+	0.000251561	0.00627133	6.49999	7.30421	9.5117	8.42966	9.5117	ZT12	Absent_Koike2012	Absent_Koike2012
ENSMUSG00000028793	Rnf19b	4	128735515	128763130	+	0.000254105	0.00631466	3.98492	5.72606	6.44113	4.8222	6.44113	ZT12	Present_Koike2012	Absent_Koike2012
ENSMUSG00000022948	Setd4	16	93583702	93604308	+	0.000254939	0.00631908	24.2625	20.6926	30.9917	30.0667	30.9917	ZT12	Absent_Koike2012	Absent_Koike2012
ENSMUSG00000049672	Zfp161	17	69732390	69740090	+	0.000255407	0.00631908	2.05039	1.89329	2.74824	2.48372	2.74824	ZT12	Absent_Koike2012	Absent_Koike2012
ENSMUSG00000024622	Hmgxb3	18	61290933	61336704	-	0.000255452	0.00631908	3.13843	2.85134	3.31163	2.50994	3.31163	ZT12	Absent_Koike2012	Absent_Koike2012
ENSMUSG00000026839	Upp2	2	58419709	58645382	+	0.000256492	0.00632457	14.3968	30.3031	55.9274	31.3299	55.9274	ZT12	Present_Koike2012	Absent_Koike2012
ENSMUSG00000001891	Ugp2	11	21221141	21271204	-	0.000259012	0.00634021	63.9887	78.9435	98.3679	75.4905	98.3679	ZT12	Present_Koike2012	Present_Koike2012
ENSMUSG00000073725	Lmbrd1	1	24685383	24823144	+	0.00026011	0.00635832	10.1622	11.4118	11.7569	9.80482	11.7569	ZT12	Absent_Koike2012	Absent_Koike2012
ENSMUSG00000059937	Gdap10	12	33506737	33511769	+	0.000263507	0.00640342	0.449373	0.746077	1.73957	0.801533	1.73957	ZT12	Absent_Koike2012	Absent_Koike2012
ENSMUSG00000000420	Galnt1	18	24363845	24445319	+	0.000265348	0.00643078	7.80873	5.13607	8.29264	8.00308	8.29264	ZT12	Absent_Koike2012	Absent_Koike2012
ENSMUSG00000071252	2210408I21Rik	13	77274797	77752940	+	0.000266714	0.00645159	0.477428	0.604412	0.677429	0.423952	0.677429	ZT12	Absent_Koike2012	Present_Koike2012
ENSMUSG00000056091	St3gal5	6	72047607	72104564	+	0.00026732	0.00646012	7.04071	8.42254	17.3695	12.5475	17.3695	ZT12	Present_Koike2012	Present_Koike2012
ENSMUSG00000082062	Ftl2	4	125181532	125182083	+	0.000268691	0.00648444	171.8	155.684	218.654	193.728	218.654	ZT12	Absent_Koike2012	Absent_Koike2012
ENSMUSG00000054434	Tmem120b	5	123518424	123567758	+	0.000271475	0.00653235	1.0286	0.768961	1.42899	0.885863	1.42899	ZT12	Absent_Koike2012	Absent_Koike2012
ENSMUSG00000034557	Zfyve9	4	108310071	108453403	-	0.00027364	0.00655679	4.15896	4.28159	5.16974	4.99436	5.16974	ZT12	Present_Koike2012	Present_Koike2012
ENSMUSG00000029669	Tspan12	6	21721395	21802515	-	0.00027425	0.00656523	44.659	52.9959	58.524	43.1738	58.524	ZT12	Present_Koike2012	Absent_Koike2012
ENSMUSG00000033557	Fam20b	1	158608676	158649132	-	0.000275766	0.00659134	2.47273	2.31877	2.94528	2.62384	2.94528	ZT12	Absent_Koike2012	Absent_Koike2012
ENSMUSG00000067813	Xkr9	1	13658852	13691804	+	0.000282338	0.00670837	6.78829	6.91628	9.4491	7.30959	9.4491	ZT12	Absent_Koike2012	Absent_Koike2012
ENSMUSG00000028261	Ndufaf4	4	24825230	24832148	+	0.000284075	0.00673308	1.83763	1.24112	1.88874	1.79367	1.88874	ZT12	Absent_Koike2012	Present_Koike2012
ENSMUSG00000027599	Armc1	3	19032146	19063065	-	0.000286308	0.00677239	12.0686	11.2543	13.2495	12.2225	13.2495	ZT12	Present_Koike2012	Absent_Koike2012
ENSMUSG00000021576	Pdcd6	13	74440569	74454774	-	0.000291129	0.00685959	24.3844	27.0745	29.3842	26.8444	29.3842	ZT12	Absent_Koike2012	Absent_Koike2012
ENSMUSG00000031696	Vps35	8	87784296	87823412	-	0.000300235	0.00699001	24.3643	25.3518	27.2602	22.0029	27.2602	ZT12	Absent_Koike2012	Absent_Koike2012
ENSMUSG00000054474	Thnsl2	6	71078160	71094340	-	0.000306311	0.00710525	13.2893	14.3226	14.8265	11.0689	14.8265	ZT12	Absent_Koike2012	Absent_Koike2012
ENSMUSG00000001472	Tcf25	8	125897724	125928073	+	0.000306581	0.00710525	17.8012	18.4097	20.7588	18.8603	20.7588	ZT12	Present_Koike2012	Absent_Koike2012
ENSMUSG00000062563	Cys1	12	25350703	25366678	-	0.000312475	0.00719922	0.211438	0.229242	0.459882	0.421703	0.459882	ZT12	Absent_Koike2012	Absent_Koike2012
ENSMUSG00000072964	Bhlhb9	X	132420392	132425620	+	0.000313037	0.00719922	0.31329	0.385206	0.650001	0.290418	0.650001	ZT12	Absent_Koike2012	Absent_Koike2012
ENSMUSG00000032279	Idh3a	9	54434288	54452468	+	0.000314909	0.00721285	11.0437	9.16748	13.1246	9.68105	13.1246	ZT12	Absent_Koike2012	Present_Koike2012
ENSMUSG00000045648	Vwc2l	1	70772289	70931971	+	0.000318227	0.0072735	0	0	0.0157566	0.00393411	0.0157566	ZT12	Absent_Koike2012	Absent_Koike2012
ENSMUSG00000037278	Tmem97	11	78355319	78364279	-	0.0003179	0.0072735	38.0502	36.1643	53.2099	41.3096	53.2099	ZT12	Absent_Koike2012	Absent_Koike2012
ENSMUSG00000017664	Slc35c2	2	165102054	165113369	-	0.000318414	0.0072735	2.76402	2.8768	3.27687	2.38901	3.27687	ZT12	Present_Koike2012	Absent_Koike2012
ENSMUSG00000006304	Arpc2	1	74283071	74314783	+	0.000319113	0.00728293	30.1904	32.3871	35.8248	31.7891	35.8248	ZT12	Absent_Koike2012	Absent_Koike2012
ENSMUSG00000026663	Atf6	1	172634588	172797902	-	0.0003219	0.00733338	9.42409	11.1406	13.1927	10.3587	13.1927	ZT12	Present_Koike2012	Absent_Koike2012
ENSMUSG00000060376	Bckdha	7	26414871	26443780	-	0.00032576	0.00739484	73.273	83.6177	88.1661	75.0864	88.1661	ZT12	Absent_Koike2012	Absent_Koike2012
ENSMUSG00000025813	Homer2	7	88745367	88851811	-	0.000327077	0.00741811	2.21464	1.78021	3.54938	2.68113	3.54938	ZT12	Present_Koike2012	Present_Koike2012
ENSMUSG00000026021	Sumo1	1	59696278	59727678	-	0.000330178	0.00747567	10.3125	10.0055	13.125	11.1032	13.125	ZT12	Absent_Koike2012	Present_Koike2012
ENSMUSG00000027513	Pck1	2	172978549	172984774	+	0.000331865	0.00749997	152.834	487.721	739.948	159.787	739.948	ZT12	Absent_Koike2012	Absent_Koike2012
ENSMUSG00000015013	Trappc2l	8	125135526	125139488	+	0.000332935	0.00750782	9.97362	10.62	11.4478	8.70628	11.4478	ZT12	Absent_Koike2012	Absent_Koike2012
ENSMUSG00000004394	Tmed4	11	6170372	6174873	-	0.000332564	0.00750782	16.8159	16.7582	19.1056	17.6299	19.1056	ZT12	Absent_Koike2012	Present_Koike2012
ENSMUSG00000021868	Ppif	14	26513640	26519954	+	0.000333097	0.00750782	4.10314	4.06304	5.69556	5.12155	5.69556	ZT12	Absent_Koike2012	Absent_Koike2012
ENSMUSG00000038683	Pak1ip1	13	41096392	41108388	+	0.000336672	0.00753834	5.64672	4.99691	6.04551	5.67628	6.04551	ZT12	Absent_Koike2012	Absent_Koike2012
ENSMUSG00000014867	Surf4	2	26775560	26789448	-	0.000336657	0.00753834	61.7426	56.5678	64.9341	63.8576	64.9341	ZT12	Absent_Koike2012	Present_Koike2012
ENSMUSG00000027787	Nmd3	3	69525907	69552964	+	0.000341127	0.00759463	4.7641	4.90809	6.05151	4.85164	6.05151	ZT12	Absent_Koike2012	Present_Koike2012
ENSMUSG00000034430	Zxdc	6	90319486	90353484	+	0.00034357	0.00764233	1.02536	1.12388	1.21154	0.891161	1.21154	ZT12	Absent_Koike2012	Present_Koike2012
ENSMUSG00000019210	Atp6v1e1	6	120745263	120772703	-	0.00034427	0.00765121	44.4713	50.2178	59.0957	44.551	59.0957	ZT12	Absent_Koike2012	Absent_Koike2012
ENSMUSG00000032776	Mctp2	7	79222718	79451481	-	0.000350126	0.0077408	3.61947	3.90788	4.33557	3.34064	4.33557	ZT12	Absent_Koike2012	Present_Koike2012
ENSMUSG00000023345	Poc1a	9	106183392	106252852	+	0.000353518	0.00778871	0.573893	0.4269	0.851915	0.617281	0.851915	ZT12	Absent_Koike2012	Absent_Koike2012
ENSMUSG00000025612	Bach1	16	87699190	87733591	+	0.00035491	0.00780587	2.92705	4.62731	7.86391	3.8618	7.86391	ZT12	Present_Koike2012	Present_Koike2012
ENSMUSG00000040667	Nup88	11	70756560	70783475	-	0.000355908	0.00782082	3.43941	3.61363	3.97035	3.25993	3.97035	ZT12	Present_Koike2012	Present_Koike2012
ENSMUSG00000048546	Tob2	15	81678700	81688756	-	0.000363729	0.0079621	2.67289	3.34872	5.59425	2.89782	5.59425	ZT12	Present_Koike2012	Absent_Koike2012
ENSMUSG00000024900	Cpt1a	19	3323301	3385732	+	0.000364689	0.00796587	48.7033	79.3143	87.1219	48.6261	87.1219	ZT12	Present_Koike2012	Absent_Koike2012
ENSMUSG00000027566	Psma7	2	179771078	179777138	-	0.000365717	0.00797456	11.1839	11.7843	12.1709	10.1367	12.1709	ZT12	Absent_Koike2012	Absent_Koike2012
ENSMUSG00000073639	Rab18	18	6765198	6790320	+	0.000371036	0.00804923	18.9682	22.2046	23.2432	21.3075	23.2432	ZT12	Absent_Koike2012	Present_Koike2012
ENSMUSG00000029273	Sult1d1	5	87983670	87998052	-	0.000373478	0.0080887	25.5998	33.2758	43.7159	38.8504	43.7159	ZT12	Present_Koike2012	Absent_Koike2012
ENSMUSG00000030515	Tarsl2	7	72789784	72836977	+	0.000373491	0.0080887	3.73729	3.93091	4.39517	3.79559	4.39517	ZT12	Absent_Koike2012	Absent_Koike2012
ENSMUSG00000045973	Mcart1	4	45408795	45421633	-	0.000377441	0.00816036	4.4129	4.68755	8.02006	4.12899	8.02006	ZT12	Present_Koike2012	Absent_Koike2012
ENSMUSG00000026358	Rgs1	1	146091102	146096372	-	0.00038066	0.00822296	0.0619098	0.119195	0.275921	0.103791	0.275921	ZT12	Absent_Koike2012	Absent_Koike2012
ENSMUSG00000022360	Atad2	15	57925602	57966637	-	0.000382368	0.00824672	1.13411	0.866602	1.65774	1.24641	1.65774	ZT12	Present_Koike2012	Absent_Koike2012
ENSMUSG00000028955	Vamp3	4	150421409	150432072	-	0.000385387	0.00828957	2.9457	3.47041	4.06385	3.29488	4.06385	ZT12	Present_Koike2012	Absent_Koike2012
ENSMUSG00000031629	Mlf1ip	8	47637409	47665361	+	0.000385794	0.00828957	0.0424498	0.0379127	0.145503	0.0209331	0.145503	ZT12	Absent_Koike2012	Absent_Koike2012
ENSMUSG00000032311	Nrg4	9	55068029	55174651	-	0.000386024	0.00828957	0.912459	1.12401	2.19533	1.38533	2.19533	ZT12	Present_Koike2012	Present_Koike2012
ENSMUSG00000021236	Entpd5	12	85714807	85749979	-	0.000385077	0.00828957	24.2185	21.2283	31.4824	24.4902	31.4824	ZT12	Absent_Koike2012	Absent_Koike2012
ENSMUSG00000021180	Rps6ka5	12	101787988	101963238	-	0.000386979	0.00829284	0.253777	0.393299	0.544161	0.423012	0.544161	ZT12	Absent_Koike2012	Absent_Koike2012
ENSMUSG00000070871	Ccnyl1	1	64737029	64772218	+	0.000387153	0.00829284	1.18887	1.24639	1.66327	1.3073	1.66327	ZT12	Absent_Koike2012	Present_Koike2012
ENSMUSG00000000915	Hip1r	5	124423637	124453220	+	0.000389114	0.00832783	4.15999	3.46034	5.40368	4.00026	5.40368	ZT12	Absent_Koike2012	Absent_Koike2012
ENSMUSG00000032599	Ip6k2	9	108686127	108708664	+	0.00039405	0.0084133	2.06622	3.94597	4.82306	2.49724	4.82306	ZT12	Absent_Koike2012	Absent_Koike2012
ENSMUSG00000024769	Cdc42bpg	19	6306456	6325652	+	0.0003941	0.0084133	1.67506	1.61207	2.1601	1.64339	2.1601	ZT12	Absent_Koike2012	Absent_Koike2012
ENSMUSG00000031608	Galnt7	8	60002625	60131829	-	0.000398845	0.00848613	0.478564	0.552612	0.867949	0.609981	0.867949	ZT12	Present_Koike2012	Absent_Koike2012
ENSMUSG00000029063	Nadk	4	154936487	154965110	+	0.000401988	0.0085174	29.569	26.957	36.2848	34.6549	36.2848	ZT12	Absent_Koike2012	Absent_Koike2012
ENSMUSG00000016257	Slmo2	2	174290568	174298582	-	0.000401581	0.0085174	11.9531	8.56767	12.3619	11.4664	12.3619	ZT12	Absent_Koike2012	Absent_Koike2012
ENSMUSG00000020538	Srebf1	11	60012591	60036083	-	0.000403917	0.0085504	26.285	21.9557	47.7786	39.5484	47.7786	ZT12	Present_Koike2012	Absent_Koike2012
ENSMUSG00000021707	Dhfr	13	93124738	93159008	+	0.000404218	0.0085504	4.26069	5.25503	5.88551	4.08395	5.88551	ZT12	Absent_Koike2012	Absent_Koike2012
ENSMUSG00000029629	Phf14	6	11857809	12031197	+	0.000405974	0.00856735	2.32557	2.87791	3.26581	2.40704	3.26581	ZT12	Absent_Koike2012	Present_Koike2012
ENSMUSG00000019948	Actr6	10	89174718	89195040	-	0.000415881	0.00871667	4.09505	3.55023	4.98035	4.5892	4.98035	ZT12	Absent_Koike2012	Present_Koike2012
ENSMUSG00000036863	Syde2	3	145650834	145684684	+	0.000417943	0.00873566	1.22814	1.07932	2.11884	1.58264	2.11884	ZT12	Present_Koike2012	Present_Koike2012
ENSMUSG00000038312	Edem2	2	155527413	155555211	-	0.000420509	0.0087567	11.3343	10.5446	13.3284	12.8	13.3284	ZT12	Absent_Koike2012	Absent_Koike2012
ENSMUSG00000057177	Gsk3a	7	26013277	26022870	-	0.000422732	0.0087886	6.79465	7.27682	7.67849	6.35699	7.67849	ZT12	Absent_Koike2012	Absent_Koike2012
ENSMUSG00000026554	Dcaf8	1	174078146	174126524	+	0.000423462	0.00879661	24.8533	27.7461	27.8338	24.1013	27.8338	ZT12	Present_Koike2012	Absent_Koike2012
ENSMUSG00000060096	Amd-ps3	18	64608334	64609669	-	0.000425744	0.00880089	1.41652	0.946685	2.21014	1.42893	2.21014	ZT12	Absent_Koike2012	Absent_Koike2012
ENSMUSG00000040848	Sft2d2	1	167104472	167124564	-	0.000425459	0.00880089	10.5812	11.0421	11.5258	10.5664	11.5258	ZT12	Absent_Koike2012	Absent_Koike2012
ENSMUSG00000034189	Hsdl1	8	122085879	122099100	-	0.000426643	0.00881002	2.50719	2.40739	2.965	2.74073	2.965	ZT12	Absent_Koike2012	Absent_Koike2012
ENSMUSG00000032267	Usp28	9	48793490	48850622	+	0.000426878	0.00881002	1.14293	1.51685	1.53644	1.16994	1.53644	ZT12	Absent_Koike2012	Absent_Koike2012
ENSMUSG00000029321	Slc10a6	5	104034730	104058422	-	0.000432996	0.0089002	0.0026385	0.044359	0.0866642	0.0201335	0.0866642	ZT12	Absent_Koike2012	Absent_Koike2012
ENSMUSG00000029334	Prkg2	5	99358792	99466370	-	0.000448655	0.009127	0.00912913	0.0167333	0.0338255	0.00575405	0.0338255	ZT12	Absent_Koike2012	Absent_Koike2012
ENSMUSG00000026437	Cdk18	1	134010127	134036262	-	0.000451871	0.00918431	3.81735	3.39561	5.24116	4.6087	5.24116	ZT12	Absent_Koike2012	Absent_Koike2012
ENSMUSG00000047843	Bri3	5	145005306	145207626	+	0.000452277	0.00918523	4.50728	5.58059	8.18327	5.55068	8.18327	ZT12	Absent_Koike2012	Absent_Koike2012
ENSMUSG00000049791	Fzd4	7	96552876	96558620	+	0.000457159	0.009254	3.0496	3.41598	4.83889	4.62416	4.83889	ZT12	Present_Koike2012	Absent_Koike2012
ENSMUSG00000067713	Prkag1	15	98643229	98661939	-	0.000457642	0.009254	9.99758	10.0758	11.4134	9.96119	11.4134	ZT12	Absent_Koike2012	Absent_Koike2012
ENSMUSG00000019820	Utrn	10	12101986	12589163	-	0.000463418	0.00935179	4.15301	5.22833	5.30405	4.64871	5.30405	ZT12	Absent_Koike2012	Absent_Koike2012
ENSMUSG00000027365	Trpm7	2	126617301	126701966	-	0.000465086	0.00937059	3.30007	4.53876	4.65997	3.46068	4.65997	ZT12	Present_Koike2012	Present_Koike2012
ENSMUSG00000037370	Enpp1	10	24357720	24431965	-	0.000466741	0.00938905	1.71928	1.98016	2.38714	1.96401	2.38714	ZT12	Present_Koike2012	Absent_Koike2012
ENSMUSG00000056952	Tatdn2	6	113647044	113661063	+	0.000474186	0.00953128	5.91172	5.37551	7.15881	6.72775	7.15881	ZT12	Absent_Koike2012	Absent_Koike2012
ENSMUSG00000030103	Bhlhe40	6	108610623	108616919	+	0.000477249	0.00955915	11.8404	15.1833	26.1908	22.2423	26.1908	ZT12	Present_Koike2012	Present_Koike2012
ENSMUSG00000024378	Stard4	18	33359009	33373516	-	0.000477687	0.00955915	12.9492	16.7889	17.2723	15.2531	17.2723	ZT12	Absent_Koike2012	Present_Koike2012
ENSMUSG00000022456	2003-09-01	15	82105365	82124872	+	0.000483998	0.00965227	0.00372313	0.0109039	0.0191538	0.00558517	0.0191538	ZT12	Absent_Koike2012	Absent_Koike2012
ENSMUSG00000074886	Grk6	13	55546695	55562286	+	0.000488927	0.00972769	3.77333	4.0452	4.65576	4.03444	4.65576	ZT12	Absent_Koike2012	Absent_Koike2012
ENSMUSG00000028937	Acot7	4	151552243	151645964	+	0.000489817	0.0097378	4.2916	3.86222	5.73649	5.4774	5.73649	ZT12	Present_Koike2012	Absent_Koike2012
ENSMUSG00000070035	Gm4885	7	79817704	79819164	+	0.000491094	0.00974794	0.799091	0.910547	1.24853	0.776775	1.24853	ZT12	Absent_Koike2012	Absent_Koike2012
ENSMUSG00000024870	Rab1b	19	5099207	5107019	-	0.00049171	0.00975258	26.5596	26.9464	29.1726	24.0389	29.1726	ZT12	Absent_Koike2012	Absent_Koike2012
ENSMUSG00000020328	Nudcd2	11	40547169	40553548	+	0.00049273	0.00976519	6.19042	5.17162	6.29617	5.7474	6.29617	ZT12	Absent_Koike2012	Absent_Koike2012
ENSMUSG00000049550	Clip1	5	124027804	124134627	-	0.000496355	0.00982173	3.11798	3.21815	4.53505	3.18716	4.53505	ZT12	Absent_Koike2012	Absent_Koike2012
ENSMUSG00000024896	Minpp1	19	32560259	32589860	+	0.000501384	0.00990584	9.9529	11.5244	12.1434	9.90816	12.1434	ZT12	Absent_Koike2012	Absent_Koike2012
ENSMUSG00000060548	Tnfrsf19	14	61582671	61665692	-	0.000502568	0.00992153	0.540519	0.859255	1.21694	0.674021	1.21694	ZT12	Absent_Koike2012	Absent_Koike2012
ENSMUSG00000025532	Crcp	5	130505160	130536659	+	0.00050334	0.00992906	6.27097	7.64033	9.35335	7.41541	9.35335	ZT12	Absent_Koike2012	Absent_Koike2012
ENSMUSG00000034024	Cct2	10	116488054	116500870	-	0.000506193	0.00996988	40.1506	37.7087	43.6996	41.1927	43.6996	ZT12	Present_Koike2012	Absent_Koike2012
ENSMUSG00000028150	Rorc	3	94176716	94202198	+	5.27e-11	4.47e-07	9.36487	3.0847	9.16194	19.0218	19.0218	ZT18	Present_Koike2012	Present_Koike2012
ENSMUSG00000024966	Stip1	19	7095186	7114516	-	9.1e-11	5.79e-07	28.0985	16.8007	22.2289	36.2329	36.2329	ZT18	Absent_Koike2012	Present_Koike2012
ENSMUSG00000082896	Gm5844	3	17908806	17910996	+	3.6e-09	7.81e-06	3.94116	1.78732	1.98354	5.60345	5.60345	ZT18	Absent_Koike2012	Absent_Koike2012
ENSMUSG00000030357	Fkbp4	6	128379753	128388695	-	4.13e-09	8.08e-06	50.2661	30.6989	35.6782	61.39	61.39	ZT18	Present_Koike2012	Absent_Koike2012
ENSMUSG00000007950	Abhd8	8	73980599	73987556	-	1.2e-08	1.84e-05	2.15629	1.17863	1.86087	3.03292	3.03292	ZT18	Absent_Koike2012	Absent_Koike2012
ENSMUSG00000055866	Per2	1	93312561	93355907	-	2.21e-08	2.95e-05	1.57462	0.878421	4.15582	5.11542	5.11542	ZT18	Present_Koike2012	Present_Koike2012
ENSMUSG00000015656	Hspa8	9	40609067	40613283	+	2.45e-08	3.09e-05	177.1	78.5855	152.39	178.252	178.252	ZT18	Absent_Koike2012	Absent_Koike2012
ENSMUSG00000016028	Celsr1	15	85729188	85864207	-	3.02e-08	3.5e-05	2.08101	0.834416	1.18757	2.50799	2.50799	ZT18	Absent_Koike2012	Absent_Koike2012
ENSMUSG00000048878	Hexim1	11	102977639	102981039	+	3.58e-08	3.8e-05	9.65766	5.82345	7.94011	9.69024	9.69024	ZT18	Absent_Koike2012	Absent_Koike2012
ENSMUSG00000021037	Ahsa1	12	88607696	88614947	+	3.53e-08	3.8e-05	44.5765	34.2882	36.8922	52.8229	52.8229	ZT18	Absent_Koike2012	Absent_Koike2012
ENSMUSG00000050677	Ccdc96	5	36827237	36830820	+	3.83e-08	3.85e-05	0.0645827	0.0126715	0.057713	0.0865107	0.0865107	ZT18	Absent_Koike2012	Absent_Koike2012
ENSMUSG00000091282	Gm17431	5	5781530	5783636	+	4.07e-08	3.85e-05	94.1699	41.2235	80.753	94.2489	94.2489	ZT18	Absent_Koike2012	Absent_Koike2012
ENSMUSG00000020038	Cry1	10	84594447	84647799	-	5.34e-08	4.38e-05	8.3601	1.70469	3.44072	8.96204	8.96204	ZT18	Present_Koike2012	Present_Koike2012
ENSMUSG00000059814	Gm8355	10	14465084	14467190	-	6.43e-08	4.67e-05	29.1239	13.0734	25.321	29.3297	29.3297	ZT18	Absent_Koike2012	Absent_Koike2012
ENSMUSG00000028405	Aco1	4	40090114	40146042	+	8.9e-08	5.69e-05	47.3412	39.4963	48.1917	52.1186	52.1186	ZT18	Absent_Koike2012	Present_Koike2012
ENSMUSG00000016239	Lonrf3	X	33868348	33902336	+	1.44e-07	8.01e-05	2.0094	0.438776	1.37424	2.06798	2.06798	ZT18	Present_Koike2012	Present_Koike2012
ENSMUSG00000011179	Odc1	12	17551679	17558308	+	1.64e-07	8.01e-05	32.8183	20.5267	28.6123	41.8681	41.8681	ZT18	Present_Koike2012	Absent_Koike2012
ENSMUSG00000081058	Hist2h3c2	3	96042040	96043050	-	1.93e-07	8.15e-05	1.54534	0.745427	0.731238	2.13985	2.13985	ZT18	Absent_Koike2012	Absent_Koike2012
ENSMUSG00000027488	Snta1	2	154202049	154233835	-	2.07e-07	8.34e-05	3.03839	2.47781	3.69808	4.17152	4.17152	ZT18	Absent_Koike2012	Absent_Koike2012
ENSMUSG00000023944	Hsp90ab1	17	45704724	45710220	-	2.25e-07	8.42e-05	159.67	119.269	115.71	196.881	196.881	ZT18	Absent_Koike2012	Absent_Koike2012
ENSMUSG00000034880	Mrpl34	8	73988825	73989651	+	3.1e-07	0.000101078	26.2181	19.1737	21.2985	27.2077	27.2077	ZT18	Absent_Koike2012	Absent_Koike2012
ENSMUSG00000025869	Nop16	13	54685546	54691451	-	3.78e-07	0.000111546	10.0332	6.69455	7.75854	11.8031	11.8031	ZT18	Absent_Koike2012	Absent_Koike2012
ENSMUSG00000059248	2009-09-01	11	117060975	117223639	+	4.53e-07	0.000121267	5.60929	4.28164	3.40321	5.70286	5.70286	ZT18	Absent_Koike2012	Absent_Koike2012
ENSMUSG00000040181	Fmo1	1	164759692	164796679	-	5.55e-07	0.000133412	25.4487	18.1301	25.3234	31.9064	31.9064	ZT18	Present_Koike2012	Present_Koike2012
ENSMUSG00000025757	Hspa4l	3	40548417	40600025	+	5.68e-07	0.000133412	3.00341	2.01691	1.71422	4.45455	4.45455	ZT18	Present_Koike2012	Absent_Koike2012
ENSMUSG00000030170	Wnt5b	6	119382549	119494336	-	6.26e-07	0.000141281	1.62158	0.925536	1.99533	2.92504	2.92504	ZT18	Absent_Koike2012	Present_Koike2012
ENSMUSG00000026922	Agpat2	2	26448577	26459937	-	6.27e-07	0.000141281	84.3706	54.2132	57.228	85.8531	85.8531	ZT18	Present_Koike2012	Absent_Koike2012
ENSMUSG00000071653	1810009A15Rik	19	8963393	8965230	+	6.58e-07	0.000145828	16.719	12.7783	12.884	18.2243	18.2243	ZT18	Absent_Koike2012	Absent_Koike2012
ENSMUSG00000028766	Alpl	4	137297648	137352299	-	7.55e-07	0.000156253	2.15713	1.62064	3.12795	3.82842	3.82842	ZT18	Absent_Koike2012	Absent_Koike2012
ENSMUSG00000021361	Tmem14c	13	41111619	41117944	+	7.88e-07	0.000161677	80.2636	65.0001	79.7299	89.5407	89.5407	ZT18	Absent_Koike2012	Absent_Koike2012
ENSMUSG00000050777	Tmem37	1	121963954	121970651	-	8.85e-07	0.000170165	31.9901	22.3652	31.1395	39.0731	39.0731	ZT18	Absent_Koike2012	Absent_Koike2012
ENSMUSG00000025732	Fam195a	17	26000643	26005683	-	8.8e-07	0.000170165	15.9714	10.9128	16.7646	18.9787	18.9787	ZT18	Absent_Koike2012	Absent_Koike2012
ENSMUSG00000029657	Hsph1	5	150416862	150438951	-	1.03e-06	0.000187183	6.48178	1.73916	4.07435	7.68347	7.68347	ZT18	Present_Koike2012	Present_Koike2012
ENSMUSG00000005374	Tbl2	5	135625527	135639743	+	1.35e-06	0.000210372	2.89042	1.8486	2.93483	2.94837	2.94837	ZT18	Absent_Koike2012	Absent_Koike2012
ENSMUSG00000024150	Mcfd2	17	87653998	87665275	-	1.46e-06	0.000221955	50.7325	36.9144	43.8994	52.8698	52.8698	ZT18	Present_Koike2012	Absent_Koike2012
ENSMUSG00000048481	Mypop	7	19576594	19587115	+	1.69e-06	0.000247742	0.480175	0.257126	0.311272	0.680197	0.680197	ZT18	Absent_Koike2012	Absent_Koike2012
ENSMUSG00000001416	Cct3	3	88101038	88125689	+	1.67e-06	0.000247742	14.3942	11.5112	12.1123	14.5673	14.5673	ZT18	Absent_Koike2012	Absent_Koike2012
ENSMUSG00000020087	Tysnd1	10	61158262	61165521	+	1.77e-06	0.000257472	13.8175	9.64782	11.7	13.9487	13.9487	ZT18	Absent_Koike2012	Absent_Koike2012
ENSMUSG00000027808	Serp1	3	58325891	58329795	-	1.99e-06	0.000277089	118.677	95.1121	135.805	155.206	155.206	ZT18	Absent_Koike2012	Absent_Koike2012
ENSMUSG00000025533	Asl	5	130487128	130501002	-	2.13e-06	0.00029178	68.1688	47.2942	81.8804	111.176	111.176	ZT18	Absent_Koike2012	Present_Koike2012
ENSMUSG00000021270	Hsp90aa1	12	111928815	111940938	-	2.69e-06	0.000345779	45.1381	18.2905	21.6108	64.6381	64.6381	ZT18	Present_Koike2012	Present_Koike2012
ENSMUSG00000039680	Mrps6	16	92058515	92112472	+	3.72e-06	0.000428149	1.83037	1.12356	1.47811	2.08818	2.08818	ZT18	Absent_Koike2012	Present_Koike2012
ENSMUSG00000041119	Pde9a	17	31523179	31613255	+	4.68e-06	0.0004819	5.03713	4.05363	2.48499	5.34569	5.34569	ZT18	Present_Koike2012	Present_Koike2012
ENSMUSG00000051652	Lrrc3	10	77360320	77365281	-	5.21e-06	0.000503737	16.4445	14.1314	13.037	19.386	19.386	ZT18	Present_Koike2012	Absent_Koike2012
ENSMUSG00000036427	Gpi1	7	34987141	35015308	-	5.19e-06	0.000503737	23.8399	17.9694	25.7382	27.603	27.603	ZT18	Absent_Koike2012	Absent_Koike2012
ENSMUSG00000021484	Lman2	13	55445194	55464144	-	5.22e-06	0.000503737	46.7998	37.941	40.8912	48.4835	48.4835	ZT18	Present_Koike2012	Absent_Koike2012
ENSMUSG00000004270	Lpcat3	6	124613045	124654436	+	7.19e-06	0.000633717	11.0611	14.9248	13.6826	14.9333	14.9333	ZT18	Present_Koike2012	Absent_Koike2012
ENSMUSG00000025511	Tspan4	7	148661139	148679326	+	7.24e-06	0.000633717	9.42556	7.28469	14.9147	18.281	18.281	ZT18	Absent_Koike2012	Present_Koike2012
ENSMUSG00000031832	Taf1c	8	122121875	122129122	-	8.06e-06	0.000680327	0.52205	0.258536	0.407207	0.611755	0.611755	ZT18	Absent_Koike2012	Absent_Koike2012
ENSMUSG00000046794	Ppp1r3b	8	36438795	36451178	+	8.04e-06	0.000680327	59.8188	14.8566	58.4254	79.0844	79.0844	ZT18	Present_Koike2012	Present_Koike2012
ENSMUSG00000090038	Gm16573	14	57226098	57239350	-	8.34e-06	0.000695597	1.72052	1.00063	2.26685	2.52121	2.52121	ZT18	Absent_Koike2012	Absent_Koike2012
ENSMUSG00000061479	Snrpa	7	27972024	27981290	-	8.59e-06	0.000705107	5.1815	4.56517	4.64806	7.15247	7.15247	ZT18	Absent_Koike2012	Absent_Koike2012
ENSMUSG00000030835	Nomo1	7	53289066	53339582	+	8.72e-06	0.000710106	8.89527	7.79119	9.56722	10.0503	10.0503	ZT18	Absent_Koike2012	Absent_Koike2012
ENSMUSG00000018906	P4ha2	11	53913597	53945167	+	9.31e-06	0.00073809	0.590055	0.472777	0.841049	1.07772	1.07772	ZT18	Absent_Koike2012	Absent_Koike2012
ENSMUSG00000051615	Rap2a	14	120877666	120906416	+	1e-05	0.000779695	6.20788	4.38803	7.33538	8.32604	8.32604	ZT18	Absent_Koike2012	Absent_Koike2012
ENSMUSG00000028344	Invs	4	48292632	48444826	+	1.02e-05	0.000792252	1.1011	0.875049	0.926629	1.32008	1.32008	ZT18	Absent_Koike2012	Present_Koike2012
ENSMUSG00000028671	Gale	4	135519642	135524093	+	1.14e-05	0.00084346	7.31216	4.33467	3.51951	7.80523	7.80523	ZT18	Present_Koike2012	Absent_Koike2012
ENSMUSG00000043067	Dpy19l1	9	24216220	24307584	-	1.39e-05	0.000937884	10.2076	7.02142	9.30953	11.0983	11.0983	ZT18	Present_Koike2012	Present_Koike2012
ENSMUSG00000001440	Kpnb1	11	97021028	97049195	-	1.43e-05	0.000953802	15.9053	13.2309	14.1992	16.7297	16.7297	ZT18	Absent_Koike2012	Absent_Koike2012
ENSMUSG00000029556	Hnf1a	5	115398370	115421076	-	1.48e-05	0.000974451	4.20666	4.10434	4.0163	5.07892	5.07892	ZT18	Absent_Koike2012	Absent_Koike2012
ENSMUSG00000024118	1600002H07Rik	17	24351999	24357796	-	1.48e-05	0.000974451	17.2328	6.99529	17.9443	18.624	18.624	ZT18	Absent_Koike2012	Absent_Koike2012
ENSMUSG00000055912	Tmem150a	6	72305441	72309756	+	1.49e-05	0.000979151	32.9454	26.5946	26.1088	37.9654	37.9654	ZT18	Absent_Koike2012	Present_Koike2012
ENSMUSG00000019055	Plod1	4	147283862	147310876	-	1.65e-05	0.00105033	5.74554	4.65849	5.41645	6.46067	6.46067	ZT18	Absent_Koike2012	Absent_Koike2012
ENSMUSG00000026203	Dnajb2	1	75233040	75241379	+	1.73e-05	0.0010811	10.9641	7.72247	8.65485	12.4408	12.4408	ZT18	Absent_Koike2012	Absent_Koike2012
ENSMUSG00000017204	Gsdma	11	98525665	98539022	+	1.82e-05	0.00112572	0	0	0	0.00761625	0.00761625	ZT18	Absent_Koike2012	Absent_Koike2012
ENSMUSG00000029560	Snx8	5	140816258	140865216	-	1.87e-05	0.00113764	3.96628	2.85958	4.01182	4.19895	4.19895	ZT18	Absent_Koike2012	Absent_Koike2012
ENSMUSG00000027933	Ints3	3	90195310	90237558	-	1.92e-05	0.00115918	5.06446	4.08502	4.01614	5.15313	5.15313	ZT18	Present_Koike2012	Absent_Koike2012
ENSMUSG00000025534	Gusb	5	130464881	130478919	-	1.94e-05	0.00116159	4.81687	4.10389	5.29496	5.97184	5.97184	ZT18	Absent_Koike2012	Absent_Koike2012
ENSMUSG00000058624	Gda	19	21465797	21547935	-	1.95e-05	0.00116464	4.90165	3.46717	6.22398	7.75375	7.75375	ZT18	Present_Koike2012	Present_Koike2012
ENSMUSG00000091898	Tnnc1	14	31983021	32024915	+	2.04e-05	0.00121102	0.286161	0.0889697	0.413787	0.890482	0.890482	ZT18	Absent_Koike2012	Absent_Koike2012
ENSMUSG00000010936	Vac14	8	113142503	113244296	+	2.25e-05	0.00130321	3.88914	3.46792	5.51141	5.94994	5.94994	ZT18	Absent_Koike2012	Present_Koike2012
ENSMUSG00000023262	Acy1	9	106335327	106340567	-	2.26e-05	0.00130321	11.8934	12.0362	15.9199	16.1286	16.1286	ZT18	Absent_Koike2012	Absent_Koike2012
ENSMUSG00000034126	Pomt2	12	88447816	88488852	-	2.25e-05	0.00130321	4.75289	4.36505	4.89285	5.26092	5.26092	ZT18	Absent_Koike2012	Absent_Koike2012
ENSMUSG00000025934	Gsta3	1	21230670	21255442	+	2.36e-05	0.00132639	844.207	598.336	746.256	948.421	948.421	ZT18	Present_Koike2012	Present_Koike2012
ENSMUSG00000074521	Gm14327	2	177631801	177640489	+	2.38e-05	0.00133072	1.0657	0.622067	1.33989	1.66635	1.66635	ZT18	Absent_Koike2012	Absent_Koike2012
ENSMUSG00000020496	Rnf187	11	58745790	58752418	-	2.41e-05	0.00134251	25.8766	22.4923	25.8579	27.4391	27.4391	ZT18	Absent_Koike2012	Absent_Koike2012
ENSMUSG00000017707	Serinc3	2	163449008	163470867	-	2.52e-05	0.0013867	43.0293	41.5048	49.4003	49.6768	49.6768	ZT18	Absent_Koike2012	Absent_Koike2012
ENSMUSG00000021504	B4galt7	13	55701257	55711804	+	2.6e-05	0.00142529	2.964	2.03665	3.04488	3.14321	3.14321	ZT18	Absent_Koike2012	Absent_Koike2012
ENSMUSG00000028343	Erp44	4	48206195	48292430	-	2.66e-05	0.00143856	14.4176	13.2866	15.4188	15.8737	15.8737	ZT18	Absent_Koike2012	Present_Koike2012
ENSMUSG00000084936	Gm11583	11	97022304	97022989	+	2.74e-05	0.00146576	5.58251	4.33448	4.37382	6.40972	6.40972	ZT18	Absent_Koike2012	Absent_Koike2012
ENSMUSG00000035181	Heatr5a	12	52976860	53072308	-	2.76e-05	0.00147042	2.8242	2.61032	2.92502	3.24075	3.24075	ZT18	Absent_Koike2012	Present_Koike2012
ENSMUSG00000040471	Ggt6	11	72249028	72252067	+	2.81e-05	0.00148973	3.77964	2.88801	3.09594	4.53263	4.53263	ZT18	Absent_Koike2012	Absent_Koike2012
ENSMUSG00000036083	Slc17a3	13	23931303	23952583	+	2.89e-05	0.00150775	4.94499	3.41413	3.30319	5.69785	5.69785	ZT18	Present_Koike2012	Absent_Koike2012
ENSMUSG00000020964	Sel1l	12	93044483	93087597	-	2.9e-05	0.00151047	13.6465	10.9005	12.222	15.3637	15.3637	ZT18	Absent_Koike2012	Present_Koike2012
ENSMUSG00000031232	Magt1	X	103163423	103207245	-	2.98e-05	0.00154335	16.44	14.186	16.9611	20.3349	20.3349	ZT18	Absent_Koike2012	Absent_Koike2012
ENSMUSG00000035863	Palm	10	79256317	79283641	+	3.04e-05	0.00156095	0.577112	0.339768	0.480249	0.754468	0.754468	ZT18	Absent_Koike2012	Absent_Koike2012
ENSMUSG00000027597	Ahcy	2	154885046	154900233	-	3.06e-05	0.00156349	427.808	343.23	454.305	543.748	543.748	ZT18	Present_Koike2012	Present_Koike2012
ENSMUSG00000074277	Phldb3	7	25396347	25414307	+	3.16e-05	0.00160506	1.96258	1.64245	1.40531	2.24275	2.24275	ZT18	Absent_Koike2012	Absent_Koike2012
ENSMUSG00000023272	Creld2	15	88650076	88657111	+	3.45e-05	0.00171445	27.5137	12.1453	13.6531	32.723	32.723	ZT18	Absent_Koike2012	Absent_Koike2012
ENSMUSG00000014226	Cacybp	1	162133056	162142908	-	3.61e-05	0.00177203	15.7343	11.0116	13.9993	18.6699	18.6699	ZT18	Absent_Koike2012	Absent_Koike2012
ENSMUSG00000058056	Palld	8	63992043	64381487	-	3.66e-05	0.00178344	1.25828	0.675101	0.623271	1.36263	1.36263	ZT18	Absent_Koike2012	Present_Koike2012
ENSMUSG00000022571	Pycrl	15	75746893	75751990	-	3.66e-05	0.00178344	10.1988	8.02494	9.65764	11.5518	11.5518	ZT18	Absent_Koike2012	Absent_Koike2012
ENSMUSG00000046388	Gm9806	19	16855037	16855593	+	4.1e-05	0.00192747	0.633983	0.59374	1.0979	1.18533	1.18533	ZT18	Absent_Koike2012	Absent_Koike2012
ENSMUSG00000028410	Dnaja1	4	40669183	40684182	+	4.15e-05	0.00194692	18.9148	11.8501	18.9833	20.5971	20.5971	ZT18	Present_Koike2012	Present_Koike2012
ENSMUSG00000062070	Pgk1	X	103382439	103399038	+	4.23e-05	0.0019537	141.023	108.811	129.02	142.795	142.795	ZT18	Absent_Koike2012	Present_Koike2012
ENSMUSG00000025130	P4hb	11	120421612	120434567	-	4.44e-05	0.00201826	379.869	313.743	363.332	388.519	388.519	ZT18	Present_Koike2012	Absent_Koike2012
ENSMUSG00000020097	Sgpl1	10	60561390	60610451	-	4.54e-05	0.00205007	12.1034	10.3566	7.63176	12.9123	12.9123	ZT18	Present_Koike2012	Absent_Koike2012
ENSMUSG00000025574	Tk1	11	117676840	117687406	-	4.61e-05	0.00206788	1.68361	1.44401	2.29374	2.48898	2.48898	ZT18	Absent_Koike2012	Absent_Koike2012
ENSMUSG00000006705	Pknox1	17	31701694	31744625	+	4.65e-05	0.00207572	1.94334	1.7525	1.5191	2.16608	2.16608	ZT18	Absent_Koike2012	Absent_Koike2012
ENSMUSG00000071644	Eef1g	19	9041531	9052969	+	4.81e-05	0.00212382	49.5281	41.7939	46.8069	50.8979	50.8979	ZT18	Absent_Koike2012	Absent_Koike2012
ENSMUSG00000029186	Pi4k2b	5	53132826	53160583	+	4.84e-05	0.00212642	6.0859	5.94929	8.17636	8.90977	8.90977	ZT18	Absent_Koike2012	Absent_Koike2012
ENSMUSG00000036181	Hist1h1c	13	23830676	23832235	+	4.85e-05	0.00212642	37.244	23.9672	25.952	46.8969	46.8969	ZT18	Present_Koike2012	Absent_Koike2012
ENSMUSG00000020781	Tsen54	11	115676038	115684408	+	4.88e-05	0.00213174	1.59238	1.09138	1.35311	1.66685	1.66685	ZT18	Absent_Koike2012	Absent_Koike2012
ENSMUSG00000004951	Hspb1	5	136363789	136365433	+	5.55e-05	0.00231861	13.6185	6.02902	5.2006	21.3745	21.3745	ZT18	Absent_Koike2012	Absent_Koike2012
ENSMUSG00000001700	Gramd3	18	56559991	56663446	+	5.54e-05	0.00231861	7.06936	9.50962	8.71825	10.2608	10.2608	ZT18	Present_Koike2012	Absent_Koike2012
ENSMUSG00000037470	Uggt1	1	36198375	36301150	-	5.6e-05	0.00232321	11.1828	10.4586	11.8268	13.1273	13.1273	ZT18	Absent_Koike2012	Present_Koike2012
ENSMUSG00000036285	Noa1	5	77723199	77739109	-	5.89e-05	0.00239217	1.64294	1.1711	1.62126	1.68026	1.68026	ZT18	Absent_Koike2012	Absent_Koike2012
ENSMUSG00000032115	Hyou1	9	44187573	44200452	+	5.91e-05	0.00239656	20.0025	15.2055	15.8599	26.5106	26.5106	ZT18	Absent_Koike2012	Absent_Koike2012
ENSMUSG00000004460	Dnajb11	16	22857918	22879707	+	6.45e-05	0.00254501	18.6799	14.7694	14.5639	21.0472	21.0472	ZT18	Present_Koike2012	Absent_Koike2012
ENSMUSG00000030872	Gga2	7	129130236	129164736	-	6.66e-05	0.002592	1.21756	0.892671	1.1697	1.72738	1.72738	ZT18	Absent_Koike2012	Absent_Koike2012
ENSMUSG00000020823	Sec14l1	11	116976482	117020582	+	6.64e-05	0.002592	1.55964	1.10441	1.44808	1.57256	1.57256	ZT18	Absent_Koike2012	Absent_Koike2012
ENSMUSG00000013629	Cad	5	31357153	31380852	+	7.22e-05	0.00272763	1.70919	1.25691	1.73965	2.31138	2.31138	ZT18	Absent_Koike2012	Absent_Koike2012
ENSMUSG00000020368	Canx	11	50107969	50139175	-	7.21e-05	0.00272763	117.809	107.089	116.493	124.753	124.753	ZT18	Absent_Koike2012	Absent_Koike2012
ENSMUSG00000023963	Cyp39a1	17	43804374	43888380	+	7.22e-05	0.00272763	6.50305	4.79213	8.35369	9.50552	9.50552	ZT18	Absent_Koike2012	Present_Koike2012
ENSMUSG00000074207	Adh1	3	137923955	137953662	+	7.48e-05	0.00280186	611.645	455.082	693.031	738.798	738.798	ZT18	Present_Koike2012	Present_Koike2012
ENSMUSG00000038374	Rbm8a	3	96433851	96437702	+	7.69e-05	0.00283581	5.92539	4.96848	5.28891	6.26595	6.26595	ZT18	Absent_Koike2012	Absent_Koike2012
ENSMUSG00000026870	D730039F16Rik	2	34729916	34747652	+	8.01e-05	0.00291727	4.62529	4.16669	3.95045	5.09215	5.09215	ZT18	Present_Koike2012	Present_Koike2012
ENSMUSG00000008604	Ubqln4	3	88357638	88373647	+	8.46e-05	0.00302813	7.90476	5.89444	6.99455	8.42391	8.42391	ZT18	Absent_Koike2012	Absent_Koike2012
ENSMUSG00000051391	Ywhag	5	136384279	136410486	-	8.55e-05	0.00305005	11.3757	8.97612	12.6662	13.6164	13.6164	ZT18	Absent_Koike2012	Present_Koike2012
ENSMUSG00000025226	Fbxl15	19	46402674	46404936	+	8.99e-05	0.00316614	1.64436	1.13841	1.335	1.91928	1.91928	ZT18	Absent_Koike2012	Absent_Koike2012
ENSMUSG00000032392	Parp16	9	65062497	65087026	+	9.04e-05	0.00317281	3.30766	2.75661	3.80503	4.71261	4.71261	ZT18	Present_Koike2012	Absent_Koike2012
ENSMUSG00000024856	Cdk2ap2	19	4097182	4099019	+	9.18e-05	0.00321327	15.0368	10.5745	12.4443	15.9975	15.9975	ZT18	Absent_Koike2012	Absent_Koike2012
ENSMUSG00000019935	Slc17a8	10	89036765	89083998	-	9.29e-05	0.00324189	1.94747	0.562953	0.893037	2.03657	2.03657	ZT18	Present_Koike2012	Absent_Koike2012
ENSMUSG00000034807	Glt25d1	8	74134923	74148808	+	9.77e-05	0.00335182	14.7911	12.5796	14.2424	15.8615	15.8615	ZT18	Absent_Koike2012	Absent_Koike2012
ENSMUSG00000039632	Ccdc151	9	21794315	21807078	-	0.000104209	0.003517	0.597581	0.310952	0.461285	0.923651	0.923651	ZT18	Absent_Koike2012	Absent_Koike2012
ENSMUSG00000007646	Rad51c	11	87190147	87218456	-	0.000106588	0.00357359	0.242825	0.108788	0.168523	0.395125	0.395125	ZT18	Absent_Koike2012	Absent_Koike2012
ENSMUSG00000079495	Gm11128	6	85758018	85770948	-	0.000107894	0.00360311	8.90253	2.4818	8.10883	14.5555	14.5555	ZT18	Absent_Koike2012	Absent_Koike2012
ENSMUSG00000025153	Fasn	11	120667254	120685492	-	0.000111679	0.00369556	77.7398	53.1337	157.406	157.852	157.852	ZT18	Absent_Koike2012	Present_Koike2012
ENSMUSG00000068221	Pdxp	15	78744349	78749947	+	0.00011359	0.00372491	0.178819	0.0467615	0.381412	0.555118	0.555118	ZT18	Absent_Koike2012	Absent_Koike2012
ENSMUSG00000024778	Fas	19	34365149	34402260	+	0.000125998	0.00401286	4.84581	4.49979	4.33727	5.77484	5.77484	ZT18	Present_Koike2012	Absent_Koike2012
ENSMUSG00000072949	Acot1	12	85350448	85358621	+	0.000127461	0.00403041	8.86684	4.05934	4.47102	9.70876	9.70876	ZT18	Present_Koike2012	Absent_Koike2012
ENSMUSG00000040283	Btnl9	11	48979087	49000661	-	0.000127953	0.00403527	1.40352	1.19301	1.24502	1.63986	1.63986	ZT18	Absent_Koike2012	Absent_Koike2012
ENSMUSG00000022951	Rcan1	16	92392198	92466391	-	0.000132311	0.00414646	8.65518	3.64153	9.24246	9.55061	9.55061	ZT18	Absent_Koike2012	Present_Koike2012
ENSMUSG00000035473	Galm	17	80526811	80584441	+	0.000133292	0.00416335	31.1245	28.4493	32.908	35.2672	35.2672	ZT18	Absent_Koike2012	Absent_Koike2012
ENSMUSG00000002633	Shh	5	28783355	28793641	-	0.000133566	0.00416525	0.0417073	0.0147742	0.0162032	0.0861433	0.0861433	ZT18	Absent_Koike2012	Absent_Koike2012
ENSMUSG00000006818	Sod2	17	13200705	13210985	+	0.000135428	0.00419759	37.0051	31.5758	36.3305	39.6353	39.6353	ZT18	Absent_Koike2012	Absent_Koike2012
ENSMUSG00000054455	Vapb	2	173563012	173609837	+	0.000140269	0.00429533	6.68617	6.09713	6.65535	6.81091	6.81091	ZT18	Absent_Koike2012	Absent_Koike2012
ENSMUSG00000074210	E130208F15Rik	7	31106759	31108491	+	0.000140441	0.00429544	2.08001	1.60464	2.02981	2.28864	2.28864	ZT18	Absent_Koike2012	Absent_Koike2012
ENSMUSG00000024921	Smarca2	19	26679605	26852811	+	0.00014229	0.00433658	7.30382	7.48835	10.3779	10.4034	10.4034	ZT18	Present_Koike2012	Present_Koike2012
ENSMUSG00000021018	Polr2h	16	20717738	20722340	+	0.000147241	0.00441843	3.70057	2.78576	3.78078	3.84613	3.84613	ZT18	Present_Koike2012	Absent_Koike2012
ENSMUSG00000048578	Mlec	5	115592990	115608188	-	0.000150965	0.00448262	18.938	13.7896	18.1883	21.2452	21.2452	ZT18	Absent_Koike2012	Absent_Koike2012
ENSMUSG00000034165	Ccnd3	17	47642000	47736632	+	0.000153373	0.00451199	5.61483	4.37923	5.37396	6.11931	6.11931	ZT18	Absent_Koike2012	Absent_Koike2012
ENSMUSG00000040613	Apobec1	6	122527810	122552462	-	0.000160798	0.00468708	3.11111	4.02701	4.00743	4.13669	4.13669	ZT18	Present_Koike2012	Absent_Koike2012
ENSMUSG00000041762	Gpr155	2	73179563	73224629	-	0.000164372	0.00474776	5.50503	4.39118	5.67068	6.08308	6.08308	ZT18	Absent_Koike2012	Absent_Koike2012
ENSMUSG00000025271	Pfkfb1	X	147022772	147078421	+	0.000166747	0.00478917	4.67883	2.86074	4.79151	6.37807	6.37807	ZT18	Present_Koike2012	Present_Koike2012
ENSMUSG00000018965	Ywhah	5	33361465	33370615	+	0.000168469	0.00483007	5.44792	5.01836	6.16508	6.38985	6.38985	ZT18	Absent_Koike2012	Absent_Koike2012
ENSMUSG00000023942	Slc29a1	17	45722149	45736555	-	0.000173865	0.00491594	20.9526	15.4472	18.747	24.4478	24.4478	ZT18	Absent_Koike2012	Present_Koike2012
ENSMUSG00000063428	Ddo	10	40349817	40401653	+	0.000175591	0.00494825	1.48907	0.968519	1.30287	1.77993	1.77993	ZT18	Present_Koike2012	Present_Koike2012
ENSMUSG00000028032	Papss1	3	131227732	131306634	+	0.000183414	0.00506768	5.0005	4.32276	4.2161	5.65083	5.65083	ZT18	Absent_Koike2012	Absent_Koike2012
ENSMUSG00000079003	Samd1	8	86521571	86524285	+	0.000181415	0.00506768	2.60253	1.71318	2.54523	3.58954	3.58954	ZT18	Absent_Koike2012	Absent_Koike2012
ENSMUSG00000020534	Shmt1	11	60601606	60625220	-	0.000182122	0.00506768	38.1469	32.1416	35.3028	44.8301	44.8301	ZT18	Absent_Koike2012	Absent_Koike2012
ENSMUSG00000034371	Dak	19	10662281	10679922	-	0.000185021	0.00510101	47.6594	35.2957	68.0062	78.7401	78.7401	ZT18	Absent_Koike2012	Present_Koike2012
ENSMUSG00000031451	Gas6	8	13465374	13494535	-	0.000209401	0.0056032	10.1324	7.11423	8.76974	10.4855	10.4855	ZT18	Present_Koike2012	Absent_Koike2012
ENSMUSG00000062075	Lmnb2	10	80363948	80380990	-	0.000212283	0.00565651	1.63054	1.03629	1.51396	1.70932	1.70932	ZT18	Absent_Koike2012	Absent_Koike2012
ENSMUSG00000047061	Gm9817	13	45174061	45176591	+	0.000213533	0.00566609	0.495867	0.226104	0.165888	1.007	1.007	ZT18	Absent_Koike2012	Absent_Koike2012
ENSMUSG00000029370	Rassf6	5	91032102	91069513	-	0.000221252	0.00579834	3.86514	3.16253	4.2964	6.28679	6.28679	ZT18	Absent_Koike2012	Present_Koike2012
ENSMUSG00000060093	Hist1h4a	13	23852561	23853099	-	0.000235666	0.00604067	3.39331	1.53534	3.31195	3.57586	3.57586	ZT18	Absent_Koike2012	Absent_Koike2012
ENSMUSG00000023393	Slc17a9	2	180459968	180476985	+	0.000237765	0.00606547	0.726615	0.593753	0.794136	1.20878	1.20878	ZT18	Absent_Koike2012	Absent_Koike2012
ENSMUSG00000024169	Ift140	17	25153036	25236440	+	0.000243066	0.00614841	0.907287	0.75266	0.852346	1.08506	1.08506	ZT18	Absent_Koike2012	Absent_Koike2012
ENSMUSG00000025870	Arl10	13	54676376	54682489	+	0.000248643	0.00621735	1.12337	0.869485	1.05871	1.31708	1.31708	ZT18	Absent_Koike2012	Absent_Koike2012
ENSMUSG00000036585	Fgf1	18	38998327	39089058	-	0.000248723	0.00621735	14.4537	10.283	13.38	20.0601	20.0601	ZT18	Present_Koike2012	Present_Koike2012
ENSMUSG00000032724	Abtb2	2	103406467	103558580	+	0.000254413	0.00631615	3.75432	2.47624	2.02434	4.01498	4.01498	ZT18	Present_Koike2012	Present_Koike2012
ENSMUSG00000030533	Unc45a	7	87470178	87485891	-	0.000258855	0.00634021	2.28858	2.06361	2.04884	2.513	2.513	ZT18	Absent_Koike2012	Absent_Koike2012
ENSMUSG00000003348	Mob3a	10	80148001	80164565	-	0.000261999	0.00638864	1.17184	1.04713	1.39006	1.56646	1.56646	ZT18	Absent_Koike2012	Absent_Koike2012
ENSMUSG00000026434	Nucks1	1	133807035	133832898	+	0.000263151	0.0064019	22.0564	19.0154	24.4123	24.6878	24.6878	ZT18	Present_Koike2012	Absent_Koike2012
ENSMUSG00000001424	Snd1	6	28425139	28885162	+	0.000263716	0.00640342	14.5044	15.4652	18.7203	19.1686	19.1686	ZT18	Absent_Koike2012	Present_Koike2012
ENSMUSG00000071650	Ganab	19	8972580	8991153	+	0.000264568	0.00641798	42.1257	40.7032	42.8534	45.188	45.188	ZT18	Absent_Koike2012	Absent_Koike2012
ENSMUSG00000028307	Aldob	4	49548867	49562418	-	0.000265679	0.00643268	1095.51	874.769	1309.16	1423.2	1423.2	ZT18	Present_Koike2012	Present_Koike2012
ENSMUSG00000026617	Bpnt1	1	187156028	187181656	+	0.000270643	0.00652183	25.6219	21.4818	23.2112	25.7703	25.7703	ZT18	Absent_Koike2012	Present_Koike2012
ENSMUSG00000035780	Ugt2a3	5	87753997	87766220	-	0.00029354	0.00688697	121.936	126.62	149.61	150.374	150.374	ZT18	Present_Koike2012	Present_Koike2012
ENSMUSG00000064264	Zfp428	7	25292025	25300701	+	0.000293644	0.00688697	0.427949	0.242988	0.331372	0.655718	0.655718	ZT18	Absent_Koike2012	Absent_Koike2012
ENSMUSG00000031532	Tmem66	8	35217617	35233899	+	0.00029489	0.00689711	48.9713	42.129	46.7766	49.1232	49.1232	ZT18	Absent_Koike2012	Absent_Koike2012
ENSMUSG00000020917	Acly	11	100337667	100389314	-	0.000294459	0.00689711	72.3983	51.8461	83.5075	112.017	112.017	ZT18	Present_Koike2012	Present_Koike2012
ENSMUSG00000046062	Ppp1r15b	1	135027720	135036377	+	0.000294854	0.00689711	17.246	14.4508	18.3824	19.4375	19.4375	ZT18	Absent_Koike2012	Present_Koike2012
ENSMUSG00000040842	D4Ertd22e	4	140668916	140695690	-	0.000309427	0.00715817	15.4036	14.3191	13.7374	16.0399	16.0399	ZT18	Present_Koike2012	Absent_Koike2012
ENSMUSG00000067071	Hes6	1	93308060	93310615	-	0.000313016	0.00719922	32.8285	19.9024	38.5036	39.5508	39.5508	ZT18	Absent_Koike2012	Absent_Koike2012
ENSMUSG00000035049	Rrp12	19	41937342	41970643	-	0.000313062	0.00719922	2.61878	1.47263	2.43713	2.72863	2.72863	ZT18	Absent_Koike2012	Absent_Koike2012
ENSMUSG00000025823	Pdia4	6	47746141	47763511	-	0.000322704	0.00734513	112.391	90.3042	76.8889	115.022	115.022	ZT18	Present_Koike2012	Absent_Koike2012
ENSMUSG00000021591	Glrx	13	75977316	75987599	+	0.000334856	0.00753411	14.723	11.2675	16.8837	17.1822	17.1822	ZT18	Absent_Koike2012	Absent_Koike2012
ENSMUSG00000032437	Stt3b	9	115151725	115219539	-	0.000337328	0.00753834	23.6948	18.9002	20.3806	23.8766	23.8766	ZT18	Absent_Koike2012	Present_Koike2012
ENSMUSG00000022131	Gpr180	14	118536349	118563454	+	0.000337417	0.00753834	5.75312	5.10502	6.43511	6.46072	6.46072	ZT18	Absent_Koike2012	Absent_Koike2012
ENSMUSG00000038403	Hfe2	3	96329108	96333139	+	0.000347383	0.00770022	15.0312	16.1746	11.5094	16.8821	16.8821	ZT18	Present_Koike2012	Absent_Koike2012
ENSMUSG00000004748	Mtfp1	11	3991483	3995448	-	0.000348515	0.00771859	9.80224	7.36667	9.8831	9.88738	9.88738	ZT18	Absent_Koike2012	Absent_Koike2012
ENSMUSG00000018189	Uchl5	1	145624408	145654596	+	0.00034919	0.00772682	4.47034	4.67861	5.5699	5.7546	5.7546	ZT18	Absent_Koike2012	Absent_Koike2012
ENSMUSG00000078889	Gm14288	2	175788489	175800225	-	0.000364204	0.0079621	1.99181	1.39209	2.01067	2.55031	2.55031	ZT18	Absent_Koike2012	Absent_Koike2012
ENSMUSG00000078884	Gm14436	2	176131382	176141650	+	0.000368484	0.00801437	0.849353	0.596032	0.846713	1.20894	1.20894	ZT18	Absent_Koike2012	Absent_Koike2012
ENSMUSG00000019738	Polr2i	7	31016967	31018409	+	0.000397866	0.00847948	7.10219	5.23125	6.58925	7.10765	7.10765	ZT18	Present_Koike2012	Absent_Koike2012
ENSMUSG00000057068	Fam47e	5	92984095	93020305	+	0.000398248	0.00848052	4.81932	2.79691	6.3506	6.84125	6.84125	ZT18	Present_Koike2012	Absent_Koike2012
ENSMUSG00000069008	Gm5537	3	57906916	57908169	-	0.000408241	0.00860689	8.41333	6.41128	7.90606	9.16272	9.16272	ZT18	Absent_Koike2012	Absent_Koike2012
ENSMUSG00000021867	Gm9746	14	27022841	27026557	-	0.000413523	0.00867783	16.5675	14.2151	12.3004	17.6979	17.6979	ZT18	Absent_Koike2012	Absent_Koike2012
ENSMUSG00000022234	Cct5	15	31520555	31531602	-	0.000413652	0.00867783	34.9146	29.7304	33.3354	35.2269	35.2269	ZT18	Absent_Koike2012	Absent_Koike2012
ENSMUSG00000043445	Pgp	17	24607418	24608536	+	0.000419046	0.00874055	7.85163	5.75501	7.91526	8.07932	8.07932	ZT18	Absent_Koike2012	Absent_Koike2012
ENSMUSG00000028496	Mllt3	4	87415829	87679268	-	0.000422491	0.0087886	0.239309	0.189235	0.258543	0.290736	0.290736	ZT18	Absent_Koike2012	Present_Koike2012
ENSMUSG00000029326	Enoph1	5	100469013	100497781	+	0.000424566	0.00880089	1.45491	1.1772	1.60085	1.64509	1.64509	ZT18	Absent_Koike2012	Absent_Koike2012
ENSMUSG00000007659	Bcl2l1	2	152593052	152657464	-	0.000425218	0.00880089	2.64884	1.53472	2.86328	3.02225	3.02225	ZT18	Absent_Koike2012	Absent_Koike2012
ENSMUSG00000030104	Edem1	6	108778635	108809350	+	0.000445636	0.00910852	38.2707	31.496	32.7808	38.6157	38.6157	ZT18	Absent_Koike2012	Present_Koike2012
ENSMUSG00000035198	Tubg1	11	100981252	100987733	+	0.000447417	0.009127	7.19563	5.6552	6.59714	8.15984	8.15984	ZT18	Absent_Koike2012	Absent_Koike2012
ENSMUSG00000028914	Casp9	4	141349527	141371891	+	0.000453316	0.00919899	2.08858	2.86911	2.62681	2.97727	2.97727	ZT18	Absent_Koike2012	Absent_Koike2012
ENSMUSG00000030284	Creld1	6	113433291	113443332	+	0.000456134	0.00924143	4.88412	3.69832	3.86097	5.05161	5.05161	ZT18	Absent_Koike2012	Absent_Koike2012
ENSMUSG00000035834	Polr3g	13	81812842	81850012	-	0.000463096	0.00935179	2.47868	1.87809	2.42802	2.97483	2.97483	ZT18	Absent_Koike2012	Absent_Koike2012
ENSMUSG00000024978	Gpam	19	55142142	55201824	-	0.000463922	0.00935453	37.1333	38.0612	50.0086	60.7085	60.7085	ZT18	Absent_Koike2012	Absent_Koike2012
ENSMUSG00000078864	Gm14322	2	177493993	177505177	+	0.000477826	0.00955915	0.403728	0.29683	0.590297	0.619627	0.619627	ZT18	Absent_Koike2012	Absent_Koike2012
ENSMUSG00000070705	Eid2b	7	29062725	29065148	+	0.000483742	0.00965227	0.757434	0.642596	0.554999	0.823806	0.823806	ZT18	Absent_Koike2012	Absent_Koike2012
ENSMUSG00000007594	Hapln4	8	72607428	72614761	+	0.000485659	0.00967024	1.35335	0.783779	0.823712	1.49852	1.49852	ZT18	Absent_Koike2012	Absent_Koike2012
ENSMUSG00000026603	Smyd2	1	191704371	191746242	-	0.000490907	0.00974794	4.2979	3.33669	4.12659	5.01925	5.01925	ZT18	Absent_Koike2012	Present_Koike2012
ENSMUSG00000020889	Nr1d1	11	98629246	98636647	-	7.42e-13	1.89e-08	0.314599	8.10482	1.85358	0.211439	8.10482	ZT6	Present_Koike2012	Present_Koike2012
ENSMUSG00000027346	Gpcpd1	2	132354818	132413465	-	7.25e-09	1.32e-05	3.80441	13.169	12.2797	3.91293	13.169	ZT6	Present_Koike2012	Present_Koike2012
ENSMUSG00000052407	4930473A06Rik	4	83171449	83510635	+	2.55e-08	3.09e-05	0.621826	0.885057	0.650851	0.44683	0.885057	ZT6	Absent_Koike2012	Absent_Koike2012
ENSMUSG00000032898	Fbxo21	5	118426779	118460200	+	4.09e-08	3.85e-05	10.4908	29.15	13.969	8.40089	29.15	ZT6	Present_Koike2012	Absent_Koike2012
ENSMUSG00000024785	Rcl1	19	29175865	29218333	+	4.5e-08	3.95e-05	26.2387	50.4596	36.1045	24.8448	50.4596	ZT6	Present_Koike2012	Absent_Koike2012
ENSMUSG00000083250	Gm5403	X	124593067	124595861	-	5.56e-08	4.42e-05	0.0880377	0.280903	0.136683	0.071919	0.280903	ZT6	Absent_Koike2012	Absent_Koike2012
ENSMUSG00000009647	Ccdc109a	10	58909732	59079440	-	1.38e-07	7.96e-05	2.15848	2.23147	1.3318	1.34239	2.23147	ZT6	Absent_Koike2012	Absent_Koike2012
ENSMUSG00000016487	Ppfibp1	6	146837009	146980547	+	1.69e-07	8.01e-05	2.73619	3.95237	2.36405	2.00132	3.95237	ZT6	Present_Koike2012	Absent_Koike2012
ENSMUSG00000028991	Mtor	4	147822720	147931792	+	1.93e-07	8.15e-05	4.66629	6.36707	5.97315	3.94202	6.36707	ZT6	Present_Koike2012	Absent_Koike2012
ENSMUSG00000003623	Crot	5	8966033	8997324	-	2.34e-07	8.49e-05	96.0875	108.179	44.5298	41.449	108.179	ZT6	Present_Koike2012	Present_Koike2012
ENSMUSG00000071655	Ubxn1	19	8946049	8950153	+	2.56e-07	9.05e-05	45.1797	48.4896	30.0849	27.724	48.4896	ZT6	Present_Koike2012	Present_Koike2012
ENSMUSG00000050628	Fam100b	11	116295408	116300391	+	2.67e-07	9.3e-05	4.55137	7.46994	5.76884	4.44232	7.46994	ZT6	Absent_Koike2012	Absent_Koike2012
ENSMUSG00000035864	Syt1	10	107934706	108448038	-	2.72e-07	9.35e-05	0.637729	1.1527	1.03763	0.331384	1.1527	ZT6	Present_Koike2012	Absent_Koike2012
ENSMUSG00000041143	Tmco4	4	138528803	138615086	+	3.32e-07	0.000105704	2.29474	3.57613	3.37825	2.22666	3.57613	ZT6	Absent_Koike2012	Absent_Koike2012
ENSMUSG00000025795	Rassf3	10	120847406	120913306	-	3.45e-07	0.000108086	12.895	19.2575	15.6464	11.3047	19.2575	ZT6	Present_Koike2012	Absent_Koike2012
ENSMUSG00000022297	Fzd6	15	38837879	38869732	+	5.45e-07	0.000133412	0.455198	1.29222	0.852121	0.631316	1.29222	ZT6	Absent_Koike2012	Absent_Koike2012
ENSMUSG00000028630	Dyrk2	10	118296405	118305959	-	5.25e-07	0.000133412	6.84383	9.8655	5.99259	6.35288	9.8655	ZT6	Absent_Koike2012	Absent_Koike2012
ENSMUSG00000020034	Tcp11l2	10	84039371	84077104	+	7.96e-07	0.000161971	2.07204	6.59104	3.7089	2.06502	6.59104	ZT6	Present_Koike2012	Absent_Koike2012
ENSMUSG00000037712	Fermt2	14	46078467	46149793	-	8.28e-07	0.000163304	22.7948	27.6025	16.1757	21.6985	27.6025	ZT6	Present_Koike2012	Absent_Koike2012
ENSMUSG00000014791	Elmo3	8	107829501	107835300	+	9e-07	0.00017091	4.71223	5.45653	5.37346	4.15141	5.45653	ZT6	Absent_Koike2012	Absent_Koike2012
ENSMUSG00000043962	Thrap3	4	125841326	125880004	-	1e-06	0.000185151	5.5299	6.596	5.235	3.67241	6.596	ZT6	Absent_Koike2012	Absent_Koike2012
ENSMUSG00000027167	Elp4	2	105537477	105744721	-	1.03e-06	0.000187183	2.36381	2.50125	1.51053	1.5468	2.50125	ZT6	Absent_Koike2012	Absent_Koike2012
ENSMUSG00000030161	Gabarapl1	6	129483218	129492349	+	1.07e-06	0.000190684	88.7145	143.608	90.9102	61.7644	143.608	ZT6	Present_Koike2012	Present_Koike2012
ENSMUSG00000020472	Zkscan17	11	59299022	59340253	-	1.16e-06	0.000196244	1.89311	2.94801	2.16669	1.45904	2.94801	ZT6	Absent_Koike2012	Absent_Koike2012
ENSMUSG00000090394	4930523C07Rik	1	161974515	162008559	+	1.14e-06	0.000196244	0.617572	1.19353	1.15251	0.776003	1.19353	ZT6	Absent_Koike2012	Absent_Koike2012
ENSMUSG00000028354	Fmn2	1	176431956	176752848	+	1.28e-06	0.000205699	0.049346	0.106788	0.0296515	0.0221418	0.106788	ZT6	Absent_Koike2012	Absent_Koike2012
ENSMUSG00000042308	Setd1a	7	134920184	134943636	+	1.39e-06	0.000215981	28.6382	31.8922	11.8641	15.2851	31.8922	ZT6	Absent_Koike2012	Absent_Koike2012
ENSMUSG00000020919	Stat5b	11	100642045	100712038	-	1.78e-06	0.000257472	9.18785	10.3223	6.55912	7.71094	10.3223	ZT6	Present_Koike2012	Absent_Koike2012
ENSMUSG00000022270	Fam134b	15	25773019	25903442	+	1.8e-06	0.000257978	5.52902	12.484	5.62258	5.90759	12.484	ZT6	Absent_Koike2012	Absent_Koike2012
ENSMUSG00000037003	Tenc1	15	101930909	101946832	+	2.81e-06	0.000355626	3.02348	6.19059	4.50032	3.15804	6.19059	ZT6	Present_Koike2012	Present_Koike2012
ENSMUSG00000024908	Ppp6r3	19	3454933	3575749	-	2.96e-06	0.00036935	13.2485	16.0268	14.6464	12.7929	16.0268	ZT6	Absent_Koike2012	Absent_Koike2012
ENSMUSG00000027997	Casp6	3	129604343	129617021	+	3.31e-06	0.000396898	4.07008	7.5636	4.20044	2.5814	7.5636	ZT6	Present_Koike2012	Absent_Koike2012
ENSMUSG00000026888	Grb14	2	64750533	64863044	-	3.49e-06	0.000411076	4.20352	5.16512	3.72833	3.2391	5.16512	ZT6	Absent_Koike2012	Absent_Koike2012
ENSMUSG00000029512	Ulk1	5	111213507	111239116	-	3.91e-06	0.000443783	3.21823	6.33425	5.93462	2.78942	6.33425	ZT6	Present_Koike2012	Absent_Koike2012
ENSMUSG00000037622	Wdtc1	4	132848374	132909396	-	4.02e-06	0.000450348	10.0928	12.204	8.7697	7.40216	12.204	ZT6	Present_Koike2012	Absent_Koike2012
ENSMUSG00000020614	Fam20a	11	109531063	109583593	-	4.19e-06	0.000457707	4.93661	5.48139	3.16127	3.97688	5.48139	ZT6	Present_Koike2012	Absent_Koike2012
ENSMUSG00000040272	Accs	2	93673624	93690100	-	4.23e-06	0.000459506	0.151912	0.25303	0.168737	0.127763	0.25303	ZT6	Absent_Koike2012	Absent_Koike2012
ENSMUSG00000056820	Tsnax	8	127536897	127558092	+	4.3e-06	0.000461548	8.62005	9.80034	9.72575	7.89387	9.80034	ZT6	Absent_Koike2012	Absent_Koike2012
ENSMUSG00000032066	Bco2	9	50341192	50363286	-	4.39e-06	0.000467401	6.64078	7.54881	4.74051	5.93218	7.54881	ZT6	Present_Koike2012	Absent_Koike2012
ENSMUSG00000026662	Sephs1	2	4802610	4831603	+	4.52e-06	0.000477611	3.30488	4.01865	3.98435	3.15836	4.01865	ZT6	Present_Koike2012	Absent_Koike2012
ENSMUSG00000027340	Slc23a2	2	131878232	131970844	-	4.64e-06	0.000481695	1.51398	2.54418	1.69945	1.3814	2.54418	ZT6	Absent_Koike2012	Absent_Koike2012
ENSMUSG00000029592	Usp30	5	114550342	114573515	+	4.78e-06	0.000486188	3.17265	3.68962	3.49417	2.77333	3.68962	ZT6	Absent_Koike2012	Absent_Koike2012
ENSMUSG00000058655	Eif4b	15	101904204	101927603	+	4.76e-06	0.000486188	42.1285	50.1702	48.7301	33.1053	50.1702	ZT6	Absent_Koike2012	Present_Koike2012
ENSMUSG00000025188	Hps1	19	42829595	42854468	-	4.8e-06	0.000486188	0.931719	0.938651	0.653617	0.572786	0.938651	ZT6	Absent_Koike2012	Absent_Koike2012
ENSMUSG00000027809	Etfdh	3	79407710	79432785	-	4.81e-06	0.000486188	28.1397	28.5749	23.41	20.5555	28.5749	ZT6	Present_Koike2012	Absent_Koike2012
ENSMUSG00000020381	3010026O09Rik	11	49987946	50013617	+	4.88e-06	0.000489677	0.704454	1.41121	0.394946	0.500144	1.41121	ZT6	Present_Koike2012	Absent_Koike2012
ENSMUSG00000040123	Zmym5	14	57409425	57430553	-	4.96e-06	0.000489677	2.47535	3.73098	3.13493	2.22612	3.73098	ZT6	Present_Koike2012	Absent_Koike2012
ENSMUSG00000032715	Trib3	2	152163158	152169768	-	4.96e-06	0.000489677	0.452013	3.23279	0.945973	0.365689	3.23279	ZT6	Absent_Koike2012	Absent_Koike2012
ENSMUSG00000037204	9430023L20Rik	15	101114732	101121365	+	5.03e-06	0.000493712	12.3498	12.7174	8.56008	11.2259	12.7174	ZT6	Present_Koike2012	Absent_Koike2012
ENSMUSG00000028029	Aimp1	3	132323462	132346843	-	5.3e-06	0.000505651	11.6185	13.3315	12.9984	10.0298	13.3315	ZT6	Absent_Koike2012	Absent_Koike2012
ENSMUSG00000042446	Zmym4	4	126539069	126645379	-	5.3e-06	0.000505651	1.16291	1.56573	1.33814	1.0926	1.56573	ZT6	Absent_Koike2012	Absent_Koike2012
ENSMUSG00000045827	Serpinb9	13	33095119	33109826	+	5.31e-06	0.000505651	2.49108	3.03941	1.98547	1.43963	3.03941	ZT6	Present_Koike2012	Absent_Koike2012
ENSMUSG00000040964	Arhgef10l	4	140070400	140221927	-	5.33e-06	0.000506397	2.69672	4.26859	2.52895	2.2754	4.26859	ZT6	Absent_Koike2012	Present_Koike2012
ENSMUSG00000034154	Ino80	2	119198778	119303423	-	5.59e-06	0.00052649	1.86134	2.39614	2.30653	1.71487	2.39614	ZT6	Absent_Koike2012	Absent_Koike2012
ENSMUSG00000029763	Exoc4	6	33199085	33923979	+	5.64e-06	0.000529822	1.63533	1.77823	1.62222	1.17455	1.77823	ZT6	Absent_Koike2012	Absent_Koike2012
ENSMUSG00000035212	Leprot	4	101320323	101331969	+	5.92e-06	0.000551661	4.42076	5.84244	5.24103	3.91841	5.84244	ZT6	Absent_Koike2012	Absent_Koike2012
ENSMUSG00000025764	Phf17	3	41359656	41420784	+	5.96e-06	0.00055396	5.37159	9.1141	7.28073	4.51884	9.1141	ZT6	Present_Koike2012	Absent_Koike2012
ENSMUSG00000030551	Nr2f2	7	77496832	77511621	-	5.99e-06	0.00055462	3.20334	3.57948	2.56603	2.33084	3.57948	ZT6	Present_Koike2012	Absent_Koike2012
ENSMUSG00000042328	Hps4	5	112772103	112807434	+	6.69e-06	0.000605686	1.44217	1.99141	1.28316	1.47525	1.99141	ZT6	Absent_Koike2012	Absent_Koike2012
ENSMUSG00000067889	Spnb3	19	4711208	4752353	+	7.09e-06	0.000632683	9.28373	13.9303	10.2685	9.12119	13.9303	ZT6	Absent_Koike2012	Absent_Koike2012
ENSMUSG00000028194	Ddah1	3	145421639	145557241	+	7.25e-06	0.000633717	22.7594	26.0506	21.7156	17.7874	26.0506	ZT6	Present_Koike2012	Present_Koike2012
ENSMUSG00000026278	Bok	1	95582271	95592339	+	8.12e-06	0.000680327	3.14546	3.53234	1.73532	2.50897	3.53234	ZT6	Absent_Koike2012	Absent_Koike2012
ENSMUSG00000027810	Eif2a	3	58329743	58361423	+	8.5e-06	0.000702503	3.54465	4.48171	4.36135	3.17095	4.48171	ZT6	Absent_Koike2012	Absent_Koike2012
ENSMUSG00000022350	E430025E21Rik	15	59163553	59205722	-	8.91e-06	0.000712923	6.15763	7.02127	6.57829	5.49921	7.02127	ZT6	Present_Koike2012	Absent_Koike2012
ENSMUSG00000089917	Uckl1	2	181303854	181319597	-	1.04e-05	0.000799457	1.91987	2.36014	2.27207	1.73776	2.36014	ZT6	Absent_Koike2012	Absent_Koike2012
ENSMUSG00000045733	Sprn	7	147336527	147340776	-	1.05e-05	0.000799601	0.188389	0.389133	0.365539	0.20396	0.389133	ZT6	Absent_Koike2012	Absent_Koike2012
ENSMUSG00000042688	Mapk6	9	75216869	75257812	-	1.06e-05	0.00080251	2.70752	3.54609	3.39971	2.74353	3.54609	ZT6	Present_Koike2012	Present_Koike2012
ENSMUSG00000042500	Eif2c4	4	126166785	126210716	-	1.08e-05	0.000810486	0.392367	0.610832	0.439328	0.382545	0.610832	ZT6	Absent_Koike2012	Absent_Koike2012
ENSMUSG00000042032	Mat2b	11	40492816	40508705	-	1.09e-05	0.000815406	3.73997	4.95055	4.81884	3.90606	4.95055	ZT6	Present_Koike2012	Absent_Koike2012
ENSMUSG00000022770	Dlg1	16	31663529	31873436	+	1.09e-05	0.000815406	3.04054	3.83253	3.34219	2.6684	3.83253	ZT6	Absent_Koike2012	Absent_Koike2012
ENSMUSG00000040725	Hnrnpul1	7	26506517	26539749	-	1.1e-05	0.000815834	11.6481	13.283	12.3558	10.6451	13.283	ZT6	Absent_Koike2012	Absent_Koike2012
ENSMUSG00000009646	Pla2g12b	10	58866408	58884724	+	1.11e-05	0.000825356	25.2901	25.8739	16.9909	19.5853	25.8739	ZT6	Present_Koike2012	Absent_Koike2012
ENSMUSG00000048581	E130311K13Rik	3	63718606	63733394	-	1.21e-05	0.000878181	1.50368	1.79854	0.952462	1.03999	1.79854	ZT6	Present_Koike2012	Absent_Koike2012
ENSMUSG00000015165	Hnrnpl	7	29593560	29607285	+	1.23e-05	0.000879672	7.08722	8.98317	7.62835	5.47948	8.98317	ZT6	Present_Koike2012	Absent_Koike2012
ENSMUSG00000028423	Nfx1	4	40917939	40973026	+	1.26e-05	0.000893693	3.70631	4.59076	4.3873	3.05588	4.59076	ZT6	Present_Koike2012	Absent_Koike2012
ENSMUSG00000038371	Sbf2	7	117451527	117758436	-	1.27e-05	0.000901598	2.34697	2.81488	2.29991	1.92227	2.81488	ZT6	Present_Koike2012	Absent_Koike2012
ENSMUSG00000020653	Klf11	12	25336236	25347639	+	1.33e-05	0.000923241	0.907575	3.09501	1.82715	1.14768	3.09501	ZT6	Absent_Koike2012	Absent_Koike2012
ENSMUSG00000025017	Pik3ap1	19	41346863	41459586	-	1.33e-05	0.000923241	8.01806	12.0054	11.4803	6.4228	12.0054	ZT6	Present_Koike2012	Absent_Koike2012
ENSMUSG00000002031	Ift46	9	44575991	44600797	+	1.37e-05	0.00093173	1.91418	2.40045	2.00481	1.69265	2.40045	ZT6	Present_Koike2012	Absent_Koike2012
ENSMUSG00000059586	Nsmce2	15	59205753	59433238	+	1.36e-05	0.00093173	1.53375	1.7917	1.72773	1.17397	1.7917	ZT6	Absent_Koike2012	Absent_Koike2012
ENSMUSG00000062604	Srpk2	5	23009174	23182266	-	1.4e-05	0.000942814	1.80666	2.40975	2.24468	1.85862	2.40975	ZT6	Absent_Koike2012	Absent_Koike2012
ENSMUSG00000020661	Dnmt3a	12	3806007	3914443	+	1.45e-05	0.000960318	0.8212	1.18181	0.945931	0.7714	1.18181	ZT6	Present_Koike2012	Absent_Koike2012
ENSMUSG00000042851	Zc3h6	2	128793138	128844299	+	1.5e-05	0.0009807	0.184543	0.46702	0.260035	0.184979	0.46702	ZT6	Absent_Koike2012	Absent_Koike2012
ENSMUSG00000034412	Tbc1d10a	11	4086792	4115508	+	1.51e-05	0.000981478	1.96318	3.0124	2.23207	1.57191	3.0124	ZT6	Absent_Koike2012	Absent_Koike2012
ENSMUSG00000010755	Cars	7	150743135	150785995	-	1.52e-05	0.000984484	3.99552	5.74496	4.82192	3.28587	5.74496	ZT6	Present_Koike2012	Absent_Koike2012
ENSMUSG00000035248	Zcchc6	13	59873240	59924508	-	1.58e-05	0.0010187	12.1132	15.3982	13.8408	10.9785	15.3982	ZT6	Present_Koike2012	Absent_Koike2012
ENSMUSG00000050931	Sgms2	3	131021903	131047858	-	1.64e-05	0.00105033	5.59523	8.90907	6.07057	5.44002	8.90907	ZT6	Present_Koike2012	Absent_Koike2012
ENSMUSG00000041961	Znrf3	11	5176327	5344850	-	1.7e-05	0.00106931	0.981435	1.36302	1.21998	0.796754	1.36302	ZT6	Absent_Koike2012	Absent_Koike2012
ENSMUSG00000064138	Fam172a	13	77847951	78305499	+	1.7e-05	0.00106931	1.2687	1.47925	1.25712	0.985507	1.47925	ZT6	Absent_Koike2012	Absent_Koike2012
ENSMUSG00000037921	Ddx60	8	64406884	64516498	+	1.75e-05	0.00109087	0.732344	1.48592	0.95305	0.643762	1.48592	ZT6	Absent_Koike2012	Absent_Koike2012
ENSMUSG00000018166	Erbb3	10	128004579	128026708	-	1.83e-05	0.00112572	13.4704	28.4487	16.2099	18.0114	28.4487	ZT6	Present_Koike2012	Present_Koike2012
ENSMUSG00000093577	RP24-201C14.5	3	96043316	96045742	+	1.83e-05	0.00112572	0.107275	0.246422	0.125333	0.0931643	0.246422	ZT6	Absent_Koike2012	Absent_Koike2012
ENSMUSG00000020608	Smc6	12	11272692	11326591	+	1.86e-05	0.00113764	3.77631	4.7112	4.48115	3.46953	4.7112	ZT6	Absent_Koike2012	Present_Koike2012
ENSMUSG00000001151	Pcnt	10	75813999	75905657	-	2.01e-05	0.00119655	1.19886	1.65687	1.44717	1.09837	1.65687	ZT6	Absent_Koike2012	Absent_Koike2012
ENSMUSG00000031534	AI316807	8	23573087	23587351	-	2.04e-05	0.00121102	4.99397	6.90875	5.53735	4.7924	6.90875	ZT6	Absent_Koike2012	Absent_Koike2012
ENSMUSG00000057054	Inca1	11	70501863	70513657	-	2.13e-05	0.00125622	4.42448	6.22587	3.08415	2.23529	6.22587	ZT6	Absent_Koike2012	Absent_Koike2012
ENSMUSG00000079045	Gm17566	1	191994175	192041155	+	2.2e-05	0.00128653	2.4873	2.8715	1.87496	1.68927	2.8715	ZT6	Absent_Koike2012	Absent_Koike2012
ENSMUSG00000019659	Ccdc12	9	110559007	110614094	+	2.3e-05	0.00130891	11.598	11.7912	9.21725	8.66978	11.7912	ZT6	Absent_Koike2012	Absent_Koike2012
ENSMUSG00000029470	P2rx4	5	123157593	123179747	+	2.35e-05	0.00132639	6.65151	10.128	9.97857	5.97336	10.128	ZT6	Present_Koike2012	Absent_Koike2012
ENSMUSG00000031844	Hsd17b2	8	120225846	120282929	+	2.35e-05	0.00132639	76.7515	85.7644	50.2748	50.5183	85.7644	ZT6	Present_Koike2012	Absent_Koike2012
ENSMUSG00000024325	Ring1	17	34157737	34161625	-	2.43e-05	0.00135087	1.87113	2.27214	1.87506	1.84984	2.27214	ZT6	Absent_Koike2012	Absent_Koike2012
ENSMUSG00000060477	Irak2	6	113588461	113645003	+	2.52e-05	0.0013867	2.12146	2.29879	1.35561	2.00567	2.29879	ZT6	Absent_Koike2012	Absent_Koike2012
ENSMUSG00000057342	Sphk2	7	52964837	52973372	-	2.6e-05	0.00142527	5.05169	9.80514	7.54139	6.3842	9.80514	ZT6	Absent_Koike2012	Absent_Koike2012
ENSMUSG00000039934	Pion	5	20692085	20797519	+	2.66e-05	0.00143856	6.60936	9.84209	8.3604	6.20535	9.84209	ZT6	Present_Koike2012	Absent_Koike2012
ENSMUSG00000032812	Arap1	7	108496581	108561100	+	2.66e-05	0.00143856	4.64316	5.37359	3.83633	4.40341	5.37359	ZT6	Absent_Koike2012	Absent_Koike2012
ENSMUSG00000004085	B230120H23Rik	2	72123694	72280667	+	2.67e-05	0.00143856	1.35289	1.68188	1.54768	1.2183	1.68188	ZT6	Absent_Koike2012	Absent_Koike2012
ENSMUSG00000032560	Dnajc13	9	104053927	104165260	-	2.74e-05	0.00146576	5.38166	5.86052	5.60259	4.9217	5.86052	ZT6	Absent_Koike2012	Absent_Koike2012
ENSMUSG00000046169	Adamts6	13	105077953	105284843	+	2.86e-05	0.00150551	0.0718263	0.250229	0.19021	0.0880214	0.250229	ZT6	Absent_Koike2012	Absent_Koike2012
ENSMUSG00000001123	Lgals9	11	78776476	78798448	-	2.86e-05	0.00150551	67.1357	70.9655	48.5379	42.9222	70.9655	ZT6	Present_Koike2012	Present_Koike2012
ENSMUSG00000030788	Rnf141	7	117943946	117987971	-	2.98e-05	0.00154335	8.47026	8.69531	6.56975	6.77916	8.69531	ZT6	Absent_Koike2012	Absent_Koike2012
ENSMUSG00000034621	Gpatch8	11	102337229	102417706	-	3.22e-05	0.00162856	1.44702	1.88377	1.73298	1.50759	1.88377	ZT6	Absent_Koike2012	Absent_Koike2012
ENSMUSG00000004364	Cul3	1	80261498	80337055	-	3.25e-05	0.00163775	9.05556	10.8266	10.3192	8.35741	10.8266	ZT6	Absent_Koike2012	Absent_Koike2012
ENSMUSG00000026878	Rab14	2	35035725	35056640	-	3.24e-05	0.00163775	11.5015	12.3354	10.3978	10.8963	12.3354	ZT6	Absent_Koike2012	Absent_Koike2012
ENSMUSG00000030083	Abtb1	6	88785909	88791929	-	3.28e-05	0.00164696	6.49761	8.13681	7.12403	5.58369	8.13681	ZT6	Present_Koike2012	Present_Koike2012
ENSMUSG00000078429	Ctdsp2	10	126415773	126437031	+	3.33e-05	0.00166944	4.58423	7.8156	6.13657	4.69746	7.8156	ZT6	Absent_Koike2012	Absent_Koike2012
ENSMUSG00000056133	Gm9992	17	7568061	7589654	-	3.39e-05	0.00169023	0.606768	1.3026	0.720628	0.227583	1.3026	ZT6	Absent_Koike2012	Absent_Koike2012
ENSMUSG00000023079	Gtf2ird1	5	134833539	134932581	-	3.4e-05	0.00169254	3.09728	3.43351	2.33509	3.13358	3.43351	ZT6	Absent_Koike2012	Absent_Koike2012
ENSMUSG00000002996	Hbp1	12	32611119	32635400	-	3.51e-05	0.00173138	8.20141	10.3192	8.78364	7.462	10.3192	ZT6	Absent_Koike2012	Absent_Koike2012
ENSMUSG00000049115	Agtr1a	13	30428310	30474736	+	3.88e-05	0.00185522	14.281	19.292	11.4256	10.9453	19.292	ZT6	Present_Koike2012	Absent_Koike2012
ENSMUSG00000039166	Akap7	10	24888896	25027676	-	3.93e-05	0.00187128	0.922097	1.10719	0.983123	0.732444	1.10719	ZT6	Absent_Koike2012	Absent_Koike2012
ENSMUSG00000022999	Lmbr1l	15	98734352	98748662	-	3.96e-05	0.00187915	0.969299	1.55523	1.55471	1.21432	1.55523	ZT6	Absent_Koike2012	Absent_Koike2012
ENSMUSG00000027465	Tbc1d20	2	152119564	152139732	+	4e-05	0.00188973	4.73839	5.50565	5.41082	4.00369	5.50565	ZT6	Absent_Koike2012	Absent_Koike2012
ENSMUSG00000055817	Mta3	17	84105503	84220856	+	4.11e-05	0.00192747	1.13835	1.40178	1.20481	0.952125	1.40178	ZT6	Absent_Koike2012	Absent_Koike2012
ENSMUSG00000074063	Osgin1	8	121958024	121970156	+	4.18e-05	0.00194776	11.5327	14.7547	5.45402	7.95861	14.7547	ZT6	Present_Koike2012	Present_Koike2012
ENSMUSG00000024070	Prkd3	17	79348745	79420156	-	4.2e-05	0.00194776	14.4226	18.7684	11.3745	8.92857	18.7684	ZT6	Present_Koike2012	Absent_Koike2012
ENSMUSG00000086593	Gm16548	1	166078722	166082348	-	4.2e-05	0.00194776	2.45198	4.06203	2.84975	2.28185	4.06203	ZT6	Absent_Koike2012	Absent_Koike2012
ENSMUSG00000081763	Gm9435	X	14532224	14533100	-	4.39e-05	0.00199897	0.00598975	0.0652255	0.00752425	0.00809675	0.0652255	ZT6	Absent_Koike2012	Absent_Koike2012
ENSMUSG00000000346	Dazap2	15	100446069	100451184	+	4.36e-05	0.00199897	31.9613	35.552	29.7287	26.3566	35.552	ZT6	Present_Koike2012	Absent_Koike2012
ENSMUSG00000024975	Pdcd4	19	53966721	54004351	+	4.54e-05	0.00205007	24.9567	39.1924	22.0753	26.5243	39.1924	ZT6	Present_Koike2012	Absent_Koike2012
ENSMUSG00000022620	Arsa	15	89302907	89307856	-	4.59e-05	0.00206788	4.75415	5.74283	5.45035	4.02	5.74283	ZT6	Present_Koike2012	Present_Koike2012
ENSMUSG00000046792	Zfp787	7	6083091	6107573	-	4.69e-05	0.00208769	2.89378	2.97528	2.82816	2.51238	2.97528	ZT6	Present_Koike2012	Absent_Koike2012
ENSMUSG00000021144	Mta1	12	114336489	114375417	+	4.76e-05	0.00211341	3.0614	3.65502	3.0809	2.60721	3.65502	ZT6	Absent_Koike2012	Absent_Koike2012
ENSMUSG00000002546	Golga2	2	32142904	32163441	+	4.8e-05	0.00212382	4.67563	5.16445	4.9055	4.15295	5.16445	ZT6	Absent_Koike2012	Absent_Koike2012
ENSMUSG00000073678	Pgap1	1	54529844	54532810	-	4.94e-05	0.00214822	1.01501	2.02481	1.89848	1.13982	2.02481	ZT6	Present_Koike2012	Absent_Koike2012
ENSMUSG00000051375	Pcdh1	18	38345569	38371707	-	4.98e-05	0.0021599	4.54571	5.61304	3.59419	3.36452	5.61304	ZT6	Absent_Koike2012	Absent_Koike2012
ENSMUSG00000022314	Rad21	15	51794151	51823306	-	5.02e-05	0.00216327	7.86997	9.62302	8.88971	7.13076	9.62302	ZT6	Absent_Koike2012	Absent_Koike2012
ENSMUSG00000004508	Gab2	7	104230261	104457450	+	5.11e-05	0.0021977	0.419985	0.580502	0.560289	0.458749	0.580502	ZT6	Absent_Koike2012	Absent_Koike2012
ENSMUSG00000015890	Amdhd1	10	92986083	93002778	-	5.15e-05	0.00220948	68.5107	82.1255	48.3105	35.8959	82.1255	ZT6	Absent_Koike2012	Present_Koike2012
ENSMUSG00000040234	Tm7sf3	6	146550874	146591346	-	5.32e-05	0.00226662	15.0999	17.0401	15.8803	14.2168	17.0401	ZT6	Absent_Koike2012	Absent_Koike2012
ENSMUSG00000063785	Utp14a	X	45610039	45635630	+	5.35e-05	0.00226942	2.14007	2.78716	2.02741	1.55881	2.78716	ZT6	Absent_Koike2012	Absent_Koike2012
ENSMUSG00000050390	C77080	4	128896822	128938648	-	5.38e-05	0.00227674	3.42735	5.28861	4.73055	2.90745	5.28861	ZT6	Present_Koike2012	Absent_Koike2012
ENSMUSG00000022180	Slc7a8	14	55341053	55400723	-	5.42e-05	0.00227719	0.725794	0.737663	0.59897	0.459523	0.737663	ZT6	Absent_Koike2012	Absent_Koike2012
ENSMUSG00000027048	Abcb11	2	69076339	69180671	-	5.42e-05	0.00227719	140.276	149.719	100.317	81.7613	149.719	ZT6	Present_Koike2012	Present_Koike2012
ENSMUSG00000040511	Pvr	7	20488927	20506509	-	5.65e-05	0.00233392	0.672337	1.06775	0.938878	0.594704	1.06775	ZT6	Absent_Koike2012	Present_Koike2012
ENSMUSG00000032485	Scap	9	110235792	110287450	+	5.7e-05	0.00235078	19.2279	22.6946	17.8171	14.4234	22.6946	ZT6	Absent_Koike2012	Absent_Koike2012
ENSMUSG00000036822	Topors	4	40206634	40216883	-	5.73e-05	0.00235429	6.84118	8.02476	7.89197	6.1082	8.02476	ZT6	Absent_Koike2012	Absent_Koike2012
ENSMUSG00000032743	D430042O09Rik	7	132851390	133018311	+	5.78e-05	0.00236138	2.13473	2.34246	1.5856	1.66034	2.34246	ZT6	Absent_Koike2012	Absent_Koike2012
ENSMUSG00000032612	Usp4	9	108250162	108294860	+	5.76e-05	0.00236138	13.9751	15.4662	14.7069	13.074	15.4662	ZT6	Absent_Koike2012	Absent_Koike2012
ENSMUSG00000021357	Exoc2	13	30905788	31065916	-	6.02e-05	0.00243461	2.60242	3.0195	2.98056	2.45435	3.0195	ZT6	Absent_Koike2012	Absent_Koike2012
ENSMUSG00000040195	Tmem194	10	127103957	127138105	+	6.12e-05	0.00246004	0.524126	0.774575	0.62765	0.489394	0.774575	ZT6	Absent_Koike2012	Absent_Koike2012
ENSMUSG00000034101	Ctnnd1	2	84440228	84490922	-	6.12e-05	0.00246004	10.0922	11.0788	8.89019	8.95339	11.0788	ZT6	Absent_Koike2012	Absent_Koike2012
ENSMUSG00000024331	Dsc2	18	20189134	20218055	-	6.22e-05	0.00248712	4.0637	7.0228	6.96581	4.9905	7.0228	ZT6	Absent_Koike2012	Absent_Koike2012
ENSMUSG00000041135	Ripk2	4	16049880	16090794	-	6.31e-05	0.00250194	1.19338	2.01092	1.99217	1.27929	2.01092	ZT6	Present_Koike2012	Absent_Koike2012
ENSMUSG00000046711	Hmga1	17	27693565	27700619	+	6.55e-05	0.00256769	1.71445	2.5305	2.49593	1.48505	2.5305	ZT6	Absent_Koike2012	Absent_Koike2012
ENSMUSG00000069114	Zbtb10	3	9250602	9285333	+	6.62e-05	0.00258684	0.555539	0.824536	0.66862	0.483567	0.824536	ZT6	Absent_Koike2012	Absent_Koike2012
ENSMUSG00000026768	Itga8	2	12028259	12223547	-	6.72e-05	0.00260122	1.24125	1.62324	1.16723	0.740678	1.62324	ZT6	Present_Koike2012	Absent_Koike2012
ENSMUSG00000026970	Rbms1	2	60588250	60801261	-	6.71e-05	0.00260122	3.30105	5.00271	4.35518	2.86313	5.00271	ZT6	Present_Koike2012	Absent_Koike2012
ENSMUSG00000067049	Unc93a	17	13301483	13324657	-	6.73e-05	0.00260157	0.182636	0.398294	0.201357	0.0502442	0.398294	ZT6	Absent_Koike2012	Absent_Koike2012
ENSMUSG00000074782	4833422C13Rik	13	91841270	91881477	-	6.97e-05	0.00266689	0.133582	0.206314	0.16211	0.118321	0.206314	ZT6	Absent_Koike2012	Absent_Koike2012
ENSMUSG00000035671	Zswim4	8	86734577	86760954	-	7.12e-05	0.00271416	1.24275	1.56923	1.25479	1.08279	1.56923	ZT6	Absent_Koike2012	Absent_Koike2012
ENSMUSG00000039145	Camk1d	2	5214503	5635561	-	7.48e-05	0.00280186	8.52737	9.27876	4.06593	4.80212	9.27876	ZT6	Present_Koike2012	Present_Koike2012
ENSMUSG00000060679	Mrps9	1	42908078	42962527	+	7.5e-05	0.00280626	4.16868	5.06467	4.7947	3.7737	5.06467	ZT6	Absent_Koike2012	Present_Koike2012
ENSMUSG00000024059	Clip4	17	72119042	72207691	+	7.54e-05	0.00281147	0.0825747	0.126611	0.0843678	0.0659514	0.126611	ZT6	Absent_Koike2012	Absent_Koike2012
ENSMUSG00000032410	Xrn1	9	95855179	95953446	+	7.73e-05	0.00284639	1.67867	2.23693	1.93673	1.60363	2.23693	ZT6	Absent_Koike2012	Absent_Koike2012
ENSMUSG00000030805	Stx4a	7	134967808	134992533	+	7.76e-05	0.00285016	2.30086	2.67973	1.75314	1.99554	2.67973	ZT6	Absent_Koike2012	Absent_Koike2012
ENSMUSG00000021198	Unc79	12	104187069	104422208	+	8.05e-05	0.00292791	0	0.00557311	0.000999947	0	0.00557311	ZT6	Absent_Koike2012	Absent_Koike2012
ENSMUSG00000037686	Aspg	12	113344894	113365784	+	8.07e-05	0.0029296	18.4391	24.3893	19.508	14.5124	24.3893	ZT6	Present_Koike2012	Absent_Koike2012
ENSMUSG00000020605	Hs1bp3	12	8320239	8350630	+	8.1e-05	0.00293109	2.29467	2.66177	1.93105	2.06171	2.66177	ZT6	Absent_Koike2012	Absent_Koike2012
ENSMUSG00000092241	Gm20522	17	35259683	35263385	-	8.25e-05	0.00297926	0.238544	0.571856	0.317149	0.302294	0.571856	ZT6	Absent_Koike2012	Absent_Koike2012
ENSMUSG00000042323	Pbrm1	14	31832324	31934778	+	8.32e-05	0.00299777	5.07001	6.34064	5.73056	4.6953	6.34064	ZT6	Absent_Koike2012	Absent_Koike2012
ENSMUSG00000037656	Slc20a2	8	23587172	23680079	+	8.39e-05	0.0030199	11.3905	14.1082	12.1731	10.4902	14.1082	ZT6	Absent_Koike2012	Absent_Koike2012
ENSMUSG00000025925	Terf1	1	15795739	15833551	+	8.41e-05	0.00302215	1.99457	2.82131	2.40331	1.83166	2.82131	ZT6	Absent_Koike2012	Absent_Koike2012
ENSMUSG00000021546	Hnrnpk	13	58492503	58504704	-	8.43e-05	0.00302505	22.8668	26.8091	23.1169	17.0413	26.8091	ZT6	Absent_Koike2012	Present_Koike2012
ENSMUSG00000057143	Trim12c	7	111487268	111501876	-	8.46e-05	0.00302813	1.77219	2.43081	1.59416	1.49988	2.43081	ZT6	Absent_Koike2012	Absent_Koike2012
ENSMUSG00000052609	Plekhg3	12	77634547	77680026	+	8.73e-05	0.00311266	3.16116	4.35581	4.30309	3.36069	4.35581	ZT6	Absent_Koike2012	Absent_Koike2012
ENSMUSG00000084957	Bbip1	19	54003757	54019117	-	8.97e-05	0.00316614	7.47694	11.3007	6.66019	8.24904	11.3007	ZT6	Absent_Koike2012	Absent_Koike2012
ENSMUSG00000034480	Diap2	X	126284278	127000370	+	9.04e-05	0.00317281	1.03896	1.35969	1.33548	0.854105	1.35969	ZT6	Present_Koike2012	Present_Koike2012
ENSMUSG00000021843	Ktn1	14	48283431	48356238	+	9.16e-05	0.0032101	2.92999	3.97192	3.35122	2.52344	3.97192	ZT6	Present_Koike2012	Absent_Koike2012
ENSMUSG00000030256	Bhlhe41	6	145806763	145814078	-	9.54e-05	0.00330874	0.0463249	0.32588	0.200978	0.0645801	0.32588	ZT6	Absent_Koike2012	Absent_Koike2012
ENSMUSG00000023045	Soat2	15	101980957	101993905	+	9.79e-05	0.00335182	8.39676	11.2192	11.1316	7.27733	11.2192	ZT6	Absent_Koike2012	Absent_Koike2012
ENSMUSG00000029328	Hnrpdl	5	100462596	100468683	-	9.88e-05	0.00337203	3.56788	5.36375	4.94768	3.38617	5.36375	ZT6	Absent_Koike2012	Absent_Koike2012
ENSMUSG00000024014	Pim1	17	29627757	29632390	+	0.000101153	0.00343665	2.54924	6.30094	3.08535	3.18437	6.30094	ZT6	Absent_Koike2012	Absent_Koike2012
ENSMUSG00000023055	Calcoco1	15	102537210	102552609	-	0.000103351	0.00349266	2.5099	3.44648	2.68899	2.10668	3.44648	ZT6	Absent_Koike2012	Absent_Koike2012
ENSMUSG00000025384	2310003H01Rik	11	120230369	120240078	-	0.000105017	0.00353957	0.784584	1.00281	0.920433	0.60609	1.00281	ZT6	Absent_Koike2012	Absent_Koike2012
ENSMUSG00000086024	Gm16639	15	54784503	54796197	+	0.00010583	0.00355752	0.308848	0.643478	0.393519	0.195709	0.643478	ZT6	Absent_Koike2012	Absent_Koike2012
ENSMUSG00000041236	Vps41	13	18809161	18958678	+	0.000110123	0.00366792	13.1007	15.878	14.8125	11.7427	15.878	ZT6	Present_Koike2012	Absent_Koike2012
ENSMUSG00000054469	Lclat1	17	73457325	73592708	+	0.000110432	0.00367341	5.5781	6.82543	6.66696	5.03858	6.82543	ZT6	Present_Koike2012	Absent_Koike2012
ENSMUSG00000004626	Stxbp2	8	3630955	3643644	+	0.000111387	0.00369556	3.22328	3.67408	3.41465	2.78136	3.67408	ZT6	Absent_Koike2012	Absent_Koike2012
ENSMUSG00000026142	Rhbdd1	1	82313027	82441941	+	0.000111616	0.00369556	4.00271	4.8423	4.43454	3.46027	4.8423	ZT6	Absent_Koike2012	Absent_Koike2012
ENSMUSG00000041560	Gltscr2	7	16523187	16531457	-	0.000113269	0.00372373	24.7944	29.4442	28.9945	20.3192	29.4442	ZT6	Absent_Koike2012	Absent_Koike2012
ENSMUSG00000017009	Sdc4	2	164249747	164269387	-	0.000114299	0.00373853	119.654	159.862	146.783	112.282	159.862	ZT6	Absent_Koike2012	Absent_Koike2012
ENSMUSG00000050310	Rictor	15	6658381	6750398	+	0.000114928	0.00374465	2.62675	4.15916	3.34412	2.46976	4.15916	ZT6	Absent_Koike2012	Absent_Koike2012
ENSMUSG00000054519	Zfp867	11	59274699	59285976	-	0.000117738	0.00383131	0.772947	1.60125	1.24249	0.959174	1.60125	ZT6	Absent_Koike2012	Absent_Koike2012
ENSMUSG00000069495	Epc2	2	49307006	49407468	+	0.000119899	0.00388178	2.15695	3.06373	2.57803	2.07103	3.06373	ZT6	Absent_Koike2012	Absent_Koike2012
ENSMUSG00000026977	March7	2	60047944	60088733	+	0.00012274	0.00394365	1.32523	2.30264	1.89541	1.40215	2.30264	ZT6	Absent_Koike2012	Absent_Koike2012
ENSMUSG00000024427	Spry4	18	38745922	38760922	-	0.00012397	0.00396601	0.98115	1.73701	1.15938	0.728873	1.73701	ZT6	Absent_Koike2012	Absent_Koike2012
ENSMUSG00000024773	Atg2a	19	6241668	6262335	+	0.000124838	0.00398088	4.63366	6.23403	5.68791	4.11312	6.23403	ZT6	Absent_Koike2012	Absent_Koike2012
ENSMUSG00000033182	Kbtbd12	6	88497716	88577439	-	0.000127007	0.00402483	0.112699	0.261004	0.154931	0.12101	0.261004	ZT6	Absent_Koike2012	Absent_Koike2012
ENSMUSG00000081788	Gm5898	7	70687365	70689435	+	0.000126927	0.00402483	1.91519	2.1494	1.96352	1.24029	2.1494	ZT6	Absent_Koike2012	Absent_Koike2012
ENSMUSG00000031842	Pde4c	8	73247619	73275085	+	0.000126921	0.00402483	1.11178	1.50223	1.17039	0.840354	1.50223	ZT6	Absent_Koike2012	Absent_Koike2012
ENSMUSG00000021990	Spata13	14	61252838	61383393	+	0.0001275	0.00403041	1.87165	3.10811	2.4306	1.82087	3.10811	ZT6	Absent_Koike2012	Absent_Koike2012
ENSMUSG00000028134	Ptbp2	3	119421660	119486306	-	0.000127971	0.00403527	1.93943	2.36512	2.29283	1.43957	2.36512	ZT6	Present_Koike2012	Absent_Koike2012
ENSMUSG00000028329	Xpa	4	46168219	46209183	-	0.000130222	0.00409613	2.4583	3.18538	2.50325	2.03231	3.18538	ZT6	Absent_Koike2012	Absent_Koike2012
ENSMUSG00000038975	Rabggtb	3	153570253	153575930	-	0.000131584	0.00413257	12.3726	13.3678	11.8377	8.48159	13.3678	ZT6	Absent_Koike2012	Absent_Koike2012
ENSMUSG00000047797	Gjb1	X	98571717	98580968	+	0.000132691	0.00415325	243.585	261.188	221.295	195.827	261.188	ZT6	Present_Koike2012	Present_Koike2012
ENSMUSG00000062901	Klhl24	16	20097627	20127817	+	0.000133341	0.00416335	8.00911	16.6711	12.8049	8.24172	16.6711	ZT6	Absent_Koike2012	Absent_Koike2012
ENSMUSG00000024544	D18Ertd653e	18	68092911	68415203	+	0.000134268	0.00417691	1.37034	1.83486	1.48744	0.990631	1.83486	ZT6	Present_Koike2012	Absent_Koike2012
ENSMUSG00000086463	Gm16898	2	169459146	169714003	-	0.00013461	0.00418244	1.54088	1.94916	1.58326	1.44987	1.94916	ZT6	Absent_Koike2012	Absent_Koike2012
ENSMUSG00000026896	Ifih1	2	62433855	62484312	-	0.000134909	0.00418661	3.68922	4.96052	4.918	3.50597	4.96052	ZT6	Absent_Koike2012	Absent_Koike2012
ENSMUSG00000021703	Serinc5	13	93381093	93481899	+	0.000136088	0.0042078	8.91259	10.4322	8.71608	7.99894	10.4322	ZT6	Present_Koike2012	Absent_Koike2012
ENSMUSG00000022244	Amacr	15	10911511	10926379	+	0.000139758	0.00429002	37.159	43.742	35.0663	31.3545	43.742	ZT6	Present_Koike2012	Absent_Koike2012
ENSMUSG00000006281	Tep1	14	51443737	51490235	-	0.000140746	0.00429961	1.80777	1.90674	1.71053	1.45108	1.90674	ZT6	Absent_Koike2012	Absent_Koike2012
ENSMUSG00000056493	Foxk1	5	142877451	142937968	+	0.000142583	0.00433658	1.48395	1.87616	1.42774	1.19232	1.87616	ZT6	Absent_Koike2012	Absent_Koike2012
ENSMUSG00000000881	Dlg3	X	97963061	98013749	+	0.000142979	0.00433658	1.86711	2.43745	1.90728	2.10409	2.43745	ZT6	Absent_Koike2012	Absent_Koike2012
ENSMUSG00000034308	Sdr42e1	8	120185299	120197589	-	0.000143772	0.00435542	23.8479	27.5652	15.7732	18.7463	27.5652	ZT6	Absent_Koike2012	Absent_Koike2012
ENSMUSG00000019518	Ap4m1	5	138613230	138619936	+	0.000144528	0.00436795	1.12868	1.56962	1.30836	0.922216	1.56962	ZT6	Absent_Koike2012	Absent_Koike2012
ENSMUSG00000020604	Arsg	11	109334688	109434644	+	0.00014592	0.00438917	3	3.45645	1.40816	1.83639	3.45645	ZT6	Present_Koike2012	Present_Koike2012
ENSMUSG00000024969	Mark2	19	7349886	7416350	-	0.000148279	0.0044235	0.815587	0.909139	0.801789	0.671603	0.909139	ZT6	Absent_Koike2012	Absent_Koike2012
ENSMUSG00000068749	Psma5	3	108059844	108082892	+	0.000147772	0.0044235	30.2764	32.3561	30.577	25.2478	32.3561	ZT6	Absent_Koike2012	Absent_Koike2012
ENSMUSG00000091264	BC024659	13	41345229	41371943	+	0.0001498	0.00445843	4.36358	6.21975	4.81245	4.29921	6.21975	ZT6	Absent_Koike2012	Absent_Koike2012
ENSMUSG00000020525	Ppm1d	11	85124746	85160568	+	0.000151293	0.00448711	1.10071	1.39849	1.33065	1.13756	1.39849	ZT6	Absent_Koike2012	Absent_Koike2012
ENSMUSG00000029022	Miip	4	147234887	147242925	-	0.000152135	0.00449565	1.53901	2.03721	1.8798	1.39301	2.03721	ZT6	Absent_Koike2012	Absent_Koike2012
ENSMUSG00000048856	Slc25a47	12	110089339	110095024	+	0.000152464	0.00449565	63.4067	181.359	158.501	65.8351	181.359	ZT6	Present_Koike2012	Absent_Koike2012
ENSMUSG00000018076	Med13l	5	119010728	119215444	+	0.000156514	0.0045885	1.51801	1.9424	1.55339	1.28121	1.9424	ZT6	Absent_Koike2012	Absent_Koike2012
ENSMUSG00000044600	9130011J15Rik	8	75089087	75094987	-	0.00015863	0.00464517	10.274	11.8103	11.6659	9.22236	11.8103	ZT6	Present_Koike2012	Absent_Koike2012
ENSMUSG00000087579	1500017E21Rik	19	36688542	36780131	-	0.000160459	0.00468256	7.73512	9.04045	7.46373	4.46443	9.04045	ZT6	Present_Koike2012	Present_Koike2012
ENSMUSG00000026944	Abca2	2	25284223	25304060	+	0.000160352	0.00468256	5.41634	5.78269	4.343	4.01337	5.78269	ZT6	Absent_Koike2012	Absent_Koike2012
ENSMUSG00000021432	Slc35b3	13	39024009	39052744	-	0.000161975	0.004716	2.42291	3.14537	2.44781	2.1677	3.14537	ZT6	Present_Koike2012	Absent_Koike2012
ENSMUSG00000020903	Stx8	11	67779695	68020650	+	0.000162814	0.00472961	1.02515	1.14174	1.05257	0.871606	1.14174	ZT6	Absent_Koike2012	Absent_Koike2012
ENSMUSG00000038520	Tbc1d17	7	52096271	52104449	-	0.000163816	0.00474245	4.349	5.56385	4.35921	3.33835	5.56385	ZT6	Present_Koike2012	Absent_Koike2012
ENSMUSG00000028057	Rit1	3	88520760	88534971	+	0.000170439	0.00485142	1.37167	1.74215	1.26949	1.34478	1.74215	ZT6	Absent_Koike2012	Absent_Koike2012
ENSMUSG00000028821	Syf2	4	134486813	134493463	+	0.000171327	0.00487125	9.69352	10.9647	10.8047	8.99151	10.9647	ZT6	Absent_Koike2012	Absent_Koike2012
ENSMUSG00000030470	Csrp3	7	56085768	56103400	-	0.000172035	0.00488232	12.1556	12.2396	6.46432	5.62316	12.2396	ZT6	Absent_Koike2012	Absent_Koike2012
ENSMUSG00000033712	2610301G19Rik	14	70537984	70553618	-	0.000175076	0.00493921	4.02628	4.37009	3.62492	3.65471	4.37009	ZT6	Absent_Koike2012	Absent_Koike2012
ENSMUSG00000032633	Flcn	11	59604910	59623518	-	0.000179565	0.00502682	2.48486	4.81324	3.8004	2.29235	4.81324	ZT6	Present_Koike2012	Absent_Koike2012
ENSMUSG00000025607	Copg2	6	30697554	30846794	-	0.000182879	0.00506768	6.38843	6.87902	6.11525	5.31824	6.87902	ZT6	Present_Koike2012	Absent_Koike2012
ENSMUSG00000055720	Ubl7	9	57758793	57777775	+	0.000181875	0.00506768	7.03912	8.21687	7.22676	7.00012	8.21687	ZT6	Absent_Koike2012	Absent_Koike2012
ENSMUSG00000078249	Hmga1-rs1	11	120624108	120625733	+	0.000183289	0.00506768	0.752422	1.1355	1.00822	0.641981	1.1355	ZT6	Absent_Koike2012	Absent_Koike2012
ENSMUSG00000059669	Taf1b	12	25183446	25243436	+	0.00018299	0.00506768	1.29687	1.92026	1.39641	1.15452	1.92026	ZT6	Absent_Koike2012	Absent_Koike2012
ENSMUSG00000060798	Intu	3	40430208	40508696	+	0.000184483	0.00509169	0.606393	0.715372	0.57583	0.469344	0.715372	ZT6	Absent_Koike2012	Absent_Koike2012
ENSMUSG00000087161	Gm16845	9	21875476	21890566	+	0.00018551	0.00510896	0.222573	0.318016	0.273891	0.141771	0.318016	ZT6	Absent_Koike2012	Absent_Koike2012
ENSMUSG00000021013	Ttc8	12	100158784	100221448	+	0.000185923	0.0051148	1.08602	1.17957	1.01183	0.862566	1.17957	ZT6	Absent_Koike2012	Absent_Koike2012
ENSMUSG00000045691	Thtpa	14	55713672	55717823	+	0.000192769	0.00528597	6.41583	6.72737	5.19529	6.1634	6.72737	ZT6	Absent_Koike2012	Absent_Koike2012
ENSMUSG00000041777	Cir1	2	73121162	73150758	-	0.00019604	0.00535835	2.64066	3.93228	3.02659	2.69649	3.93228	ZT6	Absent_Koike2012	Absent_Koike2012
ENSMUSG00000060961	Slc4a4	5	89315843	89668678	+	0.00019797	0.00540529	4.9238	5.87071	3.96829	2.73793	5.87071	ZT6	Present_Koike2012	Absent_Koike2012
ENSMUSG00000040525	Cblc	7	20364230	20382158	-	0.000199876	0.00543983	3.44783	4.25645	3.72122	3.06256	4.25645	ZT6	Absent_Koike2012	Absent_Koike2012
ENSMUSG00000024983	Vti1a	19	55390817	55701797	+	0.0002019	0.00548318	0.947223	1.22256	1.08002	0.783885	1.22256	ZT6	Absent_Koike2012	Absent_Koike2012
ENSMUSG00000024759	Atl3	19	7568530	7613098	+	0.000203935	0.00553256	12.1514	14.0241	13.5173	11.308	14.0241	ZT6	Present_Koike2012	Present_Koike2012
ENSMUSG00000038764	Ptpn3	4	57203713	57314709	-	0.000204335	0.0055375	3.8572	5.16176	5.0185	4.55321	5.16176	ZT6	Present_Koike2012	Absent_Koike2012
ENSMUSG00000026843	Fubp3	2	31428171	31473046	+	0.000205166	0.0055482	2.4283	3.10116	2.78026	2.14684	3.10116	ZT6	Absent_Koike2012	Absent_Koike2012
ENSMUSG00000028191	Bcl10	3	145587322	145597247	+	0.000213089	0.00566609	3.89642	5.02987	4.28555	3.66489	5.02987	ZT6	Absent_Koike2012	Absent_Koike2012
ENSMUSG00000047866	Lonp2	8	89147942	89247772	+	0.000215371	0.00570295	40.6164	43.8543	35.7612	29.9651	43.8543	ZT6	Present_Koike2012	Absent_Koike2012
ENSMUSG00000037608	Bclaf1	10	20032275	20062307	+	0.000215763	0.00570742	6.22802	8.21796	6.16177	3.94709	8.21796	ZT6	Present_Koike2012	Present_Koike2012
ENSMUSG00000029110	Rnf4	5	34688360	34696083	+	0.000217542	0.00573766	21.9495	24.4101	21.6854	18.2669	24.4101	ZT6	Present_Koike2012	Absent_Koike2012
ENSMUSG00000052331	Ankrd44	1	54702184	54983231	-	0.000221067	0.00579834	0.748814	0.898097	0.742384	0.656794	0.898097	ZT6	Absent_Koike2012	Absent_Koike2012
ENSMUSG00000049232	Tigd2	6	59158864	59162027	+	0.000227203	0.00591169	3.00998	4.16472	3.61196	3.01064	4.16472	ZT6	Absent_Koike2012	Absent_Koike2012
ENSMUSG00000040746	Rnf167	11	70460737	70464923	+	0.000228774	0.00594648	2.85437	3.58048	2.70957	2.59842	3.58048	ZT6	Present_Koike2012	Present_Koike2012
ENSMUSG00000087413	Gm11266	4	82153920	82193196	+	0.000235668	0.00604067	0.553855	0.928772	0.361539	0.760773	0.928772	ZT6	Absent_Koike2012	Absent_Koike2012
ENSMUSG00000031930	Wwp2	8	109960298	110082494	+	0.000235702	0.00604067	3.3389	4.23684	3.1459	2.80669	4.23684	ZT6	Absent_Koike2012	Absent_Koike2012
ENSMUSG00000053333	Dis3l2	1	88600379	88946672	+	0.000234934	0.00604067	3.39104	3.99928	3.98503	2.78203	3.99928	ZT6	Present_Koike2012	Absent_Koike2012
ENSMUSG00000076520	Igkv1-110	6	68220521	68221261	+	0.000236608	0.00605121	0	0.203637	0.0667585	0	0.203637	ZT6	Absent_Koike2012	Absent_Koike2012
ENSMUSG00000005362	Crbn	6	106728243	106750068	-	0.00023788	0.00606547	4.23145	5.23521	4.75863	3.88833	5.23521	ZT6	Present_Koike2012	Absent_Koike2012
ENSMUSG00000024246	Thumpd2	17	81425667	81464425	-	0.000238716	0.0060746	0.700636	0.894156	0.604268	0.585195	0.894156	ZT6	Absent_Koike2012	Absent_Koike2012
ENSMUSG00000028402	Mpdz	4	80924404	81088719	-	0.000238659	0.0060746	1.59601	2.09378	1.70371	1.4898	2.09378	ZT6	Present_Koike2012	Absent_Koike2012
ENSMUSG00000034484	Snx2	18	53336019	53380514	+	0.000240607	0.00610441	15.677	18.3008	17.9432	14.4168	18.3008	ZT6	Present_Koike2012	Absent_Koike2012
ENSMUSG00000031666	Rbl2	8	93593956	93647743	+	0.000243668	0.00615142	3.94256	4.93534	4.3129	3.70465	4.93534	ZT6	Present_Koike2012	Absent_Koike2012
ENSMUSG00000031198	Fundc2	X	72627738	72641798	+	0.000247105	0.00620437	1.40127	2.07923	1.9017	1.57548	2.07923	ZT6	Absent_Koike2012	Absent_Koike2012
ENSMUSG00000028936	Rpl22	4	151699851	151708180	+	0.000251298	0.00627133	14.5283	15.2133	14.7616	12.2474	15.2133	ZT6	Absent_Koike2012	Absent_Koike2012
ENSMUSG00000070315	4930581F22Rik	9	34924313	34938507	+	0.000251622	0.00627133	0.777981	1.31279	1.06519	0.750125	1.31279	ZT6	Absent_Koike2012	Absent_Koike2012
ENSMUSG00000040557	Wbscr27	5	135408238	135418507	+	0.00025214	0.00627809	0.779896	1.05292	0.807828	0.641216	1.05292	ZT6	Absent_Koike2012	Present_Koike2012
ENSMUSG00000055493	Epm2a	10	11063202	11179442	+	0.000252925	0.00629148	1.59303	1.96117	1.7026	1.36417	1.96117	ZT6	Absent_Koike2012	Absent_Koike2012
ENSMUSG00000073678	Pgap1	1	54529844	54532810	-	0.000255887	0.00631908	1.01501	2.02481	1.89848	1.13982	2.02481	ZT6	Present_Koike2012	Absent_Koike2012
ENSMUSG00000021820	Camk2g	14	21554097	21613310	-	0.000258769	0.00634021	1.15176	1.72799	1.3921	1.13832	1.72799	ZT6	Absent_Koike2012	Absent_Koike2012
ENSMUSG00000026273	Mterfd2	1	95195788	95202492	-	0.000258913	0.00634021	1.85043	2.03261	1.54028	1.52501	2.03261	ZT6	Present_Koike2012	Absent_Koike2012
ENSMUSG00000031503	Col4a2	8	11312805	11449287	+	0.000262331	0.00638864	3.82598	4.5286	4.03004	2.61292	4.5286	ZT6	Absent_Koike2012	Absent_Koike2012
ENSMUSG00000029613	Eif2ak1	5	144578657	144665125	+	0.000268836	0.00648444	4.35622	4.69232	4.30476	3.88487	4.69232	ZT6	Absent_Koike2012	Absent_Koike2012
ENSMUSG00000030849	Fgfr2	7	137305965	140315033	-	0.00027185	0.00653235	2.2476	3.29709	2.52528	1.89902	3.29709	ZT6	Present_Koike2012	Absent_Koike2012
ENSMUSG00000057440	Mpp7	18	7347960	7626861	-	0.000271822	0.00653235	1.1304	1.84845	1.43769	0.99556	1.84845	ZT6	Absent_Koike2012	Absent_Koike2012
ENSMUSG00000027890	Gstm4	3	107843326	107847812	-	0.00027278	0.006546	14.3235	17.0938	13.9639	11.0477	17.0938	ZT6	Present_Koike2012	Absent_Koike2012
ENSMUSG00000030509	Asb7	7	73789451	73834482	-	0.000275859	0.00659134	1.23948	1.67786	1.67509	1.37268	1.67786	ZT6	Absent_Koike2012	Absent_Koike2012
ENSMUSG00000060470	Gpr97	8	97541592	97569147	+	0.000279958	0.00666426	1.53565	1.63573	1.29772	0.827472	1.63573	ZT6	Present_Koike2012	Absent_Koike2012
ENSMUSG00000020130	Tbc1d15	10	114634933	114688549	-	0.000280321	0.00666666	3.73434	6.03286	5.80625	3.78169	6.03286	ZT6	Present_Koike2012	Absent_Koike2012
ENSMUSG00000020166	Cnot2	10	115922217	116018567	-	0.000283673	0.00673308	5.23846	5.97595	5.2508	4.76369	5.97595	ZT6	Present_Koike2012	Present_Koike2012
ENSMUSG00000000127	Fer	17	64213364	64488843	+	0.00028849	0.00681634	1.30346	1.64563	1.46753	1.32178	1.64563	ZT6	Absent_Koike2012	Absent_Koike2012
ENSMUSG00000024493	Lars	18	42362004	42421781	-	0.000289748	0.00683972	8.14821	9.70734	9.26177	7.3838	9.70734	ZT6	Absent_Koike2012	Absent_Koike2012
ENSMUSG00000031337	Mtm1	X	68463942	68568866	+	0.000291113	0.00685959	0.729523	1.00575	0.914745	0.724544	1.00575	ZT6	Absent_Koike2012	Absent_Koike2012
ENSMUSG00000028128	F3	3	121426455	121437970	+	0.000293606	0.00688697	0.944448	1.68247	1.33795	1.09295	1.68247	ZT6	Absent_Koike2012	Absent_Koike2012
ENSMUSG00000031955	Bcar1	8	114234367	114267748	-	0.000295797	0.00691144	5.01606	6.92258	4.74128	4.58828	6.92258	ZT6	Absent_Koike2012	Absent_Koike2012
ENSMUSG00000074578	1500012F01Rik	2	166888434	166891362	+	0.000296045	0.00691144	1.33517	1.73072	1.57658	1.0319	1.73072	ZT6	Absent_Koike2012	Absent_Koike2012
ENSMUSG00000027068	Dhrs9	2	69218502	69242590	+	0.000298076	0.00695247	1.44185	1.65067	0.250896	1.0299	1.65067	ZT6	Present_Koike2012	Absent_Koike2012
ENSMUSG00000029229	Chic2	5	75397051	75440799	-	0.000299614	0.00698193	1.13163	1.69298	1.55366	1.12926	1.69298	ZT6	Absent_Koike2012	Absent_Koike2012
ENSMUSG00000020064	Herc4	10	62706659	62780622	+	0.000305801	0.00710525	11.2468	13.8586	12.3191	11.2301	13.8586	ZT6	Absent_Koike2012	Present_Koike2012
ENSMUSG00000039349	C130074G19Rik	1	186695805	186707097	-	0.000306086	0.00710525	32.6183	36.2109	26.3067	28.5143	36.2109	ZT6	Present_Koike2012	Absent_Koike2012
ENSMUSG00000031295	Phka2	X	156940098	157036810	+	0.000308948	0.00715359	2.77103	3.17013	2.8986	2.29913	3.17013	ZT6	Absent_Koike2012	Absent_Koike2012
ENSMUSG00000007564	Ppp2r1a	17	21082275	21102880	+	0.00031199	0.00719922	10.4288	10.8177	9.80194	8.85601	10.8177	ZT6	Absent_Koike2012	Absent_Koike2012
ENSMUSG00000035757	1300018J18Rik	15	88919514	88930770	+	0.000313753	0.00720585	8.09197	9.66054	9.14306	7.66682	9.66054	ZT6	Present_Koike2012	Absent_Koike2012
ENSMUSG00000085772	D630024D03Rik	11	31690113	31724524	-	0.0003146	0.00721228	0.191782	0.390269	0.214534	0.0898407	0.390269	ZT6	Absent_Koike2012	Absent_Koike2012
ENSMUSG00000027412	Lpin3	2	160706406	160731738	+	0.000314352	0.00721228	0.914803	1.28068	0.960435	0.706607	1.28068	ZT6	Absent_Koike2012	Absent_Koike2012
ENSMUSG00000022833	Ccdc14	16	34690702	34725280	+	0.00032038	0.00730529	0.120389	0.231682	0.225593	0.143475	0.231682	ZT6	Absent_Koike2012	Absent_Koike2012
ENSMUSG00000028580	Pum1	4	130219236	130337479	+	0.000325009	0.00738758	5.56228	7.32221	6.02463	5.54098	7.32221	ZT6	Absent_Koike2012	Absent_Koike2012
ENSMUSG00000028381	Ugcg	4	59202129	59235705	+	0.000330202	0.00747567	2.70967	4.62066	3.55843	2.45526	4.62066	ZT6	Present_Koike2012	Absent_Koike2012
ENSMUSG00000032870	Smap2	4	120640922	120689852	-	0.000330716	0.00748065	4.44746	5.02717	3.85707	4.04652	5.02717	ZT6	Absent_Koike2012	Absent_Koike2012
ENSMUSG00000052837	Junb	8	87500811	87502617	-	0.000336364	0.00753834	2.69286	9.98847	4.9263	3.66799	9.98847	ZT6	Absent_Koike2012	Absent_Koike2012
ENSMUSG00000086841	2410006H16Rik	11	62416379	62418309	+	0.000337204	0.00753834	7.23727	11.2826	9.31168	5.81027	11.2826	ZT6	Absent_Koike2012	Absent_Koike2012
ENSMUSG00000050199	Lgr4	2	109757804	109854414	+	0.00033771	0.00753834	11.6177	16.4214	16.0376	13.6466	16.4214	ZT6	Absent_Koike2012	Absent_Koike2012
ENSMUSG00000039981	Zc3h12d	10	7552268	7590195	+	0.000338696	0.00755373	0.558034	0.994075	0.391222	0.53617	0.994075	ZT6	Absent_Koike2012	Absent_Koike2012
ENSMUSG00000066440	Zfyve26	12	80333334	80397269	-	0.000340864	0.00759463	2.84748	3.792	2.83967	2.66133	3.792	ZT6	Absent_Koike2012	Absent_Koike2012
ENSMUSG00000030180	Kdm5a	6	120314117	120394592	+	0.000345906	0.00768087	2.15209	2.78598	2.47105	1.72209	2.78598	ZT6	Absent_Koike2012	Absent_Koike2012
ENSMUSG00000091144	Gm6907	14	59999671	60014218	-	0.000346681	0.00769137	1.84807	2.42288	2.23676	1.63179	2.42288	ZT6	Absent_Koike2012	Absent_Koike2012
ENSMUSG00000047394	Odf3b	15	89207881	89209685	-	0.000351142	0.00775653	1.93377	2.0174	1.12563	1.17443	2.0174	ZT6	Absent_Koike2012	Absent_Koike2012
ENSMUSG00000034042	Gpbp1l1	4	116230263	116266505	+	0.000352454	0.00777201	10.8606	12.767	12.1098	10.1199	12.767	ZT6	Absent_Koike2012	Absent_Koike2012
ENSMUSG00000021022	Ppp2r3c	12	56381801	56403987	-	0.000352334	0.00777201	3.30169	3.36447	2.94658	2.64835	3.36447	ZT6	Absent_Koike2012	Absent_Koike2012
ENSMUSG00000089716	Gm6264	1	85156339	85190835	+	0.000354895	0.00780587	1.25052	1.63844	1.51825	1.17689	1.63844	ZT6	Absent_Koike2012	Absent_Koike2012
ENSMUSG00000038224	Serpinf2	11	75245234	75253093	-	0.00037025	0.0080459	220.559	269.892	189.44	155.658	269.892	ZT6	Present_Koike2012	Present_Koike2012
ENSMUSG00000045193	Cirbp	10	79628730	79635531	+	0.000370898	0.00804923	1.41828	3.28023	2.15167	1.40674	3.28023	ZT6	Absent_Koike2012	Absent_Koike2012
ENSMUSG00000051853	Arf3	15	98568052	98593645	-	0.000374599	0.0081058	7.03003	8.61803	8.57918	6.33098	8.61803	ZT6	Present_Koike2012	Absent_Koike2012
ENSMUSG00000033392	Clasp2	9	113650591	113828815	+	0.000384817	0.00828957	1.81683	2.10909	2.0189	1.69751	2.10909	ZT6	Present_Koike2012	Present_Koike2012
ENSMUSG00000027530	Fabp12	3	10244209	10301183	-	0.000386747	0.00829284	0.0357402	0.0875771	0.0185754	0.0101993	0.0875771	ZT6	Absent_Koike2012	Absent_Koike2012
ENSMUSG00000039637	Coro7	16	4626133	4679777	-	0.000393437	0.00841327	1.02458	1.14395	1.13211	0.867894	1.14395	ZT6	Absent_Koike2012	Present_Koike2012
ENSMUSG00000038206	Fbxo8	8	59029887	59071190	+	0.000396508	0.00845762	9.99178	11.3681	8.98095	9.02862	11.3681	ZT6	Present_Koike2012	Absent_Koike2012
ENSMUSG00000028670	Lypla2	4	135524139	135528541	-	0.000399254	0.00848773	7.0932	7.35439	6.52956	6.02225	7.35439	ZT6	Absent_Koike2012	Absent_Koike2012
ENSMUSG00000044022	Pcdhb21	18	37673306	37677967	+	0.00039991	0.00849457	0.0228332	0.0501595	0.027304	0.042236	0.0501595	ZT6	Absent_Koike2012	Absent_Koike2012
ENSMUSG00000032369	Plscr1	9	92144895	92166813	+	0.000401819	0.0085174	4.92981	6.80734	5.91316	4.44641	6.80734	ZT6	Absent_Koike2012	Absent_Koike2012
ENSMUSG00000031928	Mre11a	9	14589098	14641567	+	0.000406029	0.00856735	1.05751	1.12626	1.09648	0.930944	1.12626	ZT6	Absent_Koike2012	Absent_Koike2012
ENSMUSG00000033628	Pik3c3	18	30432401	30507780	+	0.000410616	0.00863704	3.18749	3.89099	3.53573	3.09555	3.89099	ZT6	Absent_Koike2012	Absent_Koike2012
ENSMUSG00000002227	Mov10	3	104597754	104621481	-	0.000416189	0.00871667	3.48742	4.8462	4.31724	3.29568	4.8462	ZT6	Absent_Koike2012	Absent_Koike2012
ENSMUSG00000025920	Stau2	1	16218755	16510193	-	0.000418125	0.00873566	0.459676	0.533035	0.494793	0.355775	0.533035	ZT6	Absent_Koike2012	Absent_Koike2012
ENSMUSG00000031586	Rbpms	8	34893116	35040313	-	0.000419976	0.00875277	3.7365	4.7297	3.09547	3.36744	4.7297	ZT6	Absent_Koike2012	Absent_Koike2012
ENSMUSG00000070697	Utp3	5	88983508	88985108	+	0.000424854	0.00880089	11.213	11.4854	9.35171	8.71079	11.4854	ZT6	Absent_Koike2012	Absent_Koike2012
ENSMUSG00000053470	Kdm3a	6	71538968	71582899	-	0.000424902	0.00880089	2.54544	3.66618	2.78477	2.24853	3.66618	ZT6	Absent_Koike2012	Absent_Koike2012
ENSMUSG00000059552	Trp53	11	69393861	69405375	+	0.000427603	0.00881784	1.29039	1.43331	1.08667	0.985997	1.43331	ZT6	Absent_Koike2012	Absent_Koike2012
ENSMUSG00000027455	Nsfl1c	2	151319918	151337150	+	0.000436991	0.00897507	5.25694	5.72815	5.31255	4.74651	5.72815	ZT6	Absent_Koike2012	Absent_Koike2012
ENSMUSG00000032492	Pth1r	9	110624592	110649649	-	0.000438574	0.00900033	1.8691	2.653	2.28593	1.78485	2.653	ZT6	Absent_Koike2012	Absent_Koike2012
ENSMUSG00000032754	Slc24a6	5	120961177	120984033	+	0.000440271	0.00902786	3.27457	7.44068	4.16723	3.40601	7.44068	ZT6	Present_Koike2012	Absent_Koike2012
ENSMUSG00000034765	Dusp5	19	53603599	53616921	+	0.000446033	0.00910931	0.116179	0.220699	0.187991	0.0975425	0.220699	ZT6	Absent_Koike2012	Absent_Koike2012
ENSMUSG00000030309	Caprin2	6	148791014	148844759	-	0.000448692	0.009127	0.0970127	0.134263	0.0715504	0.0472975	0.134263	ZT6	Absent_Koike2012	Absent_Koike2012
ENSMUSG00000032502	Stac	9	111463941	111592852	-	0.000447893	0.009127	0.00390577	0.0140862	0	0.00202025	0.0140862	ZT6	Absent_Koike2012	Absent_Koike2012
ENSMUSG00000003345	Csnk1g2	10	80085525	80103516	+	0.000448596	0.009127	10.0006	11.6501	11.5489	9.56754	11.6501	ZT6	Absent_Koike2012	Absent_Koike2012
ENSMUSG00000022358	Fbxo32	15	58011634	58046433	-	0.00046614	0.00938438	0.374786	1.075	0.643249	0.462402	1.075	ZT6	Absent_Koike2012	Absent_Koike2012
ENSMUSG00000024155	4930528F23Rik	17	24941327	24976732	+	0.000477318	0.00955915	1.85572	3.25091	2.12451	1.39132	3.25091	ZT6	Absent_Koike2012	Absent_Koike2012
ENSMUSG00000037872	Darc	1	175262017	175263634	-	0.000482374	0.00963498	0.390489	0.56894	0.239095	0.313077	0.56894	ZT6	Absent_Koike2012	Absent_Koike2012
ENSMUSG00000024130	Abca3	17	24488895	24547146	+	0.000499925	0.00988469	7.73929	7.75327	6.87029	6.57127	7.75327	ZT6	Present_Koike2012	Absent_Koike2012
ENSMUSG00000021704	Mtx3	13	93614742	93628185	+	0.000507434	0.0099866	1.84254	2.78191	1.78027	1.33828	2.78191	ZT6	Absent_Koike2012	Absent_Koike2012
