# Supplementary material for: The global and promoter-centric 3D genome organization temporally resolved during a circadian cycle
Source: Genome Biol. 2021 Jun 8;22:162. doi: 10.1186/s13059-021-02374-3 (PMC8185950; doi:10.1186/s13059-021-02374-3)
Supplement: Supplementary file 13 — Additional file 13: Table S4. Promoter Capture Hi-C statistics. HiCUP summary results for independent P- CHi-C replicates and significant interactions detected with CHiCAGO. [file 13059_2021_2374_MOESM13_ESM.xlsx]

## Sheet: Hoja1
Promoter CHiC in mouse liver
Sample	Total number of read pairs	Unique paired alignments	Total number of valid read pairs	% Valid pairs	% Unique valid pairs	% cis reads	% trans reads	Significant interactions after CHiCAGO for the merged replicates
P-CHiC ZT0 Pool A	283175427	184542315	114469166	61.45	94.25	82.9	17.05	146262
P-CHiC ZT0 Pool B	203761238	146963871	128573361	87.5	92.5	83	17
P-CHiC ZT0 Pool C	248116780	186680809	163782589	87.7	91.1	79.2	20.8
P-CHiC ZT6 Pool A	292975816	193087427	109497418	56.1	95.4	81.65	18.35	151529
P-CHiC ZT6 Pool B	186899728	134195086	118017852	87.9	92.1	82	18
P-CHiC ZT6 Pool C	263245280	192761953	176879721	91.8	94.3	80.6	19.4
P-CHiC ZT12 Pool A	302434305	206794563	107682158	51.65	96.65	82.65	17.3	151347
P-CHiC ZT12 Pool B	161699345	118998859	106620086	89.6	93.3	82.4	17.6
P-CHiC ZT12 Pool C	246045695	176211831	159632206	90.6	93.1	80.3	19.7
P-CHiC ZT18 Pool A	277577887	190448729	107796060	55.7	96.3	82.5	17.5	154775
P-CHiC ZT18 Pool B	157884747	116064583	105024339	90.5	93.1	81.9	18.1
P-CHiC ZT18 Pool C	236881106	173794906	159098792	91.5	90.2	79.4	20.6
