# Supplementary material for: The global and promoter-centric 3D genome organization temporally resolved during a circadian cycle
Source: Genome Biol. 2021 Jun 8;22:162. doi: 10.1186/s13059-021-02374-3 (PMC8185950; doi:10.1186/s13059-021-02374-3)
Supplement: Supplementary file 14 — Additional file 14: Table S5. Transcription factor DNA binding motif enrichment analysis. This table contains the information from all time points for both dynamic and stable interactions separately. [file 13059_2021_2374_MOESM14_ESM.xlsx]

## Sheet: ZT0_dynamic
MOTIF_INDEX	MOTIF_SOURCE	MOTIF_ID	ALT_ID	CONSENSUS	WIDTH	SITES	E-VALUE	E-VALUE_SOURCE	MOST_SIMILAR_MOTIF_SOURCE	MOST_SIMILAR_MOTIF	URL
1	MEME	CTVTGTAGMCCWGGCTGKCCTS	MEME-1	CTVTGTAGMCCWGGCTGKCCTS	22	46	8.4e-155	MEME
2	MEME	TCYDCCTGCCTCTGCCTCCYRAGTGCTG	MEME-2	TCYDCCTGCCTCTGCCTCCYRAGTGCTG	28	35	1.1e-132	MEME	db/MOUSE/uniprobe_mouse.meme	UP00087_2 (Tcfap2c_secondary)	http://the_brain.bwh.harvard.edu/uniprobe/details2.php?id=00087
3	MEME	CTCTTAACYRCTGAGCCATCTCTC	MEME-3	CTCTTAACYRCTGAGCCATCTCTC	24	21	1.5e-086	MEME	db/JASPAR/JASPAR2018_CORE_vertebrates_non-redundant.meme	MA1101.1 (BACH2)	http://jaspar2018.genereg.net/matrix/MA1101.1
4	DREME	AWTCCCAG	DREME-1	AWTCCCAG	8	53	4.0e-007	DREME
5	DREME	TACAVAGA	DREME-2	TACAVAGA	8	59	1.9e-006	DREME
6	DREME	AGRCAGR	DREME-3	AGRCAGR	7	248	2.7e-006	DREME
7	DREME	CCTSGAAC	DREME-4	CCTSGAAC	8	46	1.1e-005	DREME	db/EUKARYOTE/jolma2013.meme	ZNF524_full_1	http://floresta.eead.csic.es/footprintdb/index.php?db=HumanTF:1.0&motif=ZNF524_full_1
8	DREME	CAYACAYA	DREME-5	CAYACAYA	8	163	5.1e-005	DREME	db/MOUSE/uniprobe_mouse.meme	UP00034_2 (Sox7_secondary)	http://the_brain.bwh.harvard.edu/uniprobe/details2.php?id=00034
9	DREME	TTTATTTW	DREME-6	TTTATTTW	8	72	2.6e-004	DREME	db/EUKARYOTE/jolma2013.meme	FOXC1_DBD_1	http://floresta.eead.csic.es/footprintdb/index.php?db=HumanTF:1.0&motif=FOXC1_DBD_1
10	DREME	TTTAARA	DREME-7	TTTAARA	7	95	3.1e-003	DREME
11	DREME	CACAKGC	DREME-8	CACAKGC	7	78	3.9e-003	DREME
# MEME-ChIP (Motif Analysis of Large Nucleotide Datasets): Version 5.0.3 released on Sun Dec 02 18:41:45 2018 -0800
# The format of this file is described at http://meme-suite.org//doc/meme-chip-output-format.html
# meme-chip -oc . -time 300 -ccut 100 -order 1 -db db/EUKARYOTE/jolma2013.meme -db db/JASPAR/JASPAR2018_CORE_vertebrates_non-redundant.meme -db db/MOUSE/uniprobe_mouse.meme -meme-mod zoops -meme-minw 6 -meme-maxw 30 -meme-nmotifs 3 -meme-searchsize 100000 -dreme-e 0.05 -centrimo-score 5.0 -centrimo-ethresh 10.0 OE_diffinterfrom_circpromszt0detected.fasta

## Sheet: ZT0_static
MOTIF_INDEX	MOTIF_SOURCE	MOTIF_ID	ALT_ID	CONSENSUS	WIDTH	SITES	E-VALUE	E-VALUE_SOURCE	MOST_SIMILAR_MOTIF_SOURCE	MOST_SIMILAR_MOTIF	URL
1	MEME	GKRRGYKSVRGGSCRGCCWGGGCTRCVGAG	MEME-2	GKRRGYKSVRGGSCRGCCWGGGCTRCVGAG	30	91	1.8e-103	MEME	db/JASPAR/JASPAR2018_CORE_vertebrates_non-redundant.meme	MA0505.1 (Nr5a2)	http://jaspar2018.genereg.net/matrix/MA0505.1
2	MEME	GRGSWGGGRGRGGVRGGWGGR	MEME-3	GRGSWGGGRGRGGVRGGWGGR	21	309	1.0e-088	MEME	db/JASPAR/JASPAR2018_CORE_vertebrates_non-redundant.meme	MA0528.1 (ZNF263)	http://jaspar2018.genereg.net/matrix/MA0528.1
3	MEME	TTTKTTTTTDTTTWTKTDTTT	MEME-1	TTTKTTTTTDTTTWTKTDTTT	21	316	6.7e-074	MEME	db/JASPAR/JASPAR2018_CORE_vertebrates_non-redundant.meme	MA1125.1 (ZNF384)	http://jaspar2018.genereg.net/matrix/MA1125.1
4	db/JASPAR/JASPAR2018_CORE_vertebrates_non-redundant.meme	MA0508.2	PRDM1	TCACTTTCWC	10	10	1.3e-020	CENTRIMO			http://jaspar2018.genereg.net/matrix/MA0508.2
5	db/EUKARYOTE/jolma2013.meme	NR3C1_DBD		DRGWACAYDRTGTWCYH	17	10	2.6e-019	CENTRIMO			http://floresta.eead.csic.es/footprintdb/index.php?db=HumanTF:1.0&motif=NR3C1_DBD
6	db/EUKARYOTE/jolma2013.meme	NR3C2_DBD		KRGWACAYWRTGTWCYH	17	10	2.6e-019	CENTRIMO			http://floresta.eead.csic.es/footprintdb/index.php?db=HumanTF:1.0&motif=NR3C2_DBD
7	db/JASPAR/JASPAR2018_CORE_vertebrates_non-redundant.meme	MA0113.3	NR3C1	DRGWACAYDRTGTWCYH	17	10	2.6e-019	CENTRIMO			http://jaspar2018.genereg.net/matrix/MA0113.3
8	db/JASPAR/JASPAR2018_CORE_vertebrates_non-redundant.meme	MA0727.1	NR3C2	KRGWACAYWRTGTWCYH	17	10	2.6e-019	CENTRIMO			http://jaspar2018.genereg.net/matrix/MA0727.1
9	db/MOUSE/uniprobe_mouse.meme	UP00122_1	Tgif1_2342.2	NABWWTGACAGCTSVBD	17	10	4.5e-015	CENTRIMO			http://the_brain.bwh.harvard.edu/uniprobe/details2.php?id=00122
10	db/MOUSE/uniprobe_mouse.meme	UP00186_1	Meis1_2335.1	WANBASCTGTCAAWAH	16	10	5.0e-015	CENTRIMO			http://the_brain.bwh.harvard.edu/uniprobe/details2.php?id=00186
11	db/MOUSE/uniprobe_mouse.meme	UP00226_1	Mrg1_2246.2	WANBASCTGTCAAWAN	16	10	5.0e-015	CENTRIMO			http://the_brain.bwh.harvard.edu/uniprobe/details2.php?id=00226
12	db/MOUSE/uniprobe_mouse.meme	UP00210_1	Mrg2_2302.1	WANBASCTGTCAAWMM	16	10	5.0e-015	CENTRIMO			http://the_brain.bwh.harvard.edu/uniprobe/details2.php?id=00210
13	db/MOUSE/uniprobe_mouse.meme	UP00203_1	Pknox1_2364.2	WRNSASCTGTCAAWMC	16	10	5.0e-015	CENTRIMO			http://the_brain.bwh.harvard.edu/uniprobe/details2.php?id=00203
14	db/MOUSE/uniprobe_mouse.meme	UP00205_1	Pknox2_3077.2	AARSRSCTGTCAATNB	16	10	5.0e-015	CENTRIMO			http://the_brain.bwh.harvard.edu/uniprobe/details2.php?id=00205
15	db/MOUSE/uniprobe_mouse.meme	UP00258_1	Tgif2_3451.1	AANBAGCTGTCAAWMM	16	10	5.0e-015	CENTRIMO			http://the_brain.bwh.harvard.edu/uniprobe/details2.php?id=00258
16	db/JASPAR/JASPAR2018_CORE_vertebrates_non-redundant.meme	MA0499.1	Myod1	NSCAGCTGYYNYB	13	10	5.6e-015	CENTRIMO			http://jaspar2018.genereg.net/matrix/MA0499.1
17	db/EUKARYOTE/jolma2013.meme	SNAI2_DBD		DRCAGGTGB	9	10	6.9e-015	CENTRIMO			http://floresta.eead.csic.es/footprintdb/index.php?db=HumanTF:1.0&motif=SNAI2_DBD
18	db/JASPAR/JASPAR2018_CORE_vertebrates_non-redundant.meme	MA0745.1	SNAI2	DRCAGGTGB	9	10	6.9e-015	CENTRIMO			http://jaspar2018.genereg.net/matrix/MA0745.1
19	db/EUKARYOTE/jolma2013.meme	Ascl2_DBD		ARCAGCTGCY	10	10	7.6e-015	CENTRIMO			http://floresta.eead.csic.es/footprintdb/index.php?db=HumanTF:1.0&motif=Ascl2_DBD
20	db/JASPAR/JASPAR2018_CORE_vertebrates_non-redundant.meme	MA0816.1	Ascl2	ARCAGCTGCY	10	10	7.6e-015	CENTRIMO			http://jaspar2018.genereg.net/matrix/MA0816.1
21	db/EUKARYOTE/jolma2013.meme	HOXA13_DBD_2		BCTCGTAAAAH	11	10	3.2e-014	CENTRIMO			http://floresta.eead.csic.es/footprintdb/index.php?db=HumanTF:1.0&motif=HOXA13_DBD_2
22	db/EUKARYOTE/jolma2013.meme	HOXB13_DBD_2		SCTCGTAAAAH	11	10	3.2e-014	CENTRIMO			http://floresta.eead.csic.es/footprintdb/index.php?db=HumanTF:1.0&motif=HOXB13_DBD_2
23	db/EUKARYOTE/jolma2013.meme	HOXC13_DBD_2		BCTCGTAAAAH	11	10	3.2e-014	CENTRIMO			http://floresta.eead.csic.es/footprintdb/index.php?db=HumanTF:1.0&motif=HOXC13_DBD_2
24	db/EUKARYOTE/jolma2013.meme	HOXD13_DBD_2		GCTCGTAAAAH	11	10	3.2e-014	CENTRIMO			http://floresta.eead.csic.es/footprintdb/index.php?db=HumanTF:1.0&motif=HOXD13_DBD_2
25	db/JASPAR/JASPAR2018_CORE_vertebrates_non-redundant.meme	MA0907.1	HOXC13	BCTCGTAAAAH	11	10	3.2e-014	CENTRIMO			http://jaspar2018.genereg.net/matrix/MA0907.1
26	db/JASPAR/JASPAR2018_CORE_vertebrates_non-redundant.meme	MA0485.1	Hoxc9	RGCCATAAATCAY	13	10	3.8e-014	CENTRIMO			http://jaspar2018.genereg.net/matrix/MA0485.1
27	db/EUKARYOTE/jolma2013.meme	CREB3L1_full_2		NTGCCACGTCAYCA	14	10	6.8e-014	CENTRIMO			http://floresta.eead.csic.es/footprintdb/index.php?db=HumanTF:1.0&motif=CREB3L1_full_2
28	db/JASPAR/JASPAR2018_CORE_vertebrates_non-redundant.meme	MA0161.2	NFIC	NNCTTGGCANN	11	10	1.0e-013	CENTRIMO			http://jaspar2018.genereg.net/matrix/MA0161.2
29	db/EUKARYOTE/jolma2013.meme	SOX8_DBD_2		ATGAATTKCAGTC	13	10	4.4e-012	CENTRIMO			http://floresta.eead.csic.es/footprintdb/index.php?db=HumanTF:1.0&motif=SOX8_DBD_2
30	db/MOUSE/uniprobe_mouse.meme	UP00076_2	Rfxdc2_secondary	BBRCDTRGAKACSVNWH	17	10	4.9e-012	CENTRIMO			http://the_brain.bwh.harvard.edu/uniprobe/details2.php?id=00076
31	db/MOUSE/uniprobe_mouse.meme	UP00056_2	Rfx4_secondary	WNBCHTRGWTACVNN	15	10	1.2e-011	CENTRIMO			http://the_brain.bwh.harvard.edu/uniprobe/details2.php?id=00056
32	db/JASPAR/JASPAR2018_CORE_vertebrates_non-redundant.meme	MA0258.2	ESR2	AGGTCASVNTGMCCY	15	10	1.4e-011	CENTRIMO			http://jaspar2018.genereg.net/matrix/MA0258.2
33	db/JASPAR/JASPAR2018_CORE_vertebrates_non-redundant.meme	MA0504.1	NR2C2	VGRGGTCARAGGTCA	15	10	3.1e-011	CENTRIMO			http://jaspar2018.genereg.net/matrix/MA0504.1
34	db/JASPAR/JASPAR2018_CORE_vertebrates_non-redundant.meme	MA0059.1	MAX::MYC	RASCACGTGGT	11	10	6.7e-011	CENTRIMO			http://jaspar2018.genereg.net/matrix/MA0059.1
35	db/MOUSE/uniprobe_mouse.meme	UP00057_1	Zic2_primary	NMCCCCCGGGGGGGT	15	10	2.5e-010	CENTRIMO			http://the_brain.bwh.harvard.edu/uniprobe/details2.php?id=00057
36	db/MOUSE/uniprobe_mouse.meme	UP00006_1	Zic3_primary	BMCCCCCGGGGGGGB	15	10	2.5e-010	CENTRIMO			http://the_brain.bwh.harvard.edu/uniprobe/details2.php?id=00006
37	db/JASPAR/JASPAR2018_CORE_vertebrates_non-redundant.meme	MA0138.2	REST	TTCAGCACCATGGACAGCDCC	21	10	2.5e-010	CENTRIMO			http://jaspar2018.genereg.net/matrix/MA0138.2
38	db/JASPAR/JASPAR2018_CORE_vertebrates_non-redundant.meme	MA0062.2	Gabpa	CCGGAAGTGVV	11	10	1.2e-009	CENTRIMO			http://jaspar2018.genereg.net/matrix/MA0062.2
39	db/JASPAR/JASPAR2018_CORE_vertebrates_non-redundant.meme	MA0076.2	ELK4	BCRCTTCCGGB	11	10	1.2e-009	CENTRIMO			http://jaspar2018.genereg.net/matrix/MA0076.2
40	db/JASPAR/JASPAR2018_CORE_vertebrates_non-redundant.meme	MA0750.2	ZBTB7A	NVCCGGAAGTGSV	13	10	1.2e-009	CENTRIMO			http://jaspar2018.genereg.net/matrix/MA0750.2
41	db/EUKARYOTE/jolma2013.meme	ELK1_DBD_1		ACCGGAAGTD	10	10	1.3e-009	CENTRIMO			http://floresta.eead.csic.es/footprintdb/index.php?db=HumanTF:1.0&motif=ELK1_DBD_1
42	db/EUKARYOTE/jolma2013.meme	ELK1_DBD_2		ACCGGAAGTR	10	10	1.3e-009	CENTRIMO			http://floresta.eead.csic.es/footprintdb/index.php?db=HumanTF:1.0&motif=ELK1_DBD_2
43	db/EUKARYOTE/jolma2013.meme	ELK1_full_1		ACCGGAAGTD	10	10	1.3e-009	CENTRIMO			http://floresta.eead.csic.es/footprintdb/index.php?db=HumanTF:1.0&motif=ELK1_full_1
44	db/EUKARYOTE/jolma2013.meme	ELK3_DBD		ACCGGAAGTD	10	10	1.3e-009	CENTRIMO			http://floresta.eead.csic.es/footprintdb/index.php?db=HumanTF:1.0&motif=ELK3_DBD
45	db/EUKARYOTE/jolma2013.meme	ELK4_DBD		ACCGGAARTV	10	10	1.3e-009	CENTRIMO			http://floresta.eead.csic.es/footprintdb/index.php?db=HumanTF:1.0&motif=ELK4_DBD
46	db/EUKARYOTE/jolma2013.meme	ERF_DBD		ACCGGAAGTR	10	10	1.3e-009	CENTRIMO			http://floresta.eead.csic.es/footprintdb/index.php?db=HumanTF:1.0&motif=ERF_DBD
47	db/EUKARYOTE/jolma2013.meme	ERG_DBD_1		ACCGGAARTV	10	10	1.3e-009	CENTRIMO			http://floresta.eead.csic.es/footprintdb/index.php?db=HumanTF:1.0&motif=ERG_DBD_1
48	db/EUKARYOTE/jolma2013.meme	ERG_full_1		ACCGGAARTR	10	10	1.3e-009	CENTRIMO			http://floresta.eead.csic.es/footprintdb/index.php?db=HumanTF:1.0&motif=ERG_full_1
49	db/EUKARYOTE/jolma2013.meme	ETS1_DBD_1		ACCGGAARTR	10	10	1.3e-009	CENTRIMO			http://floresta.eead.csic.es/footprintdb/index.php?db=HumanTF:1.0&motif=ETS1_DBD_1
50	db/EUKARYOTE/jolma2013.meme	ETS1_full_1		ACCGGAARYV	10	10	1.3e-009	CENTRIMO			http://floresta.eead.csic.es/footprintdb/index.php?db=HumanTF:1.0&motif=ETS1_full_1
51	db/EUKARYOTE/jolma2013.meme	ETV1_DBD		ACCGGAAGTD	10	10	1.3e-009	CENTRIMO			http://floresta.eead.csic.es/footprintdb/index.php?db=HumanTF:1.0&motif=ETV1_DBD
52	db/EUKARYOTE/jolma2013.meme	ETV3_DBD		ACCGGAAGTR	10	10	1.3e-009	CENTRIMO			http://floresta.eead.csic.es/footprintdb/index.php?db=HumanTF:1.0&motif=ETV3_DBD
53	db/EUKARYOTE/jolma2013.meme	ETV4_DBD		ACCGGAAGTR	10	10	1.3e-009	CENTRIMO			http://floresta.eead.csic.es/footprintdb/index.php?db=HumanTF:1.0&motif=ETV4_DBD
54	db/EUKARYOTE/jolma2013.meme	ETV5_DBD		ACCGGAWGYN	10	10	1.3e-009	CENTRIMO			http://floresta.eead.csic.es/footprintdb/index.php?db=HumanTF:1.0&motif=ETV5_DBD
55	db/EUKARYOTE/jolma2013.meme	ETV6_full_2		MSCGGAAGTR	10	10	1.3e-009	CENTRIMO			http://floresta.eead.csic.es/footprintdb/index.php?db=HumanTF:1.0&motif=ETV6_full_2
56	db/EUKARYOTE/jolma2013.meme	Elk3_DBD		ACCGGAAGTD	10	10	1.3e-009	CENTRIMO			http://floresta.eead.csic.es/footprintdb/index.php?db=HumanTF:1.0&motif=Elk3_DBD
57	db/EUKARYOTE/jolma2013.meme	FEV_DBD		ACCGGAAGTN	10	10	1.3e-009	CENTRIMO			http://floresta.eead.csic.es/footprintdb/index.php?db=HumanTF:1.0&motif=FEV_DBD
58	db/EUKARYOTE/jolma2013.meme	FLI1_DBD_1		ACCGGAARTV	10	10	1.3e-009	CENTRIMO			http://floresta.eead.csic.es/footprintdb/index.php?db=HumanTF:1.0&motif=FLI1_DBD_1
59	db/EUKARYOTE/jolma2013.meme	FLI1_full_1		ACCGGAARTR	10	10	1.3e-009	CENTRIMO			http://floresta.eead.csic.es/footprintdb/index.php?db=HumanTF:1.0&motif=FLI1_full_1
60	db/EUKARYOTE/jolma2013.meme	GABPA_full		ACCGGAAGTR	10	10	1.3e-009	CENTRIMO			http://floresta.eead.csic.es/footprintdb/index.php?db=HumanTF:1.0&motif=GABPA_full
61	db/JASPAR/JASPAR2018_CORE_vertebrates_non-redundant.meme	MA0645.1	ETV6	MSCGGAAGTR	10	10	1.3e-009	CENTRIMO			http://jaspar2018.genereg.net/matrix/MA0645.1
62	db/JASPAR/JASPAR2018_CORE_vertebrates_non-redundant.meme	MA0475.2	FLI1	ACCGGAARTR	10	10	1.3e-009	CENTRIMO			http://jaspar2018.genereg.net/matrix/MA0475.2
63	db/JASPAR/JASPAR2018_CORE_vertebrates_non-redundant.meme	MA0759.1	ELK3	ACCGGAAGTD	10	10	1.3e-009	CENTRIMO			http://jaspar2018.genereg.net/matrix/MA0759.1
64	db/JASPAR/JASPAR2018_CORE_vertebrates_non-redundant.meme	MA0760.1	ERF	ACCGGAAGTR	10	10	1.3e-009	CENTRIMO			http://jaspar2018.genereg.net/matrix/MA0760.1
65	db/JASPAR/JASPAR2018_CORE_vertebrates_non-redundant.meme	MA0474.2	ERG	ACCGGAARTV	10	10	1.3e-009	CENTRIMO			http://jaspar2018.genereg.net/matrix/MA0474.2
66	db/JASPAR/JASPAR2018_CORE_vertebrates_non-redundant.meme	MA0098.3	ETS1	ACCGGAARTR	10	10	1.3e-009	CENTRIMO			http://jaspar2018.genereg.net/matrix/MA0098.3
67	db/JASPAR/JASPAR2018_CORE_vertebrates_non-redundant.meme	MA0761.1	ETV1	ACCGGAAGTD	10	10	1.3e-009	CENTRIMO			http://jaspar2018.genereg.net/matrix/MA0761.1
68	db/JASPAR/JASPAR2018_CORE_vertebrates_non-redundant.meme	MA0763.1	ETV3	ACCGGAAGTR	10	10	1.3e-009	CENTRIMO			http://jaspar2018.genereg.net/matrix/MA0763.1
69	db/JASPAR/JASPAR2018_CORE_vertebrates_non-redundant.meme	MA0764.1	ETV4	ACCGGAAGTR	10	10	1.3e-009	CENTRIMO			http://jaspar2018.genereg.net/matrix/MA0764.1
70	db/JASPAR/JASPAR2018_CORE_vertebrates_non-redundant.meme	MA0765.1	ETV5	ACCGGAWGYN	10	10	1.3e-009	CENTRIMO			http://jaspar2018.genereg.net/matrix/MA0765.1
71	db/JASPAR/JASPAR2018_CORE_vertebrates_non-redundant.meme	MA0156.2	FEV	ACCGGAAGTN	10	10	1.3e-009	CENTRIMO			http://jaspar2018.genereg.net/matrix/MA0156.2
72	db/JASPAR/JASPAR2018_CORE_vertebrates_non-redundant.meme	MA0028.2	ELK1	ACCGGAAGTR	10	10	1.3e-009	CENTRIMO			http://jaspar2018.genereg.net/matrix/MA0028.2
73	db/EUKARYOTE/jolma2013.meme	ETV2_DBD		AACCGGAAATR	11	10	1.3e-009	CENTRIMO			http://floresta.eead.csic.es/footprintdb/index.php?db=HumanTF:1.0&motif=ETV2_DBD
74	db/EUKARYOTE/jolma2013.meme	SPDEF_DBD_1		AMCCGGATGTW	11	10	1.3e-009	CENTRIMO			http://floresta.eead.csic.es/footprintdb/index.php?db=HumanTF:1.0&motif=SPDEF_DBD_1
75	db/EUKARYOTE/jolma2013.meme	SPDEF_full_1		AMCCGGATGTR	11	10	1.3e-009	CENTRIMO			http://floresta.eead.csic.es/footprintdb/index.php?db=HumanTF:1.0&motif=SPDEF_full_1
76	db/JASPAR/JASPAR2018_CORE_vertebrates_non-redundant.meme	MA0686.1	SPDEF	AMCCGGATGTR	11	10	1.3e-009	CENTRIMO			http://jaspar2018.genereg.net/matrix/MA0686.1
77	db/JASPAR/JASPAR2018_CORE_vertebrates_non-redundant.meme	MA0762.1	ETV2	AACCGGAAATR	11	10	1.3e-009	CENTRIMO			http://jaspar2018.genereg.net/matrix/MA0762.1
78	db/MOUSE/uniprobe_mouse.meme	UP00013_1	Gabpa_primary	MNWWACCGGAAGTDNNN	17	10	1.3e-009	CENTRIMO			http://the_brain.bwh.harvard.edu/uniprobe/details2.php?id=00013
79	db/EUKARYOTE/jolma2013.meme	ELF1_DBD		AACCCGGAAGTR	12	10	1.3e-009	CENTRIMO			http://floresta.eead.csic.es/footprintdb/index.php?db=HumanTF:1.0&motif=ELF1_DBD
80	db/EUKARYOTE/jolma2013.meme	ELF1_full		AACCCGGAAGTR	12	10	1.3e-009	CENTRIMO			http://floresta.eead.csic.es/footprintdb/index.php?db=HumanTF:1.0&motif=ELF1_full
81	db/EUKARYOTE/jolma2013.meme	ELF4_full		AACCCGGAAGTR	12	10	1.3e-009	CENTRIMO			http://floresta.eead.csic.es/footprintdb/index.php?db=HumanTF:1.0&motif=ELF4_full
82	db/JASPAR/JASPAR2018_CORE_vertebrates_non-redundant.meme	MA0641.1	ELF4	AACCCGGAAGTR	12	10	1.3e-009	CENTRIMO			http://jaspar2018.genereg.net/matrix/MA0641.1
83	db/JASPAR/JASPAR2018_CORE_vertebrates_non-redundant.meme	MA0473.2	ELF1	AACCCGGAAGTR	12	10	1.3e-009	CENTRIMO			http://jaspar2018.genereg.net/matrix/MA0473.2
84	db/JASPAR/JASPAR2018_CORE_vertebrates_non-redundant.meme	MA1106.1	HIF1A	SBACGTGCNN	10	10	3.4e-009	CENTRIMO			http://jaspar2018.genereg.net/matrix/MA1106.1
85	db/MOUSE/uniprobe_mouse.meme	UP00198_1	Cphx_3484.1	NTGATBVMATCAAH	14	10	4.0e-009	CENTRIMO			http://the_brain.bwh.harvard.edu/uniprobe/details2.php?id=00198
86	db/EUKARYOTE/jolma2013.meme	PAX2_DBD		SGTCACGCWTSABTGMNY	18	10	5.0e-009	CENTRIMO			http://floresta.eead.csic.es/footprintdb/index.php?db=HumanTF:1.0&motif=PAX2_DBD
87	db/JASPAR/JASPAR2018_CORE_vertebrates_non-redundant.meme	MA1114.1	PBX3	NNNTGAGTGACAGGBNN	17	10	1.8e-008	CENTRIMO			http://jaspar2018.genereg.net/matrix/MA1114.1
88	db/MOUSE/uniprobe_mouse.meme	UP00069_2	Sox1_secondary	NYRTAATTGTTAKYV	15	10	4.8e-008	CENTRIMO			http://the_brain.bwh.harvard.edu/uniprobe/details2.php?id=00069
89	db/JASPAR/JASPAR2018_CORE_vertebrates_non-redundant.meme	MA0069.1	Pax6	TTCACGCWTSANTK	14	10	1.1e-007	CENTRIMO			http://jaspar2018.genereg.net/matrix/MA0069.1
90	db/EUKARYOTE/jolma2013.meme	E2F1_DBD_3		WWTTGGCGCCAAWW	14	10	4.6e-007	CENTRIMO			http://floresta.eead.csic.es/footprintdb/index.php?db=HumanTF:1.0&motif=E2F1_DBD_3
91	db/JASPAR/JASPAR2018_CORE_vertebrates_non-redundant.meme	MA0629.1	Rhox11	ANKNCGCTGTWAWDVRW	17	10	7.0e-007	CENTRIMO			http://jaspar2018.genereg.net/matrix/MA0629.1
92	db/MOUSE/uniprobe_mouse.meme	UP00193_1	Rhox11_1765.2	ANKNCGCTGTWAWDVRW	17	10	7.0e-007	CENTRIMO			http://the_brain.bwh.harvard.edu/uniprobe/details2.php?id=00193
93	DREME	GAGRCAGR	DREME-1	GAGRCAGR	8	109	8.2e-007	DREME
94	db/MOUSE/uniprobe_mouse.meme	UP00024_1	Glis2_primary	YWHNGACCCCCCABRD	16	10	1.0e-006	CENTRIMO			http://the_brain.bwh.harvard.edu/uniprobe/details2.php?id=00024
95	db/MOUSE/uniprobe_mouse.meme	UP00026_1	Zscan4_primary	DHNATGTGCACAYAHWN	17	10	1.3e-006	CENTRIMO			http://the_brain.bwh.harvard.edu/uniprobe/details2.php?id=00026
96	db/EUKARYOTE/jolma2013.meme	ETS1_DBD_2		ACCGGAWGYRCWTCCGGT	18	10	3.2e-006	CENTRIMO			http://floresta.eead.csic.es/footprintdb/index.php?db=HumanTF:1.0&motif=ETS1_DBD_2
97	db/EUKARYOTE/jolma2013.meme	NRF1_full		YGCGCATGCGCA	12	10	3.5e-006	CENTRIMO			http://floresta.eead.csic.es/footprintdb/index.php?db=HumanTF:1.0&motif=NRF1_full
98	db/JASPAR/JASPAR2018_CORE_vertebrates_non-redundant.meme	MA1118.1	SIX1	GWAACCTGAKM	11	10	4.0e-006	CENTRIMO			http://jaspar2018.genereg.net/matrix/MA1118.1
99	db/JASPAR/JASPAR2018_CORE_vertebrates_non-redundant.meme	MA1119.1	SIX2	NNCTGAAACCTGATMY	16	10	4.1e-006	CENTRIMO			http://jaspar2018.genereg.net/matrix/MA1119.1
100	db/EUKARYOTE/jolma2013.meme	RUNX2_DBD_2		WRACCGCADWAACCGCAD	18	10	4.4e-006	CENTRIMO			http://floresta.eead.csic.es/footprintdb/index.php?db=HumanTF:1.0&motif=RUNX2_DBD_2
101	DREME	AAAYAWA	DREME-4	AAAYAWA	7	217	1.2e-005	DREME	db/EUKARYOTE/jolma2013.meme	Foxc1_DBD_1	http://floresta.eead.csic.es/footprintdb/index.php?db=HumanTF:1.0&motif=Foxc1_DBD_1
102	db/MOUSE/uniprobe_mouse.meme	UP00043_2	Bcl6b_secondary	HNNBCCGCCCCWNMNV	16	10	1.7e-005	CENTRIMO			http://the_brain.bwh.harvard.edu/uniprobe/details2.php?id=00043
103	db/MOUSE/uniprobe_mouse.meme	UP00033_2	Zfp410_secondary	NYNYYCCGCCCCDNAHW	17	10	1.7e-005	CENTRIMO			http://the_brain.bwh.harvard.edu/uniprobe/details2.php?id=00033
104	db/JASPAR/JASPAR2018_CORE_vertebrates_non-redundant.meme	MA0471.1	E2F6	RGGCGGGARRV	11	10	1.9e-005	CENTRIMO			http://jaspar2018.genereg.net/matrix/MA0471.1
105	db/JASPAR/JASPAR2018_CORE_vertebrates_non-redundant.meme	MA0470.1	E2F4	GGGCGGGAARN	11	10	1.9e-005	CENTRIMO			http://jaspar2018.genereg.net/matrix/MA0470.1
106	db/JASPAR/JASPAR2018_CORE_vertebrates_non-redundant.meme	MA1122.1	TFDP1	VSGCGGGAAVN	11	10	1.9e-005	CENTRIMO			http://jaspar2018.genereg.net/matrix/MA1122.1
107	db/JASPAR/JASPAR2018_CORE_vertebrates_non-redundant.meme	MA0071.1	RORA	AWMWAGGTCA	10	10	2.1e-005	CENTRIMO			http://jaspar2018.genereg.net/matrix/MA0071.1
108	db/EUKARYOTE/jolma2013.meme	TFAP2A_DBD_2		HGCCYSAGGCD	11	10	2.9e-005	CENTRIMO			http://floresta.eead.csic.es/footprintdb/index.php?db=HumanTF:1.0&motif=TFAP2A_DBD_2
109	db/EUKARYOTE/jolma2013.meme	TFAP2A_DBD_4		HGCCTSAGGCD	11	10	2.9e-005	CENTRIMO			http://floresta.eead.csic.es/footprintdb/index.php?db=HumanTF:1.0&motif=TFAP2A_DBD_4
110	db/EUKARYOTE/jolma2013.meme	TFAP2C_DBD_2		HGCCTSAGGCD	11	10	2.9e-005	CENTRIMO			http://floresta.eead.csic.es/footprintdb/index.php?db=HumanTF:1.0&motif=TFAP2C_DBD_2
111	db/EUKARYOTE/jolma2013.meme	TFAP2C_full_3		HGCCTSAGGCD	11	10	2.9e-005	CENTRIMO			http://floresta.eead.csic.es/footprintdb/index.php?db=HumanTF:1.0&motif=TFAP2C_full_3
112	db/EUKARYOTE/jolma2013.meme	Tcfap2a_DBD_2		HGCCYSAGGCD	11	10	2.9e-005	CENTRIMO			http://floresta.eead.csic.es/footprintdb/index.php?db=HumanTF:1.0&motif=Tcfap2a_DBD_2
113	db/JASPAR/JASPAR2018_CORE_vertebrates_non-redundant.meme	MA0003.3	TFAP2A	HGCCYSAGGCD	11	10	2.9e-005	CENTRIMO			http://jaspar2018.genereg.net/matrix/MA0003.3
114	db/JASPAR/JASPAR2018_CORE_vertebrates_non-redundant.meme	MA0814.1	TFAP2C(var.2)	HGCCTSAGGCD	11	10	2.9e-005	CENTRIMO			http://jaspar2018.genereg.net/matrix/MA0814.1
115	db/MOUSE/uniprobe_mouse.meme	UP00015_2	Ehf_secondary	WWVDABTTCCKAWSWW	16	10	3.8e-005	CENTRIMO			http://the_brain.bwh.harvard.edu/uniprobe/details2.php?id=00015
116	db/JASPAR/JASPAR2018_CORE_vertebrates_non-redundant.meme	MA0137.3	STAT1	TTTCYRGGAAA	11	10	4.3e-005	CENTRIMO			http://jaspar2018.genereg.net/matrix/MA0137.3
117	db/EUKARYOTE/jolma2013.meme	TFCP2_full_2		ACCGGTTYAAACYGGT	16	10	4.7e-005	CENTRIMO			http://floresta.eead.csic.es/footprintdb/index.php?db=HumanTF:1.0&motif=TFCP2_full_2
118	db/MOUSE/uniprobe_mouse.meme	UP00085_2	Sfpi1_secondary	HHAWTTMVGGAACC	14	10	4.9e-005	CENTRIMO			http://the_brain.bwh.harvard.edu/uniprobe/details2.php?id=00085
119	db/MOUSE/uniprobe_mouse.meme	UP00075_1	Sox15_primary	WNNDGAACAATWRRNWT	17	10	6.6e-005	CENTRIMO			http://the_brain.bwh.harvard.edu/uniprobe/details2.php?id=00075
120	db/EUKARYOTE/jolma2013.meme	GLI2_DBD_2		GCGACCACMCTR	12	10	6.6e-005	CENTRIMO			http://floresta.eead.csic.es/footprintdb/index.php?db=HumanTF:1.0&motif=GLI2_DBD_2
121	db/JASPAR/JASPAR2018_CORE_vertebrates_non-redundant.meme	MA0734.1	GLI2	GCGACCACMCTR	12	10	6.6e-005	CENTRIMO			http://jaspar2018.genereg.net/matrix/MA0734.1
122	db/MOUSE/uniprobe_mouse.meme	UP00071_2	Sox21_secondary	NVYSWATTGTTCNNNNV	17	10	6.7e-005	CENTRIMO			http://the_brain.bwh.harvard.edu/uniprobe/details2.php?id=00071
123	db/EUKARYOTE/jolma2013.meme	TEAD1_full_2		RCATTCCDNRCATTCCW	17	10	7.1e-005	CENTRIMO			http://floresta.eead.csic.es/footprintdb/index.php?db=HumanTF:1.0&motif=TEAD1_full_2
124	db/EUKARYOTE/jolma2013.meme	POU2F3_DBD_2		ATGMATATKCAW	12	10	8.5e-005	CENTRIMO			http://floresta.eead.csic.es/footprintdb/index.php?db=HumanTF:1.0&motif=POU2F3_DBD_2
125	db/EUKARYOTE/jolma2013.meme	POU5F1P1_DBD_2		ATGMATATKCAW	12	10	8.5e-005	CENTRIMO			http://floresta.eead.csic.es/footprintdb/index.php?db=HumanTF:1.0&motif=POU5F1P1_DBD_2
126	db/EUKARYOTE/jolma2013.meme	POU2F1_DBD_2		HATGMATATKCAWA	14	10	8.5e-005	CENTRIMO			http://floresta.eead.csic.es/footprintdb/index.php?db=HumanTF:1.0&motif=POU2F1_DBD_2
127	db/EUKARYOTE/jolma2013.meme	POU2F2_DBD_2		HWTRMATATKCAWA	14	10	8.5e-005	CENTRIMO			http://floresta.eead.csic.es/footprintdb/index.php?db=HumanTF:1.0&motif=POU2F2_DBD_2
128	db/EUKARYOTE/jolma2013.meme	Pou2f2_DBD_1		YWTGAATATKCAWA	14	10	8.5e-005	CENTRIMO			http://floresta.eead.csic.es/footprintdb/index.php?db=HumanTF:1.0&motif=Pou2f2_DBD_1
129	db/MOUSE/uniprobe_mouse.meme	UP00093_2	Klf7_secondary	VRNBATACGCCCHANHN	17	10	1.3e-004	CENTRIMO			http://the_brain.bwh.harvard.edu/uniprobe/details2.php?id=00093
130	db/EUKARYOTE/jolma2013.meme	HSFY2_DBD_2		TTTCGAACG	9	10	2.0e-004	CENTRIMO			http://floresta.eead.csic.es/footprintdb/index.php?db=HumanTF:1.0&motif=HSFY2_DBD_2
131	DREME	TACATR	DREME-2	TACATR	6	180	2.0e-004	DREME	db/MOUSE/uniprobe_mouse.meme	UP00082_1 (Zfp187_primary)	http://the_brain.bwh.harvard.edu/uniprobe/details2.php?id=00082
132	db/EUKARYOTE/jolma2013.meme	HSFY2_DBD_1		TTCGAAHVRTTCGAA	15	10	2.1e-004	CENTRIMO			http://floresta.eead.csic.es/footprintdb/index.php?db=HumanTF:1.0&motif=HSFY2_DBD_1
133	db/EUKARYOTE/jolma2013.meme	HSFY2_DBD_3		TTCGAAHSRTTCGAA	15	10	2.1e-004	CENTRIMO			http://floresta.eead.csic.es/footprintdb/index.php?db=HumanTF:1.0&motif=HSFY2_DBD_3
134	db/MOUSE/uniprobe_mouse.meme	UP00066_2	Hnf4a_secondary	KKYHAAAGTCCAMTNH	16	10	2.2e-004	CENTRIMO			http://the_brain.bwh.harvard.edu/uniprobe/details2.php?id=00066
135	db/JASPAR/JASPAR2018_CORE_vertebrates_non-redundant.meme	MA0604.1	Atf1	RTGACGTA	8	10	2.6e-004	CENTRIMO			http://jaspar2018.genereg.net/matrix/MA0604.1
136	db/JASPAR/JASPAR2018_CORE_vertebrates_non-redundant.meme	MA0609.1	Crem	NATGACGTMA	10	10	2.6e-004	CENTRIMO			http://jaspar2018.genereg.net/matrix/MA0609.1
137	db/JASPAR/JASPAR2018_CORE_vertebrates_non-redundant.meme	MA0608.1	Creb3l2	GCCACGTGD	9	10	2.6e-004	CENTRIMO			http://jaspar2018.genereg.net/matrix/MA0608.1
138	db/EUKARYOTE/jolma2013.meme	MLXIPL_full		RTCACGTGAT	10	10	2.6e-004	CENTRIMO			http://floresta.eead.csic.es/footprintdb/index.php?db=HumanTF:1.0&motif=MLXIPL_full
139	db/JASPAR/JASPAR2018_CORE_vertebrates_non-redundant.meme	MA0664.1	MLXIPL	RTCACGTGAT	10	10	2.6e-004	CENTRIMO			http://jaspar2018.genereg.net/matrix/MA0664.1
140	db/EUKARYOTE/jolma2013.meme	CREB3_full_2		VTGCCACGTCAYCR	14	10	2.6e-004	CENTRIMO			http://floresta.eead.csic.es/footprintdb/index.php?db=HumanTF:1.0&motif=CREB3_full_2
141	db/JASPAR/JASPAR2018_CORE_vertebrates_non-redundant.meme	MA0638.1	CREB3	VTGCCACGTCAYCR	14	10	2.6e-004	CENTRIMO			http://jaspar2018.genereg.net/matrix/MA0638.1
142	db/EUKARYOTE/jolma2013.meme	VSX1_full		DGCYAATTRDY	11	10	2.6e-004	CENTRIMO			http://floresta.eead.csic.es/footprintdb/index.php?db=HumanTF:1.0&motif=VSX1_full
143	db/MOUSE/uniprobe_mouse.meme	UP00256_2	Lhx6_3432.1	WMNVCTAATTAGCGDDB	17	10	2.6e-004	CENTRIMO			http://the_brain.bwh.harvard.edu/uniprobe/details2.php?id=00256
144	db/EUKARYOTE/jolma2013.meme	BARX1_DBD_2		VCMATTAV	8	10	2.6e-004	CENTRIMO			http://floresta.eead.csic.es/footprintdb/index.php?db=HumanTF:1.0&motif=BARX1_DBD_2
145	db/EUKARYOTE/jolma2013.meme	BSX_DBD		SYVATTAV	8	10	2.6e-004	CENTRIMO			http://floresta.eead.csic.es/footprintdb/index.php?db=HumanTF:1.0&motif=BSX_DBD
146	db/EUKARYOTE/jolma2013.meme	DLX2_DBD		NYAATTAN	8	10	2.6e-004	CENTRIMO			http://floresta.eead.csic.es/footprintdb/index.php?db=HumanTF:1.0&motif=DLX2_DBD
147	db/EUKARYOTE/jolma2013.meme	EN1_full_1		SYAATTAV	8	10	2.6e-004	CENTRIMO			http://floresta.eead.csic.es/footprintdb/index.php?db=HumanTF:1.0&motif=EN1_full_1
148	db/EUKARYOTE/jolma2013.meme	ISX_DBD_2		CYAATTAV	8	10	2.6e-004	CENTRIMO			http://floresta.eead.csic.es/footprintdb/index.php?db=HumanTF:1.0&motif=ISX_DBD_2
149	db/EUKARYOTE/jolma2013.meme	ISX_full		YYAATTAR	8	10	2.6e-004	CENTRIMO			http://floresta.eead.csic.es/footprintdb/index.php?db=HumanTF:1.0&motif=ISX_full
150	db/EUKARYOTE/jolma2013.meme	LHX9_DBD_1		BYAATTAR	8	10	2.6e-004	CENTRIMO			http://floresta.eead.csic.es/footprintdb/index.php?db=HumanTF:1.0&motif=LHX9_DBD_1
151	db/EUKARYOTE/jolma2013.meme	MSX1_DBD_2		SCAATTAV	8	10	2.6e-004	CENTRIMO			http://floresta.eead.csic.es/footprintdb/index.php?db=HumanTF:1.0&motif=MSX1_DBD_2
152	db/EUKARYOTE/jolma2013.meme	MSX1_full		SCAATTAV	8	10	2.6e-004	CENTRIMO			http://floresta.eead.csic.es/footprintdb/index.php?db=HumanTF:1.0&motif=MSX1_full
153	db/EUKARYOTE/jolma2013.meme	MSX2_DBD_2		CCAATTAV	8	10	2.6e-004	CENTRIMO			http://floresta.eead.csic.es/footprintdb/index.php?db=HumanTF:1.0&motif=MSX2_DBD_2
154	db/EUKARYOTE/jolma2013.meme	Msx3_DBD_2		SCAATTAN	8	10	2.6e-004	CENTRIMO			http://floresta.eead.csic.es/footprintdb/index.php?db=HumanTF:1.0&motif=Msx3_DBD_2
155	db/EUKARYOTE/jolma2013.meme	PRRX1_DBD		YYAATTAR	8	10	2.6e-004	CENTRIMO			http://floresta.eead.csic.es/footprintdb/index.php?db=HumanTF:1.0&motif=PRRX1_DBD
156	db/EUKARYOTE/jolma2013.meme	PRRX1_full_1		YYAATTAN	8	10	2.6e-004	CENTRIMO			http://floresta.eead.csic.es/footprintdb/index.php?db=HumanTF:1.0&motif=PRRX1_full_1
157	db/EUKARYOTE/jolma2013.meme	PRRX2_full		YYAATTAN	8	10	2.6e-004	CENTRIMO			http://floresta.eead.csic.es/footprintdb/index.php?db=HumanTF:1.0&motif=PRRX2_full
158	db/EUKARYOTE/jolma2013.meme	RAXL1_DBD		YYAATTAV	8	10	2.6e-004	CENTRIMO			http://floresta.eead.csic.es/footprintdb/index.php?db=HumanTF:1.0&motif=RAXL1_DBD
159	db/EUKARYOTE/jolma2013.meme	SHOX2_DBD		YYAATTAR	8	10	2.6e-004	CENTRIMO			http://floresta.eead.csic.es/footprintdb/index.php?db=HumanTF:1.0&motif=SHOX2_DBD
160	db/EUKARYOTE/jolma2013.meme	SHOX_DBD		YYAATTAR	8	10	2.6e-004	CENTRIMO			http://floresta.eead.csic.es/footprintdb/index.php?db=HumanTF:1.0&motif=SHOX_DBD
161	db/EUKARYOTE/jolma2013.meme	Shox2_DBD		YYAATTAR	8	10	2.6e-004	CENTRIMO			http://floresta.eead.csic.es/footprintdb/index.php?db=HumanTF:1.0&motif=Shox2_DBD
162	db/EUKARYOTE/jolma2013.meme	Vsx1_DBD		YYAATTAN	8	10	2.6e-004	CENTRIMO			http://floresta.eead.csic.es/footprintdb/index.php?db=HumanTF:1.0&motif=Vsx1_DBD
163	db/JASPAR/JASPAR2018_CORE_vertebrates_non-redundant.meme	MA0630.1	SHOX	HTAATTRR	8	10	2.6e-004	CENTRIMO			http://jaspar2018.genereg.net/matrix/MA0630.1
164	db/JASPAR/JASPAR2018_CORE_vertebrates_non-redundant.meme	MA0027.2	EN1	SYAATTAV	8	10	2.6e-004	CENTRIMO			http://jaspar2018.genereg.net/matrix/MA0027.2
165	db/JASPAR/JASPAR2018_CORE_vertebrates_non-redundant.meme	MA0654.1	ISX	YYAATTAR	8	10	2.6e-004	CENTRIMO			http://jaspar2018.genereg.net/matrix/MA0654.1
166	db/JASPAR/JASPAR2018_CORE_vertebrates_non-redundant.meme	MA0666.1	MSX1	SCAATTAV	8	10	2.6e-004	CENTRIMO			http://jaspar2018.genereg.net/matrix/MA0666.1
167	db/JASPAR/JASPAR2018_CORE_vertebrates_non-redundant.meme	MA0075.2	Prrx2	YYAATTAN	8	10	2.6e-004	CENTRIMO			http://jaspar2018.genereg.net/matrix/MA0075.2
168	db/JASPAR/JASPAR2018_CORE_vertebrates_non-redundant.meme	MA0701.1	LHX9	BYAATTAR	8	10	2.6e-004	CENTRIMO			http://jaspar2018.genereg.net/matrix/MA0701.1
169	db/JASPAR/JASPAR2018_CORE_vertebrates_non-redundant.meme	MA0708.1	MSX2	CCAATTAV	8	10	2.6e-004	CENTRIMO			http://jaspar2018.genereg.net/matrix/MA0708.1
170	db/JASPAR/JASPAR2018_CORE_vertebrates_non-redundant.meme	MA0709.1	Msx3	SCAATTAN	8	10	2.6e-004	CENTRIMO			http://jaspar2018.genereg.net/matrix/MA0709.1
171	db/JASPAR/JASPAR2018_CORE_vertebrates_non-redundant.meme	MA0716.1	PRRX1	YYAATTAR	8	10	2.6e-004	CENTRIMO			http://jaspar2018.genereg.net/matrix/MA0716.1
172	db/JASPAR/JASPAR2018_CORE_vertebrates_non-redundant.meme	MA0717.1	RAX2	YYAATTAV	8	10	2.6e-004	CENTRIMO			http://jaspar2018.genereg.net/matrix/MA0717.1
173	db/JASPAR/JASPAR2018_CORE_vertebrates_non-redundant.meme	MA0720.1	Shox2	YYAATTAR	8	10	2.6e-004	CENTRIMO			http://jaspar2018.genereg.net/matrix/MA0720.1
174	db/JASPAR/JASPAR2018_CORE_vertebrates_non-redundant.meme	MA0875.1	BARX1	VCMATTAV	8	10	2.6e-004	CENTRIMO			http://jaspar2018.genereg.net/matrix/MA0875.1
175	db/JASPAR/JASPAR2018_CORE_vertebrates_non-redundant.meme	MA0876.1	BSX	SYVATTAV	8	10	2.6e-004	CENTRIMO			http://jaspar2018.genereg.net/matrix/MA0876.1
176	db/EUKARYOTE/jolma2013.meme	ALX3_DBD		RCYAATTAVV	10	10	2.7e-004	CENTRIMO			http://floresta.eead.csic.es/footprintdb/index.php?db=HumanTF:1.0&motif=ALX3_DBD
177	db/EUKARYOTE/jolma2013.meme	ALX3_full_1		YYYAATTANV	10	10	2.7e-004	CENTRIMO			http://floresta.eead.csic.es/footprintdb/index.php?db=HumanTF:1.0&motif=ALX3_full_1
178	db/EUKARYOTE/jolma2013.meme	Alx1_DBD_1		YYTAATTAVV	10	10	2.7e-004	CENTRIMO			http://floresta.eead.csic.es/footprintdb/index.php?db=HumanTF:1.0&motif=Alx1_DBD_1
179	db/EUKARYOTE/jolma2013.meme	EMX1_DBD_1		NBTAATTAVS	10	10	2.7e-004	CENTRIMO			http://floresta.eead.csic.es/footprintdb/index.php?db=HumanTF:1.0&motif=EMX1_DBD_1
180	db/EUKARYOTE/jolma2013.meme	EN1_DBD_1		VSYAATTAVB	10	10	2.7e-004	CENTRIMO			http://floresta.eead.csic.es/footprintdb/index.php?db=HumanTF:1.0&motif=EN1_DBD_1
181	db/EUKARYOTE/jolma2013.meme	EN2_full		VBYAATTAVS	10	10	2.7e-004	CENTRIMO			http://floresta.eead.csic.es/footprintdb/index.php?db=HumanTF:1.0&motif=EN2_full
182	db/EUKARYOTE/jolma2013.meme	ESX1_DBD		NYYAATTANC	10	10	2.7e-004	CENTRIMO			http://floresta.eead.csic.es/footprintdb/index.php?db=HumanTF:1.0&motif=ESX1_DBD
183	db/EUKARYOTE/jolma2013.meme	ESX1_full		NYYAATTAVM	10	10	2.7e-004	CENTRIMO			http://floresta.eead.csic.es/footprintdb/index.php?db=HumanTF:1.0&motif=ESX1_full
184	db/EUKARYOTE/jolma2013.meme	GBX1_DBD		VCYAATTASY	10	10	2.7e-004	CENTRIMO			http://floresta.eead.csic.es/footprintdb/index.php?db=HumanTF:1.0&motif=GBX1_DBD
185	db/EUKARYOTE/jolma2013.meme	GBX2_DBD_1		RSYAATTARN	10	10	2.7e-004	CENTRIMO			http://floresta.eead.csic.es/footprintdb/index.php?db=HumanTF:1.0&motif=GBX2_DBD_1
186	db/EUKARYOTE/jolma2013.meme	GBX2_full		NSYAATTANV	10	10	2.7e-004	CENTRIMO			http://floresta.eead.csic.es/footprintdb/index.php?db=HumanTF:1.0&motif=GBX2_full
187	db/EUKARYOTE/jolma2013.meme	Gbx1_DBD		NYYAATTAVN	10	10	2.7e-004	CENTRIMO			http://floresta.eead.csic.es/footprintdb/index.php?db=HumanTF:1.0&motif=Gbx1_DBD
188	db/EUKARYOTE/jolma2013.meme	HESX1_DBD_1		GHTAATTRRH	10	10	2.7e-004	CENTRIMO			http://floresta.eead.csic.es/footprintdb/index.php?db=HumanTF:1.0&motif=HESX1_DBD_1
189	db/EUKARYOTE/jolma2013.meme	LBX2_DBD_2		NCYAATTARN	10	10	2.7e-004	CENTRIMO			http://floresta.eead.csic.es/footprintdb/index.php?db=HumanTF:1.0&motif=LBX2_DBD_2
190	db/EUKARYOTE/jolma2013.meme	LHX2_DBD_1		VCTAATTARB	10	10	2.7e-004	CENTRIMO			http://floresta.eead.csic.es/footprintdb/index.php?db=HumanTF:1.0&motif=LHX2_DBD_1
191	db/EUKARYOTE/jolma2013.meme	MIXL1_full		NBYAATTAVN	10	10	2.7e-004	CENTRIMO			http://floresta.eead.csic.es/footprintdb/index.php?db=HumanTF:1.0&motif=MIXL1_full
192	db/JASPAR/JASPAR2018_CORE_vertebrates_non-redundant.meme	MA0634.1	ALX3	YYYAATTANV	10	10	2.7e-004	CENTRIMO			http://jaspar2018.genereg.net/matrix/MA0634.1
193	db/JASPAR/JASPAR2018_CORE_vertebrates_non-redundant.meme	MA0642.1	EN2	VBYAATTAVS	10	10	2.7e-004	CENTRIMO			http://jaspar2018.genereg.net/matrix/MA0642.1
194	db/JASPAR/JASPAR2018_CORE_vertebrates_non-redundant.meme	MA0644.1	ESX1	NYYAATTAVM	10	10	2.7e-004	CENTRIMO			http://jaspar2018.genereg.net/matrix/MA0644.1
195	db/JASPAR/JASPAR2018_CORE_vertebrates_non-redundant.meme	MA0662.1	MIXL1	NBYAATTAVN	10	10	2.7e-004	CENTRIMO			http://jaspar2018.genereg.net/matrix/MA0662.1
196	db/JASPAR/JASPAR2018_CORE_vertebrates_non-redundant.meme	MA0699.1	LBX2	NCYAATTARN	10	10	2.7e-004	CENTRIMO			http://jaspar2018.genereg.net/matrix/MA0699.1
197	db/JASPAR/JASPAR2018_CORE_vertebrates_non-redundant.meme	MA0700.1	LHX2	VCTAATTARB	10	10	2.7e-004	CENTRIMO			http://jaspar2018.genereg.net/matrix/MA0700.1
198	db/JASPAR/JASPAR2018_CORE_vertebrates_non-redundant.meme	MA0889.1	GBX1	VCYAATTASY	10	10	2.7e-004	CENTRIMO			http://jaspar2018.genereg.net/matrix/MA0889.1
199	db/JASPAR/JASPAR2018_CORE_vertebrates_non-redundant.meme	MA0890.1	GBX2	RSYAATTARN	10	10	2.7e-004	CENTRIMO			http://jaspar2018.genereg.net/matrix/MA0890.1
200	db/JASPAR/JASPAR2018_CORE_vertebrates_non-redundant.meme	MA0894.1	HESX1	GHTAATTRRH	10	10	2.7e-004	CENTRIMO			http://jaspar2018.genereg.net/matrix/MA0894.1
201	db/EUKARYOTE/jolma2013.meme	XBP1_DBD_2		WDKGMCACGTCATC	14	10	2.7e-004	CENTRIMO			http://floresta.eead.csic.es/footprintdb/index.php?db=HumanTF:1.0&motif=XBP1_DBD_2
202	db/JASPAR/JASPAR2018_CORE_vertebrates_non-redundant.meme	MA0844.1	XBP1	WDKGMCACGTCATC	14	10	2.7e-004	CENTRIMO			http://jaspar2018.genereg.net/matrix/MA0844.1
203	db/MOUSE/uniprobe_mouse.meme	UP00243_1	Isx_3445.1	HNNVCYAATTRGBBGW	16	10	2.7e-004	CENTRIMO			http://the_brain.bwh.harvard.edu/uniprobe/details2.php?id=00243
204	DREME	RAACTCA	DREME-3	RAACTCA	7	102	3.1e-004	DREME	db/JASPAR/JASPAR2018_CORE_vertebrates_non-redundant.meme	MA0693.2 (VDR)	http://jaspar2018.genereg.net/matrix/MA0693.2
205	db/MOUSE/uniprobe_mouse.meme	UP00048_2	Rara_secondary	MKMGYSGGGTCAMKBN	16	10	4.0e-004	CENTRIMO			http://the_brain.bwh.harvard.edu/uniprobe/details2.php?id=00048
206	db/EUKARYOTE/jolma2013.meme	ZNF524_full_1		ACCCTYGAACCC	12	10	4.2e-004	CENTRIMO			http://floresta.eead.csic.es/footprintdb/index.php?db=HumanTF:1.0&motif=ZNF524_full_1
207	db/MOUSE/uniprobe_mouse.meme	UP00220_1	Nkx1-1_3856.3	WGMVCYAATTRGYGSGN	17	10	4.3e-004	CENTRIMO			http://the_brain.bwh.harvard.edu/uniprobe/details2.php?id=00220
208	db/EUKARYOTE/jolma2013.meme	GLI2_DBD_1		GACCACCCACRDHG	14	10	4.4e-004	CENTRIMO			http://floresta.eead.csic.es/footprintdb/index.php?db=HumanTF:1.0&motif=GLI2_DBD_1
209	db/MOUSE/uniprobe_mouse.meme	UP00096_2	Sox13_secondary	DWDHTGGGTGGGNAHHK	17	10	4.6e-004	CENTRIMO			http://the_brain.bwh.harvard.edu/uniprobe/details2.php?id=00096
210	db/JASPAR/JASPAR2018_CORE_vertebrates_non-redundant.meme	MA0883.1	Dmbx1	WDRWNMGGATTADKNNW	17	10	5.0e-004	CENTRIMO			http://jaspar2018.genereg.net/matrix/MA0883.1
211	db/MOUSE/uniprobe_mouse.meme	UP00111_1	Dmbx1_2277.1	WDRWHMGGATTADKNNW	17	10	5.0e-004	CENTRIMO			http://the_brain.bwh.harvard.edu/uniprobe/details2.php?id=00111
212	db/EUKARYOTE/jolma2013.meme	RHOXF1_DBD_2		NTRATCCN	8	10	5.0e-004	CENTRIMO			http://floresta.eead.csic.es/footprintdb/index.php?db=HumanTF:1.0&motif=RHOXF1_DBD_2
213	db/JASPAR/JASPAR2018_CORE_vertebrates_non-redundant.meme	MA0719.1	RHOXF1	NTRATCCN	8	10	5.0e-004	CENTRIMO			http://jaspar2018.genereg.net/matrix/MA0719.1
214	db/EUKARYOTE/jolma2013.meme	DPRX_DBD_2		VRGATAATCCN	11	10	5.1e-004	CENTRIMO			http://floresta.eead.csic.es/footprintdb/index.php?db=HumanTF:1.0&motif=DPRX_DBD_2
215	db/EUKARYOTE/jolma2013.meme	POU2F1_DBD_1		AWTATGCWAATK	12	10	5.4e-004	CENTRIMO			http://floresta.eead.csic.es/footprintdb/index.php?db=HumanTF:1.0&motif=POU2F1_DBD_1
216	db/JASPAR/JASPAR2018_CORE_vertebrates_non-redundant.meme	MA0785.1	POU2F1	AWTATGCWAATK	12	10	5.4e-004	CENTRIMO			http://jaspar2018.genereg.net/matrix/MA0785.1
217	db/EUKARYOTE/jolma2013.meme	POU2F3_DBD_1		TATGCWAAT	9	10	5.4e-004	CENTRIMO			http://floresta.eead.csic.es/footprintdb/index.php?db=HumanTF:1.0&motif=POU2F3_DBD_1
218	db/EUKARYOTE/jolma2013.meme	POU3F4_DBD_1		TATGCWAAT	9	10	5.4e-004	CENTRIMO			http://floresta.eead.csic.es/footprintdb/index.php?db=HumanTF:1.0&motif=POU3F4_DBD_1
219	db/EUKARYOTE/jolma2013.meme	POU5F1P1_DBD_1		TATGCWAAT	9	10	5.4e-004	CENTRIMO			http://floresta.eead.csic.es/footprintdb/index.php?db=HumanTF:1.0&motif=POU5F1P1_DBD_1
220	db/EUKARYOTE/jolma2013.meme	Pou2f2_DBD_2		TATGCAAAT	9	10	5.4e-004	CENTRIMO			http://floresta.eead.csic.es/footprintdb/index.php?db=HumanTF:1.0&motif=Pou2f2_DBD_2
221	db/JASPAR/JASPAR2018_CORE_vertebrates_non-redundant.meme	MA0789.1	POU3F4	TATGCWAAT	9	10	5.4e-004	CENTRIMO			http://jaspar2018.genereg.net/matrix/MA0789.1
222	db/JASPAR/JASPAR2018_CORE_vertebrates_non-redundant.meme	MA0792.1	POU5F1B	TATGCWAAT	9	10	5.4e-004	CENTRIMO			http://jaspar2018.genereg.net/matrix/MA0792.1
223	db/EUKARYOTE/jolma2013.meme	POU2F2_DBD_1		DTATGCWAATK	11	10	5.5e-004	CENTRIMO			http://floresta.eead.csic.es/footprintdb/index.php?db=HumanTF:1.0&motif=POU2F2_DBD_1
224	db/JASPAR/JASPAR2018_CORE_vertebrates_non-redundant.meme	MA1115.1	POU5F1	WHATGCAAATN	11	10	5.5e-004	CENTRIMO			http://jaspar2018.genereg.net/matrix/MA1115.1
225	db/EUKARYOTE/jolma2013.meme	POU3F3_DBD_1		WWTATGCWAATTW	13	10	5.5e-004	CENTRIMO			http://floresta.eead.csic.es/footprintdb/index.php?db=HumanTF:1.0&motif=POU3F3_DBD_1
226	db/JASPAR/JASPAR2018_CORE_vertebrates_non-redundant.meme	MA0788.1	POU3F3	WWTATGCWAATTW	13	10	5.5e-004	CENTRIMO			http://jaspar2018.genereg.net/matrix/MA0788.1
227	db/EUKARYOTE/jolma2013.meme	POU3F1_DBD_1		WTATGCWAATKW	12	10	5.5e-004	CENTRIMO			http://floresta.eead.csic.es/footprintdb/index.php?db=HumanTF:1.0&motif=POU3F1_DBD_1
228	db/EUKARYOTE/jolma2013.meme	POU3F2_DBD_2		WTATGCWAATKA	12	10	5.5e-004	CENTRIMO			http://floresta.eead.csic.es/footprintdb/index.php?db=HumanTF:1.0&motif=POU3F2_DBD_2
229	db/JASPAR/JASPAR2018_CORE_vertebrates_non-redundant.meme	MA0786.1	POU3F1	WTATGCWAATKW	12	10	5.5e-004	CENTRIMO			http://jaspar2018.genereg.net/matrix/MA0786.1
230	db/JASPAR/JASPAR2018_CORE_vertebrates_non-redundant.meme	MA0787.1	POU3F2	WTATGCWAATKA	12	10	5.5e-004	CENTRIMO			http://jaspar2018.genereg.net/matrix/MA0787.1
231	db/EUKARYOTE/jolma2013.meme	POU1F1_DBD_2		AWTATGCWAATKAG	14	10	5.5e-004	CENTRIMO			http://floresta.eead.csic.es/footprintdb/index.php?db=HumanTF:1.0&motif=POU1F1_DBD_2
232	db/JASPAR/JASPAR2018_CORE_vertebrates_non-redundant.meme	MA0784.1	POU1F1	AWTATGCWAATKAG	14	10	5.5e-004	CENTRIMO			http://jaspar2018.genereg.net/matrix/MA0784.1
233	db/JASPAR/JASPAR2018_CORE_vertebrates_non-redundant.meme	MA0627.1	Pou2f3	THKTATGCAAATKMDM	16	10	5.5e-004	CENTRIMO			http://jaspar2018.genereg.net/matrix/MA0627.1
234	db/MOUSE/uniprobe_mouse.meme	UP00191_1	Pou2f2_3748.1	BHDTATGCAAATKARV	16	10	5.5e-004	CENTRIMO			http://the_brain.bwh.harvard.edu/uniprobe/details2.php?id=00191
235	db/MOUSE/uniprobe_mouse.meme	UP00179_1	Pou2f3_3986.2	THKTATGCAAATKMDM	16	10	5.5e-004	CENTRIMO			http://the_brain.bwh.harvard.edu/uniprobe/details2.php?id=00179
236	db/JASPAR/JASPAR2018_CORE_vertebrates_non-redundant.meme	MA0507.1	POU2F2	YDNATTTGCATRT	13	10	5.6e-004	CENTRIMO			http://jaspar2018.genereg.net/matrix/MA0507.1
237	db/EUKARYOTE/jolma2013.meme	NFATC1_full_1		AATGGAAAVWWAWTTTYCMD	20	10	6.1e-004	CENTRIMO			http://floresta.eead.csic.es/footprintdb/index.php?db=HumanTF:1.0&motif=NFATC1_full_1
238	db/EUKARYOTE/jolma2013.meme	HSF1_DBD		TTCTAGAAYRTTC	13	10	6.6e-004	CENTRIMO			http://floresta.eead.csic.es/footprintdb/index.php?db=HumanTF:1.0&motif=HSF1_DBD
239	db/EUKARYOTE/jolma2013.meme	HSF1_full		TTCTAGAAYRTTC	13	10	6.6e-004	CENTRIMO			http://floresta.eead.csic.es/footprintdb/index.php?db=HumanTF:1.0&motif=HSF1_full
240	db/EUKARYOTE/jolma2013.meme	HSF2_DBD		TTCTAGAAYRTTC	13	10	6.6e-004	CENTRIMO			http://floresta.eead.csic.es/footprintdb/index.php?db=HumanTF:1.0&motif=HSF2_DBD
241	db/EUKARYOTE/jolma2013.meme	HSF4_DBD		TTCTAGAABNTTC	13	10	6.6e-004	CENTRIMO			http://floresta.eead.csic.es/footprintdb/index.php?db=HumanTF:1.0&motif=HSF4_DBD
242	db/JASPAR/JASPAR2018_CORE_vertebrates_non-redundant.meme	MA0486.2	HSF1	TTCTAGAAYRTTC	13	10	6.6e-004	CENTRIMO			http://jaspar2018.genereg.net/matrix/MA0486.2
243	db/JASPAR/JASPAR2018_CORE_vertebrates_non-redundant.meme	MA0770.1	HSF2	TTCTAGAAYRTTC	13	10	6.6e-004	CENTRIMO			http://jaspar2018.genereg.net/matrix/MA0770.1
244	db/JASPAR/JASPAR2018_CORE_vertebrates_non-redundant.meme	MA0771.1	HSF4	TTCTAGAABNTTC	13	10	6.6e-004	CENTRIMO			http://jaspar2018.genereg.net/matrix/MA0771.1
245	db/EUKARYOTE/jolma2013.meme	ETV6_full_1		CCGGAASCGGAAGTR	15	10	6.8e-004	CENTRIMO			http://floresta.eead.csic.es/footprintdb/index.php?db=HumanTF:1.0&motif=ETV6_full_1
246	DREME	GGATTAAA	DREME-5	GGATTAAA	8	29	8.7e-004	DREME	db/EUKARYOTE/jolma2013.meme	PITX1_full_1	http://floresta.eead.csic.es/footprintdb/index.php?db=HumanTF:1.0&motif=PITX1_full_1
247	DREME	GAGCCAYC	DREME-6	GAGCCAYC	8	43	1.1e-003	DREME	db/JASPAR/JASPAR2018_CORE_vertebrates_non-redundant.meme	MA0099.3 (FOS::JUN)	http://jaspar2018.genereg.net/matrix/MA0099.3
248	db/MOUSE/uniprobe_mouse.meme	UP00076_1	Rfxdc2_primary	NYVCHTAGCAACSRN	15	10	1.3e-003	CENTRIMO			http://the_brain.bwh.harvard.edu/uniprobe/details2.php?id=00076
249	db/MOUSE/uniprobe_mouse.meme	UP00036_2	Myf6_secondary	VNNRACAGVCGCRCC	15	10	1.4e-003	CENTRIMO			http://the_brain.bwh.harvard.edu/uniprobe/details2.php?id=00036
250	db/MOUSE/uniprobe_mouse.meme	UP00014_1	Sox17_primary	MDAAACAATTRAWHW	15	10	1.8e-003	CENTRIMO			http://the_brain.bwh.harvard.edu/uniprobe/details2.php?id=00014
251	db/MOUSE/uniprobe_mouse.meme	UP00069_1	Sox1_primary	HWDYAATTCAWTAHDK	16	10	1.9e-003	CENTRIMO			http://the_brain.bwh.harvard.edu/uniprobe/details2.php?id=00069
252	db/MOUSE/uniprobe_mouse.meme	UP00135_1	Hoxc12_3480.1	YHRGGTCGTAAAWHBDY	17	10	1.9e-003	CENTRIMO			http://the_brain.bwh.harvard.edu/uniprobe/details2.php?id=00135
253	db/MOUSE/uniprobe_mouse.meme	UP00177_1	Hoxd12_3481.1	HWNVGTCGTAAAATHND	17	10	1.9e-003	CENTRIMO			http://the_brain.bwh.harvard.edu/uniprobe/details2.php?id=00177
254	db/EUKARYOTE/jolma2013.meme	EVX1_DBD		VVTAATTABS	10	10	2.6e-003	CENTRIMO			http://floresta.eead.csic.es/footprintdb/index.php?db=HumanTF:1.0&motif=EVX1_DBD
255	db/EUKARYOTE/jolma2013.meme	EVX2_DBD		VVTAATTAVB	10	10	2.6e-003	CENTRIMO			http://floresta.eead.csic.es/footprintdb/index.php?db=HumanTF:1.0&motif=EVX2_DBD
256	db/EUKARYOTE/jolma2013.meme	HOXA2_DBD		NSTMATTAVS	10	10	2.6e-003	CENTRIMO			http://floresta.eead.csic.es/footprintdb/index.php?db=HumanTF:1.0&motif=HOXA2_DBD
257	db/EUKARYOTE/jolma2013.meme	HOXB3_DBD		NNYMATTARN	10	10	2.6e-003	CENTRIMO			http://floresta.eead.csic.es/footprintdb/index.php?db=HumanTF:1.0&motif=HOXB3_DBD
258	db/JASPAR/JASPAR2018_CORE_vertebrates_non-redundant.meme	MA0612.1	EMX1	VYTAATKASB	10	10	2.6e-003	CENTRIMO			http://jaspar2018.genereg.net/matrix/MA0612.1
259	db/JASPAR/JASPAR2018_CORE_vertebrates_non-redundant.meme	MA0887.1	EVX1	VVTAATTABS	10	10	2.6e-003	CENTRIMO			http://jaspar2018.genereg.net/matrix/MA0887.1
260	db/JASPAR/JASPAR2018_CORE_vertebrates_non-redundant.meme	MA0888.1	EVX2	VVTAATTAVB	10	10	2.6e-003	CENTRIMO			http://jaspar2018.genereg.net/matrix/MA0888.1
261	db/JASPAR/JASPAR2018_CORE_vertebrates_non-redundant.meme	MA0900.1	HOXA2	NSTMATTAVS	10	10	2.6e-003	CENTRIMO			http://jaspar2018.genereg.net/matrix/MA0900.1
262	db/JASPAR/JASPAR2018_CORE_vertebrates_non-redundant.meme	MA0903.1	HOXB3	NNYMATTARN	10	10	2.6e-003	CENTRIMO			http://jaspar2018.genereg.net/matrix/MA0903.1
263	DREME	CCAKCC	DREME-7	CCAKCC	6	263	3.4e-003	DREME
264	db/EUKARYOTE/jolma2013.meme	FOXO6_DBD_1		GTAAACATGTTTAC	14	10	4.0e-003	CENTRIMO			http://floresta.eead.csic.es/footprintdb/index.php?db=HumanTF:1.0&motif=FOXO6_DBD_1
265	db/EUKARYOTE/jolma2013.meme	GRHL1_DBD_1		AACCGGTYTAACCGGTT	17	10	4.2e-003	CENTRIMO			http://floresta.eead.csic.es/footprintdb/index.php?db=HumanTF:1.0&motif=GRHL1_DBD_1
266	db/EUKARYOTE/jolma2013.meme	MAFF_DBD		WTGCTGASTCAGCAW	15	10	5.4e-003	CENTRIMO			http://floresta.eead.csic.es/footprintdb/index.php?db=HumanTF:1.0&motif=MAFF_DBD
267	db/EUKARYOTE/jolma2013.meme	MAFK_full_2		DTGCTGASTCAGCRN	15	10	5.4e-003	CENTRIMO			http://floresta.eead.csic.es/footprintdb/index.php?db=HumanTF:1.0&motif=MAFK_full_2
268	db/EUKARYOTE/jolma2013.meme	Mafb_DBD_2		WNTGCTGASTCAGCANW	17	10	5.4e-003	CENTRIMO			http://floresta.eead.csic.es/footprintdb/index.php?db=HumanTF:1.0&motif=Mafb_DBD_2
269	db/JASPAR/JASPAR2018_CORE_vertebrates_non-redundant.meme	MA0496.2	MAFK	WWWTGCTGASTCAGCAWWW	19	10	5.5e-003	CENTRIMO			http://jaspar2018.genereg.net/matrix/MA0496.2
270	db/EUKARYOTE/jolma2013.meme	MAFG_full		WWWNTGCTGASTCAGCAHWWW	21	10	5.5e-003	CENTRIMO			http://floresta.eead.csic.es/footprintdb/index.php?db=HumanTF:1.0&motif=MAFG_full
271	db/EUKARYOTE/jolma2013.meme	MAFK_DBD_2		DWWNTGCTGASTCAGCANWWH	21	10	5.5e-003	CENTRIMO			http://floresta.eead.csic.es/footprintdb/index.php?db=HumanTF:1.0&motif=MAFK_DBD_2
272	db/JASPAR/JASPAR2018_CORE_vertebrates_non-redundant.meme	MA0659.1	MAFG	WWWNTGCTGASTCAGCAHWWW	21	10	5.5e-003	CENTRIMO			http://jaspar2018.genereg.net/matrix/MA0659.1
273	db/JASPAR/JASPAR2018_CORE_vertebrates_non-redundant.meme	MA0495.2	MAFF	DWWTTGCTGAGTCAGCAAWWW	21	10	5.5e-003	CENTRIMO			http://jaspar2018.genereg.net/matrix/MA0495.2
274	db/EUKARYOTE/jolma2013.meme	RARG_full_3		RAGGTCAHBWRAGGTCA	17	10	5.9e-003	CENTRIMO			http://floresta.eead.csic.es/footprintdb/index.php?db=HumanTF:1.0&motif=RARG_full_3
275	db/EUKARYOTE/jolma2013.meme	RARA_DBD_1		AAAGGTCATKTRRGGTCA	18	10	5.9e-003	CENTRIMO			http://floresta.eead.csic.es/footprintdb/index.php?db=HumanTF:1.0&motif=RARA_DBD_1
276	db/EUKARYOTE/jolma2013.meme	RARA_full_2		ARRGGTCAHSYGAGGTCA	18	10	5.9e-003	CENTRIMO			http://floresta.eead.csic.es/footprintdb/index.php?db=HumanTF:1.0&motif=RARA_full_2
277	db/JASPAR/JASPAR2018_CORE_vertebrates_non-redundant.meme	MA0155.1	INSM1	TGYCWGGGGGCR	12	10	6.5e-003	CENTRIMO			http://jaspar2018.genereg.net/matrix/MA0155.1
278	db/EUKARYOTE/jolma2013.meme	SMAD3_DBD		YGTCTAGACA	10	10	7.1e-003	CENTRIMO			http://floresta.eead.csic.es/footprintdb/index.php?db=HumanTF:1.0&motif=SMAD3_DBD
279	db/JASPAR/JASPAR2018_CORE_vertebrates_non-redundant.meme	MA0795.1	SMAD3	YGTCTAGACA	10	10	7.1e-003	CENTRIMO			http://jaspar2018.genereg.net/matrix/MA0795.1
280	db/JASPAR/JASPAR2018_CORE_vertebrates_non-redundant.meme	MA0259.1	ARNT::HIF1A	VBACGTGC	8	10	7.5e-003	CENTRIMO			http://jaspar2018.genereg.net/matrix/MA0259.1
281	DREME	AAGAKCCT	DREME-8	AAGAKCCT	8	39	7.6e-003	DREME
282	db/EUKARYOTE/jolma2013.meme	TBX2_full_1		GGTGTGARAWKTSACACC	18	10	9.7e-003	CENTRIMO			http://floresta.eead.csic.es/footprintdb/index.php?db=HumanTF:1.0&motif=TBX2_full_1
283	db/EUKARYOTE/jolma2013.meme	HEY2_DBD		GRCACGTGCC	10	10	1.0e-002	CENTRIMO			http://floresta.eead.csic.es/footprintdb/index.php?db=HumanTF:1.0&motif=HEY2_DBD
284	db/JASPAR/JASPAR2018_CORE_vertebrates_non-redundant.meme	MA0632.1	Tcfl5	NBCDCGHGVN	10	10	1.0e-002	CENTRIMO			http://jaspar2018.genereg.net/matrix/MA0632.1
285	db/EUKARYOTE/jolma2013.meme	E2F1_DBD_1		WWTGGCGCCAAA	12	10	1.0e-002	CENTRIMO			http://floresta.eead.csic.es/footprintdb/index.php?db=HumanTF:1.0&motif=E2F1_DBD_1
286	db/MOUSE/uniprobe_mouse.meme	UP00017_1	Nkx3-1_primary	HWDANCCACTTAAVNAN	17	10	1.2e-002	CENTRIMO			http://the_brain.bwh.harvard.edu/uniprobe/details2.php?id=00017
287	db/JASPAR/JASPAR2018_CORE_vertebrates_non-redundant.meme	MA0514.1	Sox3	CCTTTGTYYY	10	10	1.4e-002	CENTRIMO			http://jaspar2018.genereg.net/matrix/MA0514.1
288	db/MOUSE/uniprobe_mouse.meme	UP00101_2	Sox12_secondary	VVNBASACAAAGRADT	16	10	1.4e-002	CENTRIMO			http://the_brain.bwh.harvard.edu/uniprobe/details2.php?id=00101
289	db/EUKARYOTE/jolma2013.meme	Tcfap2a_DBD_1		TGCCCYVRGGCA	12	10	1.8e-002	CENTRIMO			http://floresta.eead.csic.es/footprintdb/index.php?db=HumanTF:1.0&motif=Tcfap2a_DBD_1
290	db/JASPAR/JASPAR2018_CORE_vertebrates_non-redundant.meme	MA0626.1	Npas2	NSCACGTGTN	10	10	1.9e-002	CENTRIMO			http://jaspar2018.genereg.net/matrix/MA0626.1
291	db/EUKARYOTE/jolma2013.meme	HEY1_DBD		GRCACGTGCC	10	10	2.0e-002	CENTRIMO			http://floresta.eead.csic.es/footprintdb/index.php?db=HumanTF:1.0&motif=HEY1_DBD
292	db/EUKARYOTE/jolma2013.meme	HEY2_full		GRCACGTGYC	10	10	2.0e-002	CENTRIMO			http://floresta.eead.csic.es/footprintdb/index.php?db=HumanTF:1.0&motif=HEY2_full
293	db/JASPAR/JASPAR2018_CORE_vertebrates_non-redundant.meme	MA0649.1	HEY2	GRCACGTGYC	10	10	2.0e-002	CENTRIMO			http://jaspar2018.genereg.net/matrix/MA0649.1
294	db/JASPAR/JASPAR2018_CORE_vertebrates_non-redundant.meme	MA0823.1	HEY1	GRCACGTGCC	10	10	2.0e-002	CENTRIMO			http://jaspar2018.genereg.net/matrix/MA0823.1
295	db/EUKARYOTE/jolma2013.meme	MTF1_DBD		TTTGCACACGGCAC	14	10	2.0e-002	CENTRIMO			http://floresta.eead.csic.es/footprintdb/index.php?db=HumanTF:1.0&motif=MTF1_DBD
296	db/JASPAR/JASPAR2018_CORE_vertebrates_non-redundant.meme	MA0863.1	MTF1	TTTGCACACGGCAC	14	10	2.0e-002	CENTRIMO			http://jaspar2018.genereg.net/matrix/MA0863.1
297	db/MOUSE/uniprobe_mouse.meme	UP00050_2	Bhlhb2_secondary	YRYSNHTMCACGTGGADRSMRGT	23	10	2.0e-002	CENTRIMO			http://the_brain.bwh.harvard.edu/uniprobe/details2.php?id=00050
298	db/MOUSE/uniprobe_mouse.meme	UP00097_1	Mtf1_primary	DBRYCGTGTGCAAMNN	16	10	2.0e-002	CENTRIMO			http://the_brain.bwh.harvard.edu/uniprobe/details2.php?id=00097
299	db/MOUSE/uniprobe_mouse.meme	UP00065_1	Zfp161_primary	KGGCGCGCGCRCHYRD	16	10	2.1e-002	CENTRIMO			http://the_brain.bwh.harvard.edu/uniprobe/details2.php?id=00065
300	db/EUKARYOTE/jolma2013.meme	Rhox11_DBD		YGCTGTWAH	9	10	2.6e-002	CENTRIMO			http://floresta.eead.csic.es/footprintdb/index.php?db=HumanTF:1.0&motif=Rhox11_DBD
301	db/EUKARYOTE/jolma2013.meme	HMBOX1_DBD		MYTAGTTAMS	10	10	2.7e-002	CENTRIMO			http://floresta.eead.csic.es/footprintdb/index.php?db=HumanTF:1.0&motif=HMBOX1_DBD
302	db/JASPAR/JASPAR2018_CORE_vertebrates_non-redundant.meme	MA0895.1	HMBOX1	MYTAGTTAMS	10	10	2.7e-002	CENTRIMO			http://jaspar2018.genereg.net/matrix/MA0895.1
303	db/JASPAR/JASPAR2018_CORE_vertebrates_non-redundant.meme	MA1099.1	Hes1	SVCACGYGHN	10	10	3.1e-002	CENTRIMO			http://jaspar2018.genereg.net/matrix/MA1099.1
304	db/JASPAR/JASPAR2018_CORE_vertebrates_non-redundant.meme	MA0147.3	MYC	NNCCACGTGCNB	12	10	3.1e-002	CENTRIMO			http://jaspar2018.genereg.net/matrix/MA0147.3
305	db/JASPAR/JASPAR2018_CORE_vertebrates_non-redundant.meme	MA1108.1	MXI1	NVVCCACGTGSNB	13	10	3.1e-002	CENTRIMO			http://jaspar2018.genereg.net/matrix/MA1108.1
306	db/EUKARYOTE/jolma2013.meme	Egr3_DBD		HACGCCCACGCAHWH	15	10	3.2e-002	CENTRIMO			http://floresta.eead.csic.es/footprintdb/index.php?db=HumanTF:1.0&motif=Egr3_DBD
307	db/EUKARYOTE/jolma2013.meme	EGR1_DBD		HMCGCCCMCGCAHW	14	10	3.2e-002	CENTRIMO			http://floresta.eead.csic.es/footprintdb/index.php?db=HumanTF:1.0&motif=EGR1_DBD
308	db/EUKARYOTE/jolma2013.meme	EGR1_full		HACGCCCACGCAHW	14	10	3.2e-002	CENTRIMO			http://floresta.eead.csic.es/footprintdb/index.php?db=HumanTF:1.0&motif=EGR1_full
309	db/JASPAR/JASPAR2018_CORE_vertebrates_non-redundant.meme	MA0162.3	EGR1	HACGCCCACGCAHW	14	10	3.2e-002	CENTRIMO			http://jaspar2018.genereg.net/matrix/MA0162.3
310	db/EUKARYOTE/jolma2013.meme	EGR4_DBD_2		HHACGCCCACGCAHWT	16	10	3.2e-002	CENTRIMO			http://floresta.eead.csic.es/footprintdb/index.php?db=HumanTF:1.0&motif=EGR4_DBD_2
311	db/EUKARYOTE/jolma2013.meme	EGR2_DBD		MCGCCCACGCA	11	10	3.2e-002	CENTRIMO			http://floresta.eead.csic.es/footprintdb/index.php?db=HumanTF:1.0&motif=EGR2_DBD
312	db/JASPAR/JASPAR2018_CORE_vertebrates_non-redundant.meme	MA0472.2	EGR2	MCGCCCACGCA	11	10	3.2e-002	CENTRIMO			http://jaspar2018.genereg.net/matrix/MA0472.2
313	db/EUKARYOTE/jolma2013.meme	EGR2_full		NHMCGCCCACGCAHH	15	10	3.2e-002	CENTRIMO			http://floresta.eead.csic.es/footprintdb/index.php?db=HumanTF:1.0&motif=EGR2_full
314	db/EUKARYOTE/jolma2013.meme	EGR3_DBD		HHMCGCCCACGCAHH	15	10	3.2e-002	CENTRIMO			http://floresta.eead.csic.es/footprintdb/index.php?db=HumanTF:1.0&motif=EGR3_DBD
315	db/JASPAR/JASPAR2018_CORE_vertebrates_non-redundant.meme	MA0732.1	EGR3	HHMCGCCCACGCAHH	15	10	3.2e-002	CENTRIMO			http://jaspar2018.genereg.net/matrix/MA0732.1
316	db/MOUSE/uniprobe_mouse.meme	UP00084_2	Gmeb1_secondary	KGRBCRACGTYGTYHW	16	10	3.5e-002	CENTRIMO			http://the_brain.bwh.harvard.edu/uniprobe/details2.php?id=00084
317	db/JASPAR/JASPAR2018_CORE_vertebrates_non-redundant.meme	MA0506.1	NRF1	GCGCVTGCGCR	11	10	3.5e-002	CENTRIMO			http://jaspar2018.genereg.net/matrix/MA0506.1
318	db/MOUSE/uniprobe_mouse.meme	UP00088_1	Plagl1_primary	BNGGGGGSSCCCCNVN	16	10	3.6e-002	CENTRIMO			http://the_brain.bwh.harvard.edu/uniprobe/details2.php?id=00088
319	db/EUKARYOTE/jolma2013.meme	SRF_full		TGMCCATATATGGKCA	16	10	4.4e-002	CENTRIMO			http://floresta.eead.csic.es/footprintdb/index.php?db=HumanTF:1.0&motif=SRF_full
320	db/JASPAR/JASPAR2018_CORE_vertebrates_non-redundant.meme	MA0083.3	SRF	TGMCCATATATGGKCA	16	10	4.4e-002	CENTRIMO			http://jaspar2018.genereg.net/matrix/MA0083.3
321	db/JASPAR/JASPAR2018_CORE_vertebrates_non-redundant.meme	MA0109.1	HLTF	NHMCWTDKNN	10	10	4.5e-002	CENTRIMO			http://jaspar2018.genereg.net/matrix/MA0109.1
# MEME-ChIP (Motif Analysis of Large Nucleotide Datasets): Version 5.0.3 released on Sun Dec 02 18:41:45 2018 -0800
# The format of this file is described at http://meme-suite.org//doc/meme-chip-output-format.html
# meme-chip -oc . -time 300 -ccut 100 -order 1 -db db/EUKARYOTE/jolma2013.meme -db db/JASPAR/JASPAR2018_CORE_vertebrates_non-redundant.meme -db db/MOUSE/uniprobe_mouse.meme -meme-mod zoops -meme-minw 6 -meme-maxw 30 -meme-nmotifs 3 -meme-searchsize 100000 -dreme-e 0.05 -centrimo-score 5.0 -centrimo-ethresh 10.0 OE_STATICdiffinterfrom_circpromszt0detected.fasta

## Sheet: ZT6_dynamic
MOTIF_INDEX	MOTIF_SOURCE	MOTIF_ID	ALT_ID	CONSENSUS	WIDTH	SITES	E-VALUE	E-VALUE_SOURCE	MOST_SIMILAR_MOTIF_SOURCE	MOST_SIMILAR_MOTIF	URL
1	MEME	GTGTGTRTGTRTGTGTGTGTGTRTGTGTR	MEME-2	GTGTGTRTGTRTGTGTGTGTGTRTGTGTR	29	61	8.6e-116	MEME
2	MEME	GAGTTCMAGGCCAGCCTGGKC	MEME-1	GAGTTCMAGGCCAGCCTGGKC	21	60	2.9e-103	MEME	db/JASPAR/JASPAR2018_CORE_vertebrates_non-redundant.meme	MA0505.1 (Nr5a2)	http://jaspar2018.genereg.net/matrix/MA0505.1
3	MEME	CCDCCTGCCTCTGCCTCCCRAGTGCTGGGA	MEME-3	CCDCCTGCCTCTGCCTCCCRAGTGCTGGGA	30	26	7.3e-085	MEME	db/MOUSE/uniprobe_mouse.meme	UP00087_2 (Tcfap2c_secondary)	http://the_brain.bwh.harvard.edu/uniprobe/details2.php?id=00087
4	DREME	AKAAA	DREME-1	AKAAA	5	1377	2.1e-007	DREME
5	DREME	ACACRS	DREME-3	ACACRS	6	556	6.4e-007	DREME	db/MOUSE/uniprobe_mouse.meme	UP00042_2 (Gm397_secondary)	http://the_brain.bwh.harvard.edu/uniprobe/details2.php?id=00042
6	DREME	CCAGSM	DREME-2	CCAGSM	6	714	9.3e-007	DREME	db/JASPAR/JASPAR2018_CORE_vertebrates_non-redundant.meme	MA1121.1 (TEAD2)	http://jaspar2018.genereg.net/matrix/MA1121.1
7	DREME	CTGYCTC	DREME-4	CTGYCTC	7	166	1.7e-004	DREME
8	DREME	CTGAGTTC	DREME-5	CTGAGTTC	8	31	2.3e-002	DREME
9	DREME	GAAGRCA	DREME-6	GAAGRCA	7	92	2.7e-002	DREME
10	DREME	GCCACCAY	DREME-7	GCCACCAY	8	50	4.4e-002	DREME
11	DREME	GCCATCTY	DREME-8	GCCATCTY	8	37	4.4e-002	DREME	db/JASPAR/JASPAR2018_CORE_vertebrates_non-redundant.meme	MA0095.2 (YY1)	http://jaspar2018.genereg.net/matrix/MA0095.2
# MEME-ChIP (Motif Analysis of Large Nucleotide Datasets): Version 5.0.3 released on Sun Dec 02 18:41:45 2018 -0800
# The format of this file is described at http://meme-suite.org//doc/meme-chip-output-format.html
# meme-chip -oc . -time 300 -ccut 100 -order 1 -db db/EUKARYOTE/jolma2013.meme -db db/JASPAR/JASPAR2018_CORE_vertebrates_non-redundant.meme -db db/MOUSE/uniprobe_mouse.meme -meme-mod zoops -meme-minw 6 -meme-maxw 30 -meme-nmotifs 3 -meme-searchsize 100000 -dreme-e 0.05 -centrimo-score 5.0 -centrimo-ethresh 10.0 OE_diffinterfrom_circpromszt6detected.fasta

## Sheet: ZT6_static
MOTIF_INDEX	MOTIF_SOURCE	MOTIF_ID	ALT_ID	CONSENSUS	WIDTH	SITES	E-VALUE	E-VALUE_SOURCE	MOST_SIMILAR_MOTIF_SOURCE	MOST_SIMILAR_MOTIF	URL
1	MEME	TTTDTTTDTWTDTTTWTKTDTWTDTKTNWK	MEME-1	TTTDTTTDTWTDTTTWTKTDTWTDTKTNWK	30	357	8.0e-131	MEME	db/JASPAR/JASPAR2018_CORE_vertebrates_non-redundant.meme	MA1125.1 (ZNF384)	http://jaspar2018.genereg.net/matrix/MA1125.1
2	MEME	CAGCCTGGTCTACAGAGWGAGTTCCAGGAC	MEME-2	CAGCCTGGTCTACAGAGWGAGTTCCAGGAC	30	20	3.9e-126	MEME
3	MEME	CKCCSNSNSYCVCBSSHBCBSYYCCKCSSS	MEME-3	CKCCSNSNSYCVCBSSHBCBSYYCCKCSSS	30	140	4.7e-083	MEME	db/MOUSE/uniprobe_mouse.meme	UP00021_1 (Zfp281_primary)	http://the_brain.bwh.harvard.edu/uniprobe/details2.php?id=00021
4	db/EUKARYOTE/jolma2013.meme	RHOXF1_DBD_1		GGATWAKCC	9	12	8.0e-024	CENTRIMO			http://floresta.eead.csic.es/footprintdb/index.php?db=HumanTF:1.0&motif=RHOXF1_DBD_1
5	db/EUKARYOTE/jolma2013.meme	RHOXF1_full_1		GGMTWATCC	9	12	8.0e-024	CENTRIMO			http://floresta.eead.csic.es/footprintdb/index.php?db=HumanTF:1.0&motif=RHOXF1_full_1
6	db/EUKARYOTE/jolma2013.meme	DPRX_DBD_2		VRGATAATCCN	11	12	8.0e-024	CENTRIMO			http://floresta.eead.csic.es/footprintdb/index.php?db=HumanTF:1.0&motif=DPRX_DBD_2
7	db/MOUSE/uniprobe_mouse.meme	UP00265_1	Pitx3_3497.2	VGGGGGATTAGCTRSC	16	12	1.8e-023	CENTRIMO			http://the_brain.bwh.harvard.edu/uniprobe/details2.php?id=00265
8	db/EUKARYOTE/jolma2013.meme	MGA_DBD_3		GGTGTGAAWTTTCACACC	18	12	1.8e-023	CENTRIMO			http://floresta.eead.csic.es/footprintdb/index.php?db=HumanTF:1.0&motif=MGA_DBD_3
9	db/EUKARYOTE/jolma2013.meme	TBX2_full_1		GGTGTGARAWKTSACACC	18	12	1.8e-023	CENTRIMO			http://floresta.eead.csic.es/footprintdb/index.php?db=HumanTF:1.0&motif=TBX2_full_1
10	db/EUKARYOTE/jolma2013.meme	TBX4_DBD_2		AGGTGTGADAWNTVACACCT	20	12	1.8e-023	CENTRIMO			http://floresta.eead.csic.es/footprintdb/index.php?db=HumanTF:1.0&motif=TBX4_DBD_2
11	db/EUKARYOTE/jolma2013.meme	TBX5_DBD_2		AGGTGTKANWTWTSACACCT	20	12	1.8e-023	CENTRIMO			http://floresta.eead.csic.es/footprintdb/index.php?db=HumanTF:1.0&motif=TBX5_DBD_2
12	db/MOUSE/uniprobe_mouse.meme	UP00176_1	Crx_3485.1	YBWWGGGGATTARCCK	16	12	2.6e-022	CENTRIMO			http://the_brain.bwh.harvard.edu/uniprobe/details2.php?id=00176
13	db/JASPAR/JASPAR2018_CORE_vertebrates_non-redundant.meme	MA0468.1	DUX4	TAAYYYAATCA	11	12	4.9e-020	CENTRIMO			http://jaspar2018.genereg.net/matrix/MA0468.1
14	db/EUKARYOTE/jolma2013.meme	EOMES_DBD_1		RAGGTGTGAAAWN	13	12	4.3e-018	CENTRIMO			http://floresta.eead.csic.es/footprintdb/index.php?db=HumanTF:1.0&motif=EOMES_DBD_1
15	db/JASPAR/JASPAR2018_CORE_vertebrates_non-redundant.meme	MA0800.1	EOMES	RAGGTGTGAAAWN	13	12	4.3e-018	CENTRIMO			http://jaspar2018.genereg.net/matrix/MA0800.1
16	db/EUKARYOTE/jolma2013.meme	TBR1_DBD		AGGTGTGAAA	10	12	5.5e-018	CENTRIMO			http://floresta.eead.csic.es/footprintdb/index.php?db=HumanTF:1.0&motif=TBR1_DBD
17	db/JASPAR/JASPAR2018_CORE_vertebrates_non-redundant.meme	MA0802.1	TBR1	AGGTGTGAAA	10	12	5.5e-018	CENTRIMO			http://jaspar2018.genereg.net/matrix/MA0802.1
18	db/EUKARYOTE/jolma2013.meme	MGA_DBD_1		AGGTGTGA	8	12	9.2e-018	CENTRIMO			http://floresta.eead.csic.es/footprintdb/index.php?db=HumanTF:1.0&motif=MGA_DBD_1
19	db/EUKARYOTE/jolma2013.meme	TBX1_DBD_3		AGGTGTGA	8	12	9.2e-018	CENTRIMO			http://floresta.eead.csic.es/footprintdb/index.php?db=HumanTF:1.0&motif=TBX1_DBD_3
20	db/JASPAR/JASPAR2018_CORE_vertebrates_non-redundant.meme	MA0801.1	MGA	AGGTGTGA	8	12	9.2e-018	CENTRIMO			http://jaspar2018.genereg.net/matrix/MA0801.1
21	db/JASPAR/JASPAR2018_CORE_vertebrates_non-redundant.meme	MA0805.1	TBX1	AGGTGTGA	8	12	9.2e-018	CENTRIMO			http://jaspar2018.genereg.net/matrix/MA0805.1
22	db/JASPAR/JASPAR2018_CORE_vertebrates_non-redundant.meme	MA0690.1	TBX21	AAGGTGTGAA	10	12	9.2e-018	CENTRIMO			http://jaspar2018.genereg.net/matrix/MA0690.1
23	db/MOUSE/uniprobe_mouse.meme	UP00170_1	Isl2_3430.1	MHMAAYYMATTAAKWY	16	12	9.1e-017	CENTRIMO			http://the_brain.bwh.harvard.edu/uniprobe/details2.php?id=00170
24	db/JASPAR/JASPAR2018_CORE_vertebrates_non-redundant.meme	MA0896.1	Hmx1	VSVAGCAATTAAWGVDB	17	12	5.1e-016	CENTRIMO			http://jaspar2018.genereg.net/matrix/MA0896.1
25	db/EUKARYOTE/jolma2013.meme	HINFP1_full_1		CARCGTCCGCKN	12	12	3.1e-015	CENTRIMO			http://floresta.eead.csic.es/footprintdb/index.php?db=HumanTF:1.0&motif=HINFP1_full_1
26	db/JASPAR/JASPAR2018_CORE_vertebrates_non-redundant.meme	MA0131.2	HINFP	CARCGTCCGCKN	12	12	3.1e-015	CENTRIMO			http://jaspar2018.genereg.net/matrix/MA0131.2
27	db/MOUSE/uniprobe_mouse.meme	UP00211_1	Pou3f3_3235.2	WANDTATGCATAATDDA	17	12	3.3e-013	CENTRIMO			http://the_brain.bwh.harvard.edu/uniprobe/details2.php?id=00211
28	db/JASPAR/JASPAR2018_CORE_vertebrates_non-redundant.meme	MA0119.1	NFIC::TLX1	TGGCASSRWGCCAA	14	12	3.5e-012	CENTRIMO			http://jaspar2018.genereg.net/matrix/MA0119.1
29	db/EUKARYOTE/jolma2013.meme	NFIA_full_1		TTGGCAHNDTGCCAR	15	12	3.8e-012	CENTRIMO			http://floresta.eead.csic.es/footprintdb/index.php?db=HumanTF:1.0&motif=NFIA_full_1
30	db/EUKARYOTE/jolma2013.meme	NFIB_full		TTGGCAHNDTGCCAR	15	12	3.8e-012	CENTRIMO			http://floresta.eead.csic.es/footprintdb/index.php?db=HumanTF:1.0&motif=NFIB_full
31	db/EUKARYOTE/jolma2013.meme	NFIX_full_4		YTGGCAHNDTGCCAA	15	12	3.8e-012	CENTRIMO			http://floresta.eead.csic.es/footprintdb/index.php?db=HumanTF:1.0&motif=NFIX_full_4
32	db/JASPAR/JASPAR2018_CORE_vertebrates_non-redundant.meme	MA0481.2	FOXP1	NDGTAAACAGNN	12	12	4.2e-012	CENTRIMO			http://jaspar2018.genereg.net/matrix/MA0481.2
33	db/JASPAR/JASPAR2018_CORE_vertebrates_non-redundant.meme	MA0040.1	Foxq1	HATTGTTTATW	11	12	4.5e-012	CENTRIMO			http://jaspar2018.genereg.net/matrix/MA0040.1
34	db/EUKARYOTE/jolma2013.meme	NR2E1_full_2		AAGTCAAWAAGTCA	14	12	1.3e-011	CENTRIMO			http://floresta.eead.csic.es/footprintdb/index.php?db=HumanTF:1.0&motif=NR2E1_full_2
35	db/EUKARYOTE/jolma2013.meme	Nr2e1_DBD_2		AAGTCAADAAGTCA	14	12	1.3e-011	CENTRIMO			http://floresta.eead.csic.es/footprintdb/index.php?db=HumanTF:1.0&motif=Nr2e1_DBD_2
36	db/EUKARYOTE/jolma2013.meme	HEY1_DBD		GRCACGTGCC	10	12	6.2e-011	CENTRIMO			http://floresta.eead.csic.es/footprintdb/index.php?db=HumanTF:1.0&motif=HEY1_DBD
37	db/EUKARYOTE/jolma2013.meme	TFE3_DBD		VYCACGTGAY	10	12	6.2e-011	CENTRIMO			http://floresta.eead.csic.es/footprintdb/index.php?db=HumanTF:1.0&motif=TFE3_DBD
38	db/JASPAR/JASPAR2018_CORE_vertebrates_non-redundant.meme	MA1099.1	Hes1	SVCACGYGHN	10	12	6.2e-011	CENTRIMO			http://jaspar2018.genereg.net/matrix/MA1099.1
39	db/JASPAR/JASPAR2018_CORE_vertebrates_non-redundant.meme	MA0823.1	HEY1	GRCACGTGCC	10	12	6.2e-011	CENTRIMO			http://jaspar2018.genereg.net/matrix/MA0823.1
40	db/JASPAR/JASPAR2018_CORE_vertebrates_non-redundant.meme	MA0104.4	MYCN	VVCCACGTGGBB	12	12	6.3e-011	CENTRIMO			http://jaspar2018.genereg.net/matrix/MA0104.4
41	db/EUKARYOTE/jolma2013.meme	ERG_DBD_2		ACCGGAWATCCGGT	14	12	8.2e-011	CENTRIMO			http://floresta.eead.csic.es/footprintdb/index.php?db=HumanTF:1.0&motif=ERG_DBD_2
42	db/EUKARYOTE/jolma2013.meme	ERG_full_2		ACCGGAWATCCGGT	14	12	8.2e-011	CENTRIMO			http://floresta.eead.csic.es/footprintdb/index.php?db=HumanTF:1.0&motif=ERG_full_2
43	db/EUKARYOTE/jolma2013.meme	FLI1_DBD_2		ACCGGAWATCCGGH	14	12	8.2e-011	CENTRIMO			http://floresta.eead.csic.es/footprintdb/index.php?db=HumanTF:1.0&motif=FLI1_DBD_2
44	db/EUKARYOTE/jolma2013.meme	FLI1_full_2		ACCGGAAATCCGGT	14	12	8.2e-011	CENTRIMO			http://floresta.eead.csic.es/footprintdb/index.php?db=HumanTF:1.0&motif=FLI1_full_2
45	db/MOUSE/uniprobe_mouse.meme	UP00038_2	Spdef_secondary	DWNNACATCCTAKWAR	16	12	1.1e-010	CENTRIMO			http://the_brain.bwh.harvard.edu/uniprobe/details2.php?id=00038
46	db/EUKARYOTE/jolma2013.meme	OTX1_DBD_1		BNTAATCCGATTAHN	15	12	1.3e-010	CENTRIMO			http://floresta.eead.csic.es/footprintdb/index.php?db=HumanTF:1.0&motif=OTX1_DBD_1
47	db/EUKARYOTE/jolma2013.meme	OTX2_DBD_1		DHTAATCCGATTADN	15	12	1.3e-010	CENTRIMO			http://floresta.eead.csic.es/footprintdb/index.php?db=HumanTF:1.0&motif=OTX2_DBD_1
48	db/EUKARYOTE/jolma2013.meme	Otx1_DBD_1		NHTAATCCGATTADN	15	12	1.3e-010	CENTRIMO			http://floresta.eead.csic.es/footprintdb/index.php?db=HumanTF:1.0&motif=Otx1_DBD_1
49	DREME	AKGCWGG	DREME-1	AKGCWGG	7	262	2.6e-010	DREME
50	DREME	ASACAS	DREME-2	ASACAS	6	891	2.1e-009	DREME
51	db/EUKARYOTE/jolma2013.meme	EN1_full_2		TAATTRSNYAATTA	14	12	9.3e-009	CENTRIMO			http://floresta.eead.csic.es/footprintdb/index.php?db=HumanTF:1.0&motif=EN1_full_2
52	db/EUKARYOTE/jolma2013.meme	ZNF410_DBD		KMCATCCCATAATAHTC	17	12	1.3e-008	CENTRIMO			http://floresta.eead.csic.es/footprintdb/index.php?db=HumanTF:1.0&motif=ZNF410_DBD
53	db/JASPAR/JASPAR2018_CORE_vertebrates_non-redundant.meme	MA0752.1	ZNF410	KMCATCCCATAATAHTC	17	12	1.3e-008	CENTRIMO			http://jaspar2018.genereg.net/matrix/MA0752.1
54	db/EUKARYOTE/jolma2013.meme	Hoxd9_DBD_1		SCCATWAAA	9	12	1.4e-008	CENTRIMO			http://floresta.eead.csic.es/footprintdb/index.php?db=HumanTF:1.0&motif=Hoxd9_DBD_1
55	db/EUKARYOTE/jolma2013.meme	ZNF143_DBD		TWCCCAYAATGCAYYG	16	12	1.6e-008	CENTRIMO			http://floresta.eead.csic.es/footprintdb/index.php?db=HumanTF:1.0&motif=ZNF143_DBD
56	db/JASPAR/JASPAR2018_CORE_vertebrates_non-redundant.meme	MA0088.2	ZNF143	TWCCCAYAATGCAYYG	16	12	1.6e-008	CENTRIMO			http://jaspar2018.genereg.net/matrix/MA0088.2
57	db/MOUSE/uniprobe_mouse.meme	UP00192_1	Six1_0935.2	RATRGGGTATCAYNWNT	17	12	1.8e-008	CENTRIMO			http://the_brain.bwh.harvard.edu/uniprobe/details2.php?id=00192
58	db/MOUSE/uniprobe_mouse.meme	UP00063_2	Hoxa3_secondary	AAAANCBATTARSR	14	12	1.9e-008	CENTRIMO			http://the_brain.bwh.harvard.edu/uniprobe/details2.php?id=00063
59	db/EUKARYOTE/jolma2013.meme	LHX9_DBD_2		TAATTGCYAATTA	13	12	2.3e-008	CENTRIMO			http://floresta.eead.csic.es/footprintdb/index.php?db=HumanTF:1.0&motif=LHX9_DBD_2
60	db/EUKARYOTE/jolma2013.meme	TBX21_DBD_3		TMACACCTHNDAGGTGTGA	19	12	2.5e-008	CENTRIMO			http://floresta.eead.csic.es/footprintdb/index.php?db=HumanTF:1.0&motif=TBX21_DBD_3
61	db/EUKARYOTE/jolma2013.meme	POU6F2_DBD_1		ASCTMATTAW	10	12	2.8e-008	CENTRIMO			http://floresta.eead.csic.es/footprintdb/index.php?db=HumanTF:1.0&motif=POU6F2_DBD_1
62	db/JASPAR/JASPAR2018_CORE_vertebrates_non-redundant.meme	MA0793.1	POU6F2	ASCTMATTAW	10	12	2.8e-008	CENTRIMO			http://jaspar2018.genereg.net/matrix/MA0793.1
63	db/MOUSE/uniprobe_mouse.meme	UP00146_1	Pou6f1_1731.2	VHNSWTAATGAGSTKDN	17	12	2.9e-008	CENTRIMO			http://the_brain.bwh.harvard.edu/uniprobe/details2.php?id=00146
64	db/MOUSE/uniprobe_mouse.meme	UP00146_2	Pou6f1_3733.1	VHHVATAATGAGSTKKM	17	12	2.9e-008	CENTRIMO			http://the_brain.bwh.harvard.edu/uniprobe/details2.php?id=00146
65	db/EUKARYOTE/jolma2013.meme	NKX6-1_DBD		NTMATTAA	8	12	3.0e-008	CENTRIMO			http://floresta.eead.csic.es/footprintdb/index.php?db=HumanTF:1.0&motif=NKX6-1_DBD
66	db/EUKARYOTE/jolma2013.meme	NKX6-2_DBD		NYMATTAA	8	12	3.0e-008	CENTRIMO			http://floresta.eead.csic.es/footprintdb/index.php?db=HumanTF:1.0&motif=NKX6-2_DBD
67	db/EUKARYOTE/jolma2013.meme	NKX6-2_full		NYMATTAA	8	12	3.0e-008	CENTRIMO			http://floresta.eead.csic.es/footprintdb/index.php?db=HumanTF:1.0&motif=NKX6-2_full
68	db/JASPAR/JASPAR2018_CORE_vertebrates_non-redundant.meme	MA0618.1	LBX1	TTAATTAG	8	12	3.0e-008	CENTRIMO			http://jaspar2018.genereg.net/matrix/MA0618.1
69	db/JASPAR/JASPAR2018_CORE_vertebrates_non-redundant.meme	MA0675.1	NKX6-2	NYMATTAA	8	12	3.0e-008	CENTRIMO			http://jaspar2018.genereg.net/matrix/MA0675.1
70	db/EUKARYOTE/jolma2013.meme	GSX1_DBD		NCYMATTAVN	10	12	3.0e-008	CENTRIMO			http://floresta.eead.csic.es/footprintdb/index.php?db=HumanTF:1.0&motif=GSX1_DBD
71	db/JASPAR/JASPAR2018_CORE_vertebrates_non-redundant.meme	MA0892.1	GSX1	NCYMATTAVN	10	12	3.0e-008	CENTRIMO			http://jaspar2018.genereg.net/matrix/MA0892.1
72	db/MOUSE/uniprobe_mouse.meme	UP00254_1	Pou2f1_3081.2	DTDHRHTAATTARKTW	16	12	3.3e-008	CENTRIMO			http://the_brain.bwh.harvard.edu/uniprobe/details2.php?id=00254
73	db/MOUSE/uniprobe_mouse.meme	UP00054_2	Tcf7_secondary	MBKTATTANAAAHHN	15	12	3.7e-008	CENTRIMO			http://the_brain.bwh.harvard.edu/uniprobe/details2.php?id=00054
74	db/EUKARYOTE/jolma2013.meme	MEOX2_DBD_3		STMATCATCATTAW	14	12	3.9e-008	CENTRIMO			http://floresta.eead.csic.es/footprintdb/index.php?db=HumanTF:1.0&motif=MEOX2_DBD_3
75	db/MOUSE/uniprobe_mouse.meme	UP00023_2	Sox30_secondary	TMNBATTATAATMCGV	16	12	3.9e-008	CENTRIMO			http://the_brain.bwh.harvard.edu/uniprobe/details2.php?id=00023
76	db/MOUSE/uniprobe_mouse.meme	UP00069_2	Sox1_secondary	NYRTAATTGTTAKYV	15	12	4.4e-008	CENTRIMO			http://the_brain.bwh.harvard.edu/uniprobe/details2.php?id=00069
77	db/MOUSE/uniprobe_mouse.meme	UP00219_2	Cutl1_3494.2	TARTGATRATCAMTA	15	12	4.4e-008	CENTRIMO			http://the_brain.bwh.harvard.edu/uniprobe/details2.php?id=00219
78	db/EUKARYOTE/jolma2013.meme	MEOX2_DBD_2		KTAATTACSSTAATTAV	17	12	4.4e-008	CENTRIMO			http://floresta.eead.csic.es/footprintdb/index.php?db=HumanTF:1.0&motif=MEOX2_DBD_2
79	db/MOUSE/uniprobe_mouse.meme	UP00091_1	Sox5_primary	WWDRGAACAATWRDHD	16	12	4.6e-008	CENTRIMO			http://the_brain.bwh.harvard.edu/uniprobe/details2.php?id=00091
80	db/MOUSE/uniprobe_mouse.meme	UP00071_1	Sox21_primary	HHHWATTATAATWDDD	16	12	4.9e-008	CENTRIMO			http://the_brain.bwh.harvard.edu/uniprobe/details2.php?id=00071
81	db/MOUSE/uniprobe_mouse.meme	UP00101_1	Sox12_primary	THATTGTTMTNAWN	14	12	5.3e-008	CENTRIMO			http://the_brain.bwh.harvard.edu/uniprobe/details2.php?id=00101
82	db/MOUSE/uniprobe_mouse.meme	UP00051_1	Sox8_primary	NDATBWATTGTTHWDWW	17	12	5.5e-008	CENTRIMO			http://the_brain.bwh.harvard.edu/uniprobe/details2.php?id=00051
83	db/EUKARYOTE/jolma2013.meme	FOXD2_DBD_1		HRHWAATATTKAYH	14	12	5.7e-008	CENTRIMO			http://floresta.eead.csic.es/footprintdb/index.php?db=HumanTF:1.0&motif=FOXD2_DBD_1
84	db/EUKARYOTE/jolma2013.meme	BARHL2_DBD_3		TAAWYGNYVHTAAWYG	16	12	5.7e-008	CENTRIMO			http://floresta.eead.csic.es/footprintdb/index.php?db=HumanTF:1.0&motif=BARHL2_DBD_3
85	db/EUKARYOTE/jolma2013.meme	BARHL2_full_3		TAAWYGNYSHTAAWYG	16	12	5.7e-008	CENTRIMO			http://floresta.eead.csic.es/footprintdb/index.php?db=HumanTF:1.0&motif=BARHL2_full_3
86	db/EUKARYOTE/jolma2013.meme	Barhl1_DBD_3		TAAWYGBYSHTAAWYG	16	12	5.7e-008	CENTRIMO			http://floresta.eead.csic.es/footprintdb/index.php?db=HumanTF:1.0&motif=Barhl1_DBD_3
87	db/MOUSE/uniprobe_mouse.meme	UP00217_1	Hoxa10_2318.1	DMKGYAATAAAATKHW	16	12	5.7e-008	CENTRIMO			http://the_brain.bwh.harvard.edu/uniprobe/details2.php?id=00217
88	db/EUKARYOTE/jolma2013.meme	PDX1_DBD_1		SYAATTARBRNTAATTAV	18	12	5.8e-008	CENTRIMO			http://floresta.eead.csic.es/footprintdb/index.php?db=HumanTF:1.0&motif=PDX1_DBD_1
89	db/MOUSE/uniprobe_mouse.meme	UP00004_1	Sox14_primary	DHNAATTATAATWWDN	16	12	6.2e-008	CENTRIMO			http://the_brain.bwh.harvard.edu/uniprobe/details2.php?id=00004
90	db/MOUSE/uniprobe_mouse.meme	UP00016_1	Sry_primary	NHNWATTATAATRWDN	16	12	6.2e-008	CENTRIMO			http://the_brain.bwh.harvard.edu/uniprobe/details2.php?id=00016
91	db/MOUSE/uniprobe_mouse.meme	UP00034_1	Sox7_primary	HNKDWWDAACAATARWNNTHNW	22	12	6.8e-008	CENTRIMO			http://the_brain.bwh.harvard.edu/uniprobe/details2.php?id=00034
92	db/MOUSE/uniprobe_mouse.meme	UP00037_1	Zfp105_primary	HDYAAAHAAMAADAD	15	12	6.9e-008	CENTRIMO			http://the_brain.bwh.harvard.edu/uniprobe/details2.php?id=00037
93	db/EUKARYOTE/jolma2013.meme	POU1F1_DBD_1		NTYATGMATAWTTAATK	17	12	7.0e-008	CENTRIMO			http://floresta.eead.csic.es/footprintdb/index.php?db=HumanTF:1.0&motif=POU1F1_DBD_1
94	db/MOUSE/uniprobe_mouse.meme	UP00075_1	Sox15_primary	WNNDGAACAATWRRNWT	17	12	7.0e-008	CENTRIMO			http://the_brain.bwh.harvard.edu/uniprobe/details2.php?id=00075
95	db/MOUSE/uniprobe_mouse.meme	UP00158_1	Pou1f1_3818.1	DVNTAATTAATTAWNWC	17	12	7.0e-008	CENTRIMO			http://the_brain.bwh.harvard.edu/uniprobe/details2.php?id=00158
96	db/MOUSE/uniprobe_mouse.meme	UP00105_1	Pou3f4_3773.1	DVWTAATTAATTAANTC	17	12	7.0e-008	CENTRIMO			http://the_brain.bwh.harvard.edu/uniprobe/details2.php?id=00105
97	db/EUKARYOTE/jolma2013.meme	POU3F3_DBD_3		WTRAATAWKHAW	12	12	7.1e-008	CENTRIMO			http://floresta.eead.csic.es/footprintdb/index.php?db=HumanTF:1.0&motif=POU3F3_DBD_3
98	db/EUKARYOTE/jolma2013.meme	HNF1B_full_1		GTTAATNATTAAY	13	12	7.4e-008	CENTRIMO			http://floresta.eead.csic.es/footprintdb/index.php?db=HumanTF:1.0&motif=HNF1B_full_1
99	db/JASPAR/JASPAR2018_CORE_vertebrates_non-redundant.meme	MA0153.2	HNF1B	GTTAATNATTAAY	13	12	7.4e-008	CENTRIMO			http://jaspar2018.genereg.net/matrix/MA0153.2
100	db/EUKARYOTE/jolma2013.meme	HNF1A_full		DRTTAATNATTAACN	15	12	7.5e-008	CENTRIMO			http://floresta.eead.csic.es/footprintdb/index.php?db=HumanTF:1.0&motif=HNF1A_full
101	db/EUKARYOTE/jolma2013.meme	HNF1B_full_2		NRTTAATNATTAACN	15	12	7.5e-008	CENTRIMO			http://floresta.eead.csic.es/footprintdb/index.php?db=HumanTF:1.0&motif=HNF1B_full_2
102	db/JASPAR/JASPAR2018_CORE_vertebrates_non-redundant.meme	MA0046.2	HNF1A	DRTTAATNATTAACN	15	12	7.5e-008	CENTRIMO			http://jaspar2018.genereg.net/matrix/MA0046.2
103	db/EUKARYOTE/jolma2013.meme	BARX1_DBD_1		CVATTAAAWANCVATTA	17	12	7.5e-008	CENTRIMO			http://floresta.eead.csic.es/footprintdb/index.php?db=HumanTF:1.0&motif=BARX1_DBD_1
104	db/MOUSE/uniprobe_mouse.meme	UP00255_1	Dbx1_3486.1	YARTWAATTAWTAAWNR	17	12	7.5e-008	CENTRIMO			http://the_brain.bwh.harvard.edu/uniprobe/details2.php?id=00255
105	db/MOUSE/uniprobe_mouse.meme	UP00129_1	Pou3f1_3819.1	DVNTAATTAATTAABTN	17	12	7.5e-008	CENTRIMO			http://the_brain.bwh.harvard.edu/uniprobe/details2.php?id=00129
106	db/EUKARYOTE/jolma2013.meme	POU4F1_DBD		ATGMATAATTAATG	14	12	7.7e-008	CENTRIMO			http://floresta.eead.csic.es/footprintdb/index.php?db=HumanTF:1.0&motif=POU4F1_DBD
107	db/JASPAR/JASPAR2018_CORE_vertebrates_non-redundant.meme	MA0790.1	POU4F1	ATGMATAATTAATG	14	12	7.7e-008	CENTRIMO			http://jaspar2018.genereg.net/matrix/MA0790.1
108	db/MOUSE/uniprobe_mouse.meme	UP00024_2	Glis2_secondary	HDTATTAWTAAAGV	14	12	7.7e-008	CENTRIMO			http://the_brain.bwh.harvard.edu/uniprobe/details2.php?id=00024
109	db/MOUSE/uniprobe_mouse.meme	UP00218_1	Dbx2_3487.1	BDNHATTAATTAWTWH	16	12	7.8e-008	CENTRIMO			http://the_brain.bwh.harvard.edu/uniprobe/details2.php?id=00218
110	db/MOUSE/uniprobe_mouse.meme	UP00118_1	Pou4f3_2791.1	HVTTATTAATKADKYC	16	12	7.8e-008	CENTRIMO			http://the_brain.bwh.harvard.edu/uniprobe/details2.php?id=00118
111	db/EUKARYOTE/jolma2013.meme	MSX1_DBD_1		SCAATTAAAWWSCAATTA	18	12	7.8e-008	CENTRIMO			http://floresta.eead.csic.es/footprintdb/index.php?db=HumanTF:1.0&motif=MSX1_DBD_1
112	db/EUKARYOTE/jolma2013.meme	MSX2_DBD_1		GCAATTAAAWWSCAATTA	18	12	7.8e-008	CENTRIMO			http://floresta.eead.csic.es/footprintdb/index.php?db=HumanTF:1.0&motif=MSX2_DBD_1
113	db/MOUSE/uniprobe_mouse.meme	UP00209_2	Cart1_1275.1	BVMNTTAATTAAYYNNN	17	12	8.1e-008	CENTRIMO			http://the_brain.bwh.harvard.edu/uniprobe/details2.php?id=00209
114	db/MOUSE/uniprobe_mouse.meme	UP00196_1	Hoxa4_3426.1	DDTTATTAATTAACKBG	17	12	8.1e-008	CENTRIMO			http://the_brain.bwh.harvard.edu/uniprobe/details2.php?id=00196
115	db/MOUSE/uniprobe_mouse.meme	UP00144_1	Hoxb4_2627.1	CNNRTTAATTAATWAHY	17	12	8.1e-008	CENTRIMO			http://the_brain.bwh.harvard.edu/uniprobe/details2.php?id=00144
116	db/MOUSE/uniprobe_mouse.meme	UP00113_1	Hoxc4_3491.1	CRMRTTAATTAABNAHN	17	12	8.1e-008	CENTRIMO			http://the_brain.bwh.harvard.edu/uniprobe/details2.php?id=00113
117	db/MOUSE/uniprobe_mouse.meme	UP00252_1	Hoxc5_2630.2	CGMRTTAATTAATWANN	17	12	8.1e-008	CENTRIMO			http://the_brain.bwh.harvard.edu/uniprobe/details2.php?id=00252
118	db/MOUSE/uniprobe_mouse.meme	UP00262_1	Lhx1_2240.2	VGWATTAATTAAWWAHB	17	12	8.1e-008	CENTRIMO			http://the_brain.bwh.harvard.edu/uniprobe/details2.php?id=00262
119	db/MOUSE/uniprobe_mouse.meme	UP00188_1	Lmx1a_2238.2	CGWWTTAATTAAWWWHY	17	12	8.1e-008	CENTRIMO			http://the_brain.bwh.harvard.edu/uniprobe/details2.php?id=00188
120	db/MOUSE/uniprobe_mouse.meme	UP00237_1	Otp_3496.1	VVYWRTTAATTAAYDNG	17	12	8.1e-008	CENTRIMO			http://the_brain.bwh.harvard.edu/uniprobe/details2.php?id=00237
121	db/MOUSE/uniprobe_mouse.meme	UP00248_1	Pax7_3783.1	MSHNYTAATTARBHVDN	17	12	8.1e-008	CENTRIMO			http://the_brain.bwh.harvard.edu/uniprobe/details2.php?id=00248
122	db/MOUSE/uniprobe_mouse.meme	UP00128_1	Pou3f2_2824.1	SNWAATTAATTARKDND	17	12	8.1e-008	CENTRIMO			http://the_brain.bwh.harvard.edu/uniprobe/details2.php?id=00128
123	db/MOUSE/uniprobe_mouse.meme	UP00172_1	Prop1_3949.1	VGVRTTAATTAAKWNNC	17	12	8.1e-008	CENTRIMO			http://the_brain.bwh.harvard.edu/uniprobe/details2.php?id=00172
124	db/MOUSE/uniprobe_mouse.meme	UP00141_1	Vsx1_1728.1	CSARTTAATTAAYNAHT	17	12	8.1e-008	CENTRIMO			http://the_brain.bwh.harvard.edu/uniprobe/details2.php?id=00141
125	db/EUKARYOTE/jolma2013.meme	Lhx4_DBD		YTAATTAR	8	12	8.2e-008	CENTRIMO			http://floresta.eead.csic.es/footprintdb/index.php?db=HumanTF:1.0&motif=Lhx4_DBD
126	db/JASPAR/JASPAR2018_CORE_vertebrates_non-redundant.meme	MA0704.1	Lhx4	YTAATTAR	8	12	8.2e-008	CENTRIMO			http://jaspar2018.genereg.net/matrix/MA0704.1
127	db/EUKARYOTE/jolma2013.meme	TEF_DBD		BRTTACRTAAYM	12	12	8.3e-008	CENTRIMO			http://floresta.eead.csic.es/footprintdb/index.php?db=HumanTF:1.0&motif=TEF_DBD
128	db/EUKARYOTE/jolma2013.meme	TEF_FL		NRTTACRTAAYN	12	12	8.3e-008	CENTRIMO			http://floresta.eead.csic.es/footprintdb/index.php?db=HumanTF:1.0&motif=TEF_FL
129	db/JASPAR/JASPAR2018_CORE_vertebrates_non-redundant.meme	MA0843.1	TEF	BRTTACRTAAYM	12	12	8.3e-008	CENTRIMO			http://jaspar2018.genereg.net/matrix/MA0843.1
130	db/EUKARYOTE/jolma2013.meme	EMX1_DBD_2		YAATTARYTAATKA	14	12	8.3e-008	CENTRIMO			http://floresta.eead.csic.es/footprintdb/index.php?db=HumanTF:1.0&motif=EMX1_DBD_2
131	db/EUKARYOTE/jolma2013.meme	EMX2_DBD_2		TAATTARYTAATKA	14	12	8.3e-008	CENTRIMO			http://floresta.eead.csic.es/footprintdb/index.php?db=HumanTF:1.0&motif=EMX2_DBD_2
132	db/EUKARYOTE/jolma2013.meme	POU4F3_DBD		RTGMATWATTAATGAR	16	12	8.4e-008	CENTRIMO			http://floresta.eead.csic.es/footprintdb/index.php?db=HumanTF:1.0&motif=POU4F3_DBD
133	db/JASPAR/JASPAR2018_CORE_vertebrates_non-redundant.meme	MA0791.1	POU4F3	RTGMATWATTAATGAR	16	12	8.4e-008	CENTRIMO			http://jaspar2018.genereg.net/matrix/MA0791.1
134	db/MOUSE/uniprobe_mouse.meme	UP00078_1	Arid3a_primary	SNNHTTAATTAAAMNHN	17	12	8.7e-008	CENTRIMO			http://the_brain.bwh.harvard.edu/uniprobe/details2.php?id=00078
135	db/MOUSE/uniprobe_mouse.meme	UP00130_1	Lhx3_3431.1	VNAATTAATTAAWWHHB	17	12	8.7e-008	CENTRIMO			http://the_brain.bwh.harvard.edu/uniprobe/details2.php?id=00130
136	db/MOUSE/uniprobe_mouse.meme	UP00212_1	Lhx5_2279.1	VNAATTAATTAAAWHHY	17	12	8.7e-008	CENTRIMO			http://the_brain.bwh.harvard.edu/uniprobe/details2.php?id=00212
137	db/MOUSE/uniprobe_mouse.meme	UP00169_1	Lmx1b_3433.2	VDWWWTTAATTAATWHB	17	12	8.7e-008	CENTRIMO			http://the_brain.bwh.harvard.edu/uniprobe/details2.php?id=00169
138	db/MOUSE/uniprobe_mouse.meme	UP00200_1	Nkx6-1_2825.1	GVWAATTAATTAMYBBG	17	12	8.7e-008	CENTRIMO			http://the_brain.bwh.harvard.edu/uniprobe/details2.php?id=00200
139	db/MOUSE/uniprobe_mouse.meme	UP00149_1	Phox2b_3948.1	VVNAATTAATTAABDNG	17	12	8.7e-008	CENTRIMO			http://the_brain.bwh.harvard.edu/uniprobe/details2.php?id=00149
140	db/MOUSE/uniprobe_mouse.meme	UP00142_1	Uncx4.1_2281.2	VNTAATTAATTAABGSG	17	12	8.7e-008	CENTRIMO			http://the_brain.bwh.harvard.edu/uniprobe/details2.php?id=00142
141	db/MOUSE/uniprobe_mouse.meme	UP00029_1	Tbp_primary	NYHWTWTATAWAWHTN	16	12	9.0e-008	CENTRIMO			http://the_brain.bwh.harvard.edu/uniprobe/details2.php?id=00029
142	db/MOUSE/uniprobe_mouse.meme	UP00234_1	Msx1_3031.2	NRMHAYTAATTAATNH	16	12	9.0e-008	CENTRIMO			http://the_brain.bwh.harvard.edu/uniprobe/details2.php?id=00234
143	db/MOUSE/uniprobe_mouse.meme	UP00171_1	Msx3_3206.1	VAHAACYAATTAANHH	16	12	9.0e-008	CENTRIMO			http://the_brain.bwh.harvard.edu/uniprobe/details2.php?id=00171
144	db/MOUSE/uniprobe_mouse.meme	UP00221_1	Phox2a_3947.1	NNNHAYTAATTAGYVV	16	12	9.0e-008	CENTRIMO			http://the_brain.bwh.harvard.edu/uniprobe/details2.php?id=00221
145	db/MOUSE/uniprobe_mouse.meme	UP00106_1	Vax2_3500.1	NDNCRCTAATTAABVC	16	12	9.0e-008	CENTRIMO			http://the_brain.bwh.harvard.edu/uniprobe/details2.php?id=00106
146	db/JASPAR/JASPAR2018_CORE_vertebrates_non-redundant.meme	MA0025.1	NFIL3	TTAYGTAAYNH	11	12	9.2e-008	CENTRIMO			http://jaspar2018.genereg.net/matrix/MA0025.1
147	db/JASPAR/JASPAR2018_CORE_vertebrates_non-redundant.meme	MA0601.1	Arid3b	ATATTAATWAN	11	12	9.2e-008	CENTRIMO			http://jaspar2018.genereg.net/matrix/MA0601.1
148	db/EUKARYOTE/jolma2013.meme	CART1_DBD		NTAATYYAATTAN	13	12	9.3e-008	CENTRIMO			http://floresta.eead.csic.es/footprintdb/index.php?db=HumanTF:1.0&motif=CART1_DBD
149	db/MOUSE/uniprobe_mouse.meme	UP00225_1	Hlx1_2350.1	CMATAATTAATTAYH	15	12	9.3e-008	CENTRIMO			http://the_brain.bwh.harvard.edu/uniprobe/details2.php?id=00225
150	db/JASPAR/JASPAR2018_CORE_vertebrates_non-redundant.meme	MA0910.1	Hoxd8	TAADTAATTAATRGCTN	17	12	9.4e-008	CENTRIMO			http://jaspar2018.genereg.net/matrix/MA0910.1
151	db/MOUSE/uniprobe_mouse.meme	UP00168_1	Hoxd8_2644.1	TAADTAATTAATRGCTN	17	12	9.4e-008	CENTRIMO			http://the_brain.bwh.harvard.edu/uniprobe/details2.php?id=00168
152	db/MOUSE/uniprobe_mouse.meme	UP00244_1	Tlx2_3498.2	KAATYAATTAATAAYWW	17	12	9.4e-008	CENTRIMO			http://the_brain.bwh.harvard.edu/uniprobe/details2.php?id=00244
153	db/EUKARYOTE/jolma2013.meme	POU4F2_DBD		RTGMATAATTAATKAG	16	12	1.0e-007	CENTRIMO			http://floresta.eead.csic.es/footprintdb/index.php?db=HumanTF:1.0&motif=POU4F2_DBD
154	db/JASPAR/JASPAR2018_CORE_vertebrates_non-redundant.meme	MA0898.1	Hmx3	ASAAGCAATTAAWRRAT	17	12	1.1e-007	CENTRIMO			http://jaspar2018.genereg.net/matrix/MA0898.1
155	db/MOUSE/uniprobe_mouse.meme	UP00157_1	Hmx3_3490.2	ASAAGCAATTAAWRRAT	17	12	1.1e-007	CENTRIMO			http://the_brain.bwh.harvard.edu/uniprobe/details2.php?id=00157
156	DREME	GAGTTCMA	DREME-3	GAGTTCMA	8	62	1.1e-007	DREME
157	db/EUKARYOTE/jolma2013.meme	HOMEZ_DBD		AAAACGATTAWA	12	12	1.2e-007	CENTRIMO			http://floresta.eead.csic.es/footprintdb/index.php?db=HumanTF:1.0&motif=HOMEZ_DBD
158	db/EUKARYOTE/jolma2013.meme	ESRRA_DBD_6		CAAGGTCAHNTSAAGGTCA	19	12	1.4e-007	CENTRIMO			http://floresta.eead.csic.es/footprintdb/index.php?db=HumanTF:1.0&motif=ESRRA_DBD_6
159	db/JASPAR/JASPAR2018_CORE_vertebrates_non-redundant.meme	MA0065.2	Pparg::Rxra	STRGGGCARAGGKCA	15	12	1.5e-007	CENTRIMO			http://jaspar2018.genereg.net/matrix/MA0065.2
160	db/EUKARYOTE/jolma2013.meme	Irx3_DBD		YWACATGAMAAA	12	12	1.7e-007	CENTRIMO			http://floresta.eead.csic.es/footprintdb/index.php?db=HumanTF:1.0&motif=Irx3_DBD
161	db/EUKARYOTE/jolma2013.meme	NR2F1_DBD_1		RRGGTCAAAGGTCAH	15	12	3.5e-007	CENTRIMO			http://floresta.eead.csic.es/footprintdb/index.php?db=HumanTF:1.0&motif=NR2F1_DBD_1
162	db/EUKARYOTE/jolma2013.meme	HNF4A_full_2		GGGGTCAAAGGTCA	14	12	3.6e-007	CENTRIMO			http://floresta.eead.csic.es/footprintdb/index.php?db=HumanTF:1.0&motif=HNF4A_full_2
163	db/EUKARYOTE/jolma2013.meme	NR2F6_full		RRGGTCAAAGGTCA	14	12	3.6e-007	CENTRIMO			http://floresta.eead.csic.es/footprintdb/index.php?db=HumanTF:1.0&motif=NR2F6_full
164	db/EUKARYOTE/jolma2013.meme	NR2F1_DBD_2		RRGGTCAARAGGTCAH	16	12	3.6e-007	CENTRIMO			http://floresta.eead.csic.es/footprintdb/index.php?db=HumanTF:1.0&motif=NR2F1_DBD_2
165	db/EUKARYOTE/jolma2013.meme	RARA_full_1		ARGGTCAAAAGGTCA	15	12	3.7e-007	CENTRIMO			http://floresta.eead.csic.es/footprintdb/index.php?db=HumanTF:1.0&motif=RARA_full_1
166	db/EUKARYOTE/jolma2013.meme	SPDEF_full_2		GTGGTCCCGGATYAT	15	12	5.1e-007	CENTRIMO			http://floresta.eead.csic.es/footprintdb/index.php?db=HumanTF:1.0&motif=SPDEF_full_2
167	db/EUKARYOTE/jolma2013.meme	ZNF524_full_2		CTCGAACCCKTGHC	14	12	5.6e-007	CENTRIMO			http://floresta.eead.csic.es/footprintdb/index.php?db=HumanTF:1.0&motif=ZNF524_full_2
168	db/JASPAR/JASPAR2018_CORE_vertebrates_non-redundant.meme	MA0597.1	THAP1	YTGCCCDBA	9	12	6.9e-007	CENTRIMO			http://jaspar2018.genereg.net/matrix/MA0597.1
169	db/EUKARYOTE/jolma2013.meme	NR2F1_DBD_3		CARAGGTCAMVNG	13	12	1.4e-006	CENTRIMO			http://floresta.eead.csic.es/footprintdb/index.php?db=HumanTF:1.0&motif=NR2F1_DBD_3
170	db/JASPAR/JASPAR2018_CORE_vertebrates_non-redundant.meme	MA0017.2	NR2F1	CARAGGTCAMVNG	13	12	1.4e-006	CENTRIMO			http://jaspar2018.genereg.net/matrix/MA0017.2
171	db/MOUSE/uniprobe_mouse.meme	UP00079_2	Esrra_secondary	VKNNAGGGGTCAHDNBH	17	12	1.5e-006	CENTRIMO			http://the_brain.bwh.harvard.edu/uniprobe/details2.php?id=00079
172	db/JASPAR/JASPAR2018_CORE_vertebrates_non-redundant.meme	MA1112.1	NR4A1	NAAAGGTCAN	10	12	1.5e-006	CENTRIMO			http://jaspar2018.genereg.net/matrix/MA1112.1
173	db/MOUSE/uniprobe_mouse.meme	UP00009_1	Nr2f2_primary	NHBNAAAGGTCAHVNN	16	12	1.5e-006	CENTRIMO			http://the_brain.bwh.harvard.edu/uniprobe/details2.php?id=00009
174	db/MOUSE/uniprobe_mouse.meme	UP00048_1	Rara_primary	NHBMAAAGGTCACSND	16	12	1.5e-006	CENTRIMO			http://the_brain.bwh.harvard.edu/uniprobe/details2.php?id=00048
175	db/JASPAR/JASPAR2018_CORE_vertebrates_non-redundant.meme	MA0071.1	RORA	AWMWAGGTCA	10	12	1.6e-006	CENTRIMO			http://jaspar2018.genereg.net/matrix/MA0071.1
176	DREME	AAAAHAAA	DREME-4	AAAAHAAA	8	187	3.2e-006	DREME	db/JASPAR/JASPAR2018_CORE_vertebrates_non-redundant.meme	MA1125.1 (ZNF384)	http://jaspar2018.genereg.net/matrix/MA1125.1
177	db/JASPAR/JASPAR2018_CORE_vertebrates_non-redundant.meme	MA1120.1	SOX13	DVACAATGGNN	11	12	4.4e-006	CENTRIMO			http://jaspar2018.genereg.net/matrix/MA1120.1
178	db/JASPAR/JASPAR2018_CORE_vertebrates_non-redundant.meme	MA0143.3	Sox2	CCWTTGTY	8	12	4.5e-006	CENTRIMO			http://jaspar2018.genereg.net/matrix/MA0143.3
179	db/EUKARYOTE/jolma2013.meme	SOX9_DBD		DAACAATRG	9	12	4.6e-006	CENTRIMO			http://floresta.eead.csic.es/footprintdb/index.php?db=HumanTF:1.0&motif=SOX9_DBD
180	db/JASPAR/JASPAR2018_CORE_vertebrates_non-redundant.meme	MA0077.1	SOX9	CYATTGTTY	9	12	4.6e-006	CENTRIMO			http://jaspar2018.genereg.net/matrix/MA0077.1
181	db/JASPAR/JASPAR2018_CORE_vertebrates_non-redundant.meme	MA0442.2	SOX10	NDAACAAAGVN	11	12	4.6e-006	CENTRIMO			http://jaspar2018.genereg.net/matrix/MA0442.2
182	db/MOUSE/uniprobe_mouse.meme	UP00004_2	Sox14_secondary	NKBASACAATRGNBN	15	12	4.7e-006	CENTRIMO			http://the_brain.bwh.harvard.edu/uniprobe/details2.php?id=00004
183	db/MOUSE/uniprobe_mouse.meme	UP00030_1	Sox11_primary	HNDARAACAAAGRANNH	17	12	4.7e-006	CENTRIMO			http://the_brain.bwh.harvard.edu/uniprobe/details2.php?id=00030
184	db/MOUSE/uniprobe_mouse.meme	UP00062_1	Sox4_primary	HNNWRAACAAAGRRNHW	17	12	4.7e-006	CENTRIMO			http://the_brain.bwh.harvard.edu/uniprobe/details2.php?id=00062
185	db/JASPAR/JASPAR2018_CORE_vertebrates_non-redundant.meme	MA0515.1	Sox6	CCWTTGTYYY	10	12	4.7e-006	CENTRIMO			http://jaspar2018.genereg.net/matrix/MA0515.1
186	db/JASPAR/JASPAR2018_CORE_vertebrates_non-redundant.meme	MA0514.1	Sox3	CCTTTGTYYY	10	12	4.7e-006	CENTRIMO			http://jaspar2018.genereg.net/matrix/MA0514.1
187	db/JASPAR/JASPAR2018_CORE_vertebrates_non-redundant.meme	MA1152.1	SOX15	CYWTTGTTHW	10	12	4.7e-006	CENTRIMO			http://jaspar2018.genereg.net/matrix/MA1152.1
188	db/JASPAR/JASPAR2018_CORE_vertebrates_non-redundant.meme	MA0084.1	SRY	NWWAACAAT	9	12	5.1e-006	CENTRIMO			http://jaspar2018.genereg.net/matrix/MA0084.1
189	db/EUKARYOTE/jolma2013.meme	FOXJ2_DBD_2		RTAAACAA	8	12	5.2e-006	CENTRIMO			http://floresta.eead.csic.es/footprintdb/index.php?db=HumanTF:1.0&motif=FOXJ2_DBD_2
190	db/EUKARYOTE/jolma2013.meme	FOXJ3_DBD_1		RTAAACAA	8	12	5.2e-006	CENTRIMO			http://floresta.eead.csic.es/footprintdb/index.php?db=HumanTF:1.0&motif=FOXJ3_DBD_1
191	db/EUKARYOTE/jolma2013.meme	FOXO1_DBD_1		GTAAACAW	8	12	5.2e-006	CENTRIMO			http://floresta.eead.csic.es/footprintdb/index.php?db=HumanTF:1.0&motif=FOXO1_DBD_1
192	db/EUKARYOTE/jolma2013.meme	Foxj3_DBD_3		RTAAACAA	8	12	5.2e-006	CENTRIMO			http://floresta.eead.csic.es/footprintdb/index.php?db=HumanTF:1.0&motif=Foxj3_DBD_3
193	db/JASPAR/JASPAR2018_CORE_vertebrates_non-redundant.meme	MA0852.2	FOXK1	NRDGTAAACAAGNN	14	12	5.3e-006	CENTRIMO			http://jaspar2018.genereg.net/matrix/MA0852.2
194	db/JASPAR/JASPAR2018_CORE_vertebrates_non-redundant.meme	MA0593.1	FOXP2	RWGTAAACAVR	11	12	5.4e-006	CENTRIMO			http://jaspar2018.genereg.net/matrix/MA0593.1
195	db/JASPAR/JASPAR2018_CORE_vertebrates_non-redundant.meme	MA0486.2	HSF1	TTCTAGAAYRTTC	13	12	6.0e-006	CENTRIMO			http://jaspar2018.genereg.net/matrix/MA0486.2
196	db/MOUSE/uniprobe_mouse.meme	UP00089_1	Tcf1_primary	NHTHRGTTAACTAADNN	17	12	1.0e-005	CENTRIMO			http://the_brain.bwh.harvard.edu/uniprobe/details2.php?id=00089
197	db/EUKARYOTE/jolma2013.meme	RUNX3_DBD_3		HRACCGCARWAACCRCAR	18	12	1.1e-005	CENTRIMO			http://floresta.eead.csic.es/footprintdb/index.php?db=HumanTF:1.0&motif=RUNX3_DBD_3
198	DREME	GGACAGCC	DREME-12	GGACAGCC	8	24	1.2e-005	DREME
199	DREME	RGAA	DREME-5	RGAA	4	3608	1.8e-005	DREME
200	db/MOUSE/uniprobe_mouse.meme	UP00090_2	Elf3_secondary	GBTCHAAAAAAAAMYNY	17	12	1.9e-005	CENTRIMO			http://the_brain.bwh.harvard.edu/uniprobe/details2.php?id=00090
201	db/MOUSE/uniprobe_mouse.meme	UP00077_2	Srf_secondary	STWNAAAAAAAAMVNNH	17	12	1.9e-005	CENTRIMO			http://the_brain.bwh.harvard.edu/uniprobe/details2.php?id=00077
202	db/JASPAR/JASPAR2018_CORE_vertebrates_non-redundant.meme	MA1125.1	ZNF384	DNWMAAAAAAAA	12	12	2.0e-005	CENTRIMO			http://jaspar2018.genereg.net/matrix/MA1125.1
203	db/MOUSE/uniprobe_mouse.meme	UP00070_2	Gcm1_secondary	DKSNNATAGGGGRSRMB	17	12	2.1e-005	CENTRIMO			http://the_brain.bwh.harvard.edu/uniprobe/details2.php?id=00070
204	db/MOUSE/uniprobe_mouse.meme	UP00058_2	Tcf3_secondary	NSSSBAAWAWAAAWN	15	12	2.2e-005	CENTRIMO			http://the_brain.bwh.harvard.edu/uniprobe/details2.php?id=00058
205	db/EUKARYOTE/jolma2013.meme	TEAD3_DBD_2		RCATTCCW	8	12	2.4e-005	CENTRIMO			http://floresta.eead.csic.es/footprintdb/index.php?db=HumanTF:1.0&motif=TEAD3_DBD_2
206	db/JASPAR/JASPAR2018_CORE_vertebrates_non-redundant.meme	MA0808.1	TEAD3	RCATTCCW	8	12	2.4e-005	CENTRIMO			http://jaspar2018.genereg.net/matrix/MA0808.1
207	db/EUKARYOTE/jolma2013.meme	TEAD1_full_1		YRCATTCCWH	10	12	2.4e-005	CENTRIMO			http://floresta.eead.csic.es/footprintdb/index.php?db=HumanTF:1.0&motif=TEAD1_full_1
208	db/EUKARYOTE/jolma2013.meme	TEAD4_DBD		NRCATTCCWN	10	12	2.4e-005	CENTRIMO			http://floresta.eead.csic.es/footprintdb/index.php?db=HumanTF:1.0&motif=TEAD4_DBD
209	db/JASPAR/JASPAR2018_CORE_vertebrates_non-redundant.meme	MA0090.2	TEAD1	YRCATTCCWH	10	12	2.4e-005	CENTRIMO			http://jaspar2018.genereg.net/matrix/MA0090.2
210	db/JASPAR/JASPAR2018_CORE_vertebrates_non-redundant.meme	MA0809.1	TEAD4	NRCATTCCWN	10	12	2.4e-005	CENTRIMO			http://jaspar2018.genereg.net/matrix/MA0809.1
211	db/JASPAR/JASPAR2018_CORE_vertebrates_non-redundant.meme	MA0057.1	MZF1(var.2)	BKAGGGGKAR	10	12	2.8e-005	CENTRIMO			http://jaspar2018.genereg.net/matrix/MA0057.1
212	db/MOUSE/uniprobe_mouse.meme	UP00040_2	Irf5_secondary	BWNAYCGAGARTTBN	15	12	3.4e-005	CENTRIMO			http://the_brain.bwh.harvard.edu/uniprobe/details2.php?id=00040
213	db/EUKARYOTE/jolma2013.meme	IRF5_full_1		CCGAAACCGAAACY	14	12	4.4e-005	CENTRIMO			http://floresta.eead.csic.es/footprintdb/index.php?db=HumanTF:1.0&motif=IRF5_full_1
214	db/JASPAR/JASPAR2018_CORE_vertebrates_non-redundant.meme	MA1420.1	IRF5	CCGAAACCGAAACY	14	12	4.4e-005	CENTRIMO			http://jaspar2018.genereg.net/matrix/MA1420.1
215	db/EUKARYOTE/jolma2013.meme	TFCP2_full_1		AAACCGGTTY	10	12	4.7e-005	CENTRIMO			http://floresta.eead.csic.es/footprintdb/index.php?db=HumanTF:1.0&motif=TFCP2_full_1
216	db/JASPAR/JASPAR2018_CORE_vertebrates_non-redundant.meme	MA0092.1	Hand1::Tcf3	BRTCTGGMWT	10	12	4.7e-005	CENTRIMO			http://jaspar2018.genereg.net/matrix/MA0092.1
217	db/JASPAR/JASPAR2018_CORE_vertebrates_non-redundant.meme	MA0145.3	TFCP2	AAACCGGTTY	10	12	4.7e-005	CENTRIMO			http://jaspar2018.genereg.net/matrix/MA0145.3
218	db/EUKARYOTE/jolma2013.meme	GRHL1_DBD_2		AAACCGGTTY	10	12	5.9e-005	CENTRIMO			http://floresta.eead.csic.es/footprintdb/index.php?db=HumanTF:1.0&motif=GRHL1_DBD_2
219	db/JASPAR/JASPAR2018_CORE_vertebrates_non-redundant.meme	MA1105.1	GRHL2	GNMAAACCAGTTYNN	15	12	6.1e-005	CENTRIMO			http://jaspar2018.genereg.net/matrix/MA1105.1
220	db/MOUSE/uniprobe_mouse.meme	UP00034_2	Sox7_secondary	GTVSWAATTGTVTGNGNNNKNN	22	12	6.6e-005	CENTRIMO			http://the_brain.bwh.harvard.edu/uniprobe/details2.php?id=00034
221	db/EUKARYOTE/jolma2013.meme	GRHL1_DBD_1		AACCGGTYTAACCGGTT	17	12	7.2e-005	CENTRIMO			http://floresta.eead.csic.es/footprintdb/index.php?db=HumanTF:1.0&motif=GRHL1_DBD_1
222	db/EUKARYOTE/jolma2013.meme	MYBL1_DBD_1		ACCGTTAAACBG	12	12	7.3e-005	CENTRIMO			http://floresta.eead.csic.es/footprintdb/index.php?db=HumanTF:1.0&motif=MYBL1_DBD_1
223	DREME	CTACARAG	DREME-6	CTACARAG	8	36	7.6e-005	DREME
224	db/JASPAR/JASPAR2018_CORE_vertebrates_non-redundant.meme	MA0066.1	PPARG	STAGGTCACNGTGACCYAST	20	12	8.4e-005	CENTRIMO			http://jaspar2018.genereg.net/matrix/MA0066.1
225	db/EUKARYOTE/jolma2013.meme	TFEC_DBD		RTCACRTGAB	10	12	1.7e-004	CENTRIMO			http://floresta.eead.csic.es/footprintdb/index.php?db=HumanTF:1.0&motif=TFEC_DBD
226	db/JASPAR/JASPAR2018_CORE_vertebrates_non-redundant.meme	MA0871.1	TFEC	RTCACRTGAB	10	12	1.7e-004	CENTRIMO			http://jaspar2018.genereg.net/matrix/MA0871.1
227	db/JASPAR/JASPAR2018_CORE_vertebrates_non-redundant.meme	MA0620.2	MITF	NNDRGTCACGTGACYHNN	18	12	1.7e-004	CENTRIMO			http://jaspar2018.genereg.net/matrix/MA0620.2
228	db/MOUSE/uniprobe_mouse.meme	UP00050_1	Bhlhb2_primary	RNHWNNDTCACGTGASBMNNWH	22	12	1.7e-004	CENTRIMO			http://the_brain.bwh.harvard.edu/uniprobe/details2.php?id=00050
229	db/EUKARYOTE/jolma2013.meme	RARG_full_3		RAGGTCAHBWRAGGTCA	17	12	1.8e-004	CENTRIMO			http://floresta.eead.csic.es/footprintdb/index.php?db=HumanTF:1.0&motif=RARG_full_3
230	db/EUKARYOTE/jolma2013.meme	POU3F1_DBD_1		WTATGCWAATKW	12	12	1.8e-004	CENTRIMO			http://floresta.eead.csic.es/footprintdb/index.php?db=HumanTF:1.0&motif=POU3F1_DBD_1
231	db/JASPAR/JASPAR2018_CORE_vertebrates_non-redundant.meme	MA0786.1	POU3F1	WTATGCWAATKW	12	12	1.8e-004	CENTRIMO			http://jaspar2018.genereg.net/matrix/MA0786.1
232	db/EUKARYOTE/jolma2013.meme	POU3F4_DBD_1		TATGCWAAT	9	12	1.9e-004	CENTRIMO			http://floresta.eead.csic.es/footprintdb/index.php?db=HumanTF:1.0&motif=POU3F4_DBD_1
233	db/EUKARYOTE/jolma2013.meme	Pou2f2_DBD_2		TATGCAAAT	9	12	1.9e-004	CENTRIMO			http://floresta.eead.csic.es/footprintdb/index.php?db=HumanTF:1.0&motif=Pou2f2_DBD_2
234	db/JASPAR/JASPAR2018_CORE_vertebrates_non-redundant.meme	MA0789.1	POU3F4	TATGCWAAT	9	12	1.9e-004	CENTRIMO			http://jaspar2018.genereg.net/matrix/MA0789.1
235	db/EUKARYOTE/jolma2013.meme	POU2F1_DBD_1		AWTATGCWAATK	12	12	1.9e-004	CENTRIMO			http://floresta.eead.csic.es/footprintdb/index.php?db=HumanTF:1.0&motif=POU2F1_DBD_1
236	db/JASPAR/JASPAR2018_CORE_vertebrates_non-redundant.meme	MA0785.1	POU2F1	AWTATGCWAATK	12	12	1.9e-004	CENTRIMO			http://jaspar2018.genereg.net/matrix/MA0785.1
237	db/MOUSE/uniprobe_mouse.meme	UP00082_1	Zfp187_primary	NTATGTACTAATWM	14	12	1.9e-004	CENTRIMO			http://the_brain.bwh.harvard.edu/uniprobe/details2.php?id=00082
238	db/EUKARYOTE/jolma2013.meme	CUX1_DBD_2		ATCGATHMNNTRATCRAT	18	12	1.9e-004	CENTRIMO			http://floresta.eead.csic.es/footprintdb/index.php?db=HumanTF:1.0&motif=CUX1_DBD_2
239	db/EUKARYOTE/jolma2013.meme	CUX2_DBD_1		ATCRATAAWNWTATCGAT	18	12	1.9e-004	CENTRIMO			http://floresta.eead.csic.es/footprintdb/index.php?db=HumanTF:1.0&motif=CUX2_DBD_1
240	db/JASPAR/JASPAR2018_CORE_vertebrates_non-redundant.meme	MA0609.1	Crem	NATGACGTMA	10	12	2.0e-004	CENTRIMO			http://jaspar2018.genereg.net/matrix/MA0609.1
241	db/EUKARYOTE/jolma2013.meme	XBP1_DBD_2		WDKGMCACGTCATC	14	12	2.0e-004	CENTRIMO			http://floresta.eead.csic.es/footprintdb/index.php?db=HumanTF:1.0&motif=XBP1_DBD_2
242	db/JASPAR/JASPAR2018_CORE_vertebrates_non-redundant.meme	MA0844.1	XBP1	WDKGMCACGTCATC	14	12	2.0e-004	CENTRIMO			http://jaspar2018.genereg.net/matrix/MA0844.1
243	db/JASPAR/JASPAR2018_CORE_vertebrates_non-redundant.meme	MA0615.1	Gmeb1	BHBBKKACGTMMNWNNN	17	12	2.1e-004	CENTRIMO			http://jaspar2018.genereg.net/matrix/MA0615.1
244	db/MOUSE/uniprobe_mouse.meme	UP00084_1	Gmeb1_primary	BHBBKKACGTMMNWNNN	17	12	2.1e-004	CENTRIMO			http://the_brain.bwh.harvard.edu/uniprobe/details2.php?id=00084
245	db/JASPAR/JASPAR2018_CORE_vertebrates_non-redundant.meme	MA1129.1	FOSL1::JUN(var.2)	ATGACGTCAT	10	12	2.1e-004	CENTRIMO			http://jaspar2018.genereg.net/matrix/MA1129.1
246	db/JASPAR/JASPAR2018_CORE_vertebrates_non-redundant.meme	MA1136.1	FOSB::JUNB(var.2)	RTGACGTCAT	10	12	2.1e-004	CENTRIMO			http://jaspar2018.genereg.net/matrix/MA1136.1
247	db/JASPAR/JASPAR2018_CORE_vertebrates_non-redundant.meme	MA1140.1	JUNB(var.2)	RTGACGTCAY	10	12	2.1e-004	CENTRIMO			http://jaspar2018.genereg.net/matrix/MA1140.1
248	db/JASPAR/JASPAR2018_CORE_vertebrates_non-redundant.meme	MA1143.1	FOSL1::JUND(var.2)	RTGACGTMAY	10	12	2.1e-004	CENTRIMO			http://jaspar2018.genereg.net/matrix/MA1143.1
249	db/EUKARYOTE/jolma2013.meme	Creb3l2_DBD_2		TGCCACGTGGCA	12	12	2.1e-004	CENTRIMO			http://floresta.eead.csic.es/footprintdb/index.php?db=HumanTF:1.0&motif=Creb3l2_DBD_2
250	db/EUKARYOTE/jolma2013.meme	Creb5_DBD		NATGACGTCAYH	12	12	2.1e-004	CENTRIMO			http://floresta.eead.csic.es/footprintdb/index.php?db=HumanTF:1.0&motif=Creb5_DBD
251	db/EUKARYOTE/jolma2013.meme	DBP_DBD		NRTTACGTAAYM	12	12	2.1e-004	CENTRIMO			http://floresta.eead.csic.es/footprintdb/index.php?db=HumanTF:1.0&motif=DBP_DBD
252	db/EUKARYOTE/jolma2013.meme	Dbp_DBD		NRTTACGTAAYM	12	12	2.1e-004	CENTRIMO			http://floresta.eead.csic.es/footprintdb/index.php?db=HumanTF:1.0&motif=Dbp_DBD
253	db/EUKARYOTE/jolma2013.meme	JDP2_DBD_2		GATGACGTCAYC	12	12	2.1e-004	CENTRIMO			http://floresta.eead.csic.es/footprintdb/index.php?db=HumanTF:1.0&motif=JDP2_DBD_2
254	db/EUKARYOTE/jolma2013.meme	JDP2_full_2		GATGACGTCAYC	12	12	2.1e-004	CENTRIMO			http://floresta.eead.csic.es/footprintdb/index.php?db=HumanTF:1.0&motif=JDP2_full_2
255	db/EUKARYOTE/jolma2013.meme	Jdp2_DBD_2		GATGACGTCAYC	12	12	2.1e-004	CENTRIMO			http://floresta.eead.csic.es/footprintdb/index.php?db=HumanTF:1.0&motif=Jdp2_DBD_2
256	db/EUKARYOTE/jolma2013.meme	XBP1_DBD_1		GATGACGTCATC	12	12	2.1e-004	CENTRIMO			http://floresta.eead.csic.es/footprintdb/index.php?db=HumanTF:1.0&motif=XBP1_DBD_1
257	db/JASPAR/JASPAR2018_CORE_vertebrates_non-redundant.meme	MA0656.1	JDP2(var.2)	GATGACGTCAYC	12	12	2.1e-004	CENTRIMO			http://jaspar2018.genereg.net/matrix/MA0656.1
258	db/JASPAR/JASPAR2018_CORE_vertebrates_non-redundant.meme	MA0840.1	Creb5	NATGACGTCAYH	12	12	2.1e-004	CENTRIMO			http://jaspar2018.genereg.net/matrix/MA0840.1
259	db/JASPAR/JASPAR2018_CORE_vertebrates_non-redundant.meme	MA0018.3	CREB1	NVTGACGTCABN	12	12	2.1e-004	CENTRIMO			http://jaspar2018.genereg.net/matrix/MA0018.3
260	db/JASPAR/JASPAR2018_CORE_vertebrates_non-redundant.meme	MA1133.1	JUN::JUNB(var.2)	KRTGACGTCATN	12	12	2.1e-004	CENTRIMO			http://jaspar2018.genereg.net/matrix/MA1133.1
261	db/JASPAR/JASPAR2018_CORE_vertebrates_non-redundant.meme	MA1139.1	FOSL2::JUNB(var.2)	DATGACGTCATH	12	12	2.1e-004	CENTRIMO			http://jaspar2018.genereg.net/matrix/MA1139.1
262	db/EUKARYOTE/jolma2013.meme	ATF7_DBD		NDATGACGTCATMV	14	12	2.1e-004	CENTRIMO			http://floresta.eead.csic.es/footprintdb/index.php?db=HumanTF:1.0&motif=ATF7_DBD
263	db/EUKARYOTE/jolma2013.meme	BATF3_DBD		TGATGACGTCATCA	14	12	2.1e-004	CENTRIMO			http://floresta.eead.csic.es/footprintdb/index.php?db=HumanTF:1.0&motif=BATF3_DBD
264	db/EUKARYOTE/jolma2013.meme	CREB3_full_1		BNRTGACGTCAYCM	14	12	2.1e-004	CENTRIMO			http://floresta.eead.csic.es/footprintdb/index.php?db=HumanTF:1.0&motif=CREB3_full_1
265	db/EUKARYOTE/jolma2013.meme	CREB3_full_2		VTGCCACGTCAYCR	14	12	2.1e-004	CENTRIMO			http://floresta.eead.csic.es/footprintdb/index.php?db=HumanTF:1.0&motif=CREB3_full_2
266	db/JASPAR/JASPAR2018_CORE_vertebrates_non-redundant.meme	MA0638.1	CREB3	VTGCCACGTCAYCR	14	12	2.1e-004	CENTRIMO			http://jaspar2018.genereg.net/matrix/MA0638.1
267	db/JASPAR/JASPAR2018_CORE_vertebrates_non-redundant.meme	MA0834.1	ATF7	NDATGACGTCATMV	14	12	2.1e-004	CENTRIMO			http://jaspar2018.genereg.net/matrix/MA0834.1
268	db/JASPAR/JASPAR2018_CORE_vertebrates_non-redundant.meme	MA0835.1	BATF3	TGATGACGTCATCA	14	12	2.1e-004	CENTRIMO			http://jaspar2018.genereg.net/matrix/MA0835.1
269	db/EUKARYOTE/jolma2013.meme	TBX21_DBD_1		GGTGTGAHWTCACACC	16	12	2.1e-004	CENTRIMO			http://floresta.eead.csic.es/footprintdb/index.php?db=HumanTF:1.0&motif=TBX21_DBD_1
270	db/MOUSE/uniprobe_mouse.meme	UP00020_1	Atf1_primary	DYKRTGACGTCAYMRN	16	12	2.1e-004	CENTRIMO			http://the_brain.bwh.harvard.edu/uniprobe/details2.php?id=00020
271	db/MOUSE/uniprobe_mouse.meme	UP00103_1	Jundm2_primary	NSGATGACGTCAYCRH	16	12	2.1e-004	CENTRIMO			http://the_brain.bwh.harvard.edu/uniprobe/details2.php?id=00103
272	db/JASPAR/JASPAR2018_CORE_vertebrates_non-redundant.meme	MA1127.1	FOSB::JUN	GATGACGTCAT	11	12	2.1e-004	CENTRIMO			http://jaspar2018.genereg.net/matrix/MA1127.1
273	db/JASPAR/JASPAR2018_CORE_vertebrates_non-redundant.meme	MA1131.1	FOSL2::JUN(var.2)	GRTGACGTMAT	11	12	2.1e-004	CENTRIMO			http://jaspar2018.genereg.net/matrix/MA1131.1
274	db/JASPAR/JASPAR2018_CORE_vertebrates_non-redundant.meme	MA1145.1	FOSL2::JUND(var.2)	NNRTGACGTCAYHSN	15	12	2.1e-004	CENTRIMO			http://jaspar2018.genereg.net/matrix/MA1145.1
275	db/MOUSE/uniprobe_mouse.meme	UP00223_2	Irx3_2226.1	WDDNTACATGTAAWWYW	17	12	2.1e-004	CENTRIMO			http://the_brain.bwh.harvard.edu/uniprobe/details2.php?id=00223
276	db/MOUSE/uniprobe_mouse.meme	UP00194_1	Irx4_2242.3	WNNNWACATGTWAWANW	17	12	2.1e-004	CENTRIMO			http://the_brain.bwh.harvard.edu/uniprobe/details2.php?id=00194
277	db/MOUSE/uniprobe_mouse.meme	UP00250_1	Irx5_2385.1	WWNNWACATGTWNDANW	17	12	2.1e-004	CENTRIMO			http://the_brain.bwh.harvard.edu/uniprobe/details2.php?id=00250
278	db/MOUSE/uniprobe_mouse.meme	UP00150_1	Irx6_2623.2	HAWNTACATGTAMDWNT	17	12	2.1e-004	CENTRIMO			http://the_brain.bwh.harvard.edu/uniprobe/details2.php?id=00150
279	db/EUKARYOTE/jolma2013.meme	POU5F1P1_DBD_2		ATGMATATKCAW	12	12	2.2e-004	CENTRIMO			http://floresta.eead.csic.es/footprintdb/index.php?db=HumanTF:1.0&motif=POU5F1P1_DBD_2
280	db/EUKARYOTE/jolma2013.meme	FOXC1_DBD_2		DGTMAATATTKACW	14	12	2.2e-004	CENTRIMO			http://floresta.eead.csic.es/footprintdb/index.php?db=HumanTF:1.0&motif=FOXC1_DBD_2
281	db/EUKARYOTE/jolma2013.meme	FOXC2_DBD_1		DGTMAATATTKACW	14	12	2.2e-004	CENTRIMO			http://floresta.eead.csic.es/footprintdb/index.php?db=HumanTF:1.0&motif=FOXC2_DBD_1
282	db/EUKARYOTE/jolma2013.meme	POU2F1_DBD_2		HATGMATATKCAWA	14	12	2.2e-004	CENTRIMO			http://floresta.eead.csic.es/footprintdb/index.php?db=HumanTF:1.0&motif=POU2F1_DBD_2
283	db/EUKARYOTE/jolma2013.meme	POU2F2_DBD_2		HWTRMATATKCAWA	14	12	2.2e-004	CENTRIMO			http://floresta.eead.csic.es/footprintdb/index.php?db=HumanTF:1.0&motif=POU2F2_DBD_2
284	db/EUKARYOTE/jolma2013.meme	Pou2f2_DBD_1		YWTGAATATKCAWA	14	12	2.2e-004	CENTRIMO			http://floresta.eead.csic.es/footprintdb/index.php?db=HumanTF:1.0&motif=Pou2f2_DBD_1
285	db/EUKARYOTE/jolma2013.meme	FOXB1_DBD_2		WATGTAAATATTGACAYW	18	12	2.2e-004	CENTRIMO			http://floresta.eead.csic.es/footprintdb/index.php?db=HumanTF:1.0&motif=FOXB1_DBD_2
286	db/JASPAR/JASPAR2018_CORE_vertebrates_non-redundant.meme	MA0488.1	JUN	DDRATGATGTCAT	13	12	2.2e-004	CENTRIMO			http://jaspar2018.genereg.net/matrix/MA0488.1
287	db/JASPAR/JASPAR2018_CORE_vertebrates_non-redundant.meme	MA0492.1	JUND(var.2)	DDDRATGABGTCATN	15	12	2.2e-004	CENTRIMO			http://jaspar2018.genereg.net/matrix/MA0492.1
288	db/JASPAR/JASPAR2018_CORE_vertebrates_non-redundant.meme	MA0605.1	Atf3	GATGACGT	8	12	2.2e-004	CENTRIMO			http://jaspar2018.genereg.net/matrix/MA0605.1
289	db/JASPAR/JASPAR2018_CORE_vertebrates_non-redundant.meme	MA1126.1	FOS::JUN(var.2)	DRTGACGTCATHNDTN	16	12	2.3e-004	CENTRIMO			http://jaspar2018.genereg.net/matrix/MA1126.1
290	db/EUKARYOTE/jolma2013.meme	CUX1_DBD_3		TRATCRATAH	10	12	2.4e-004	CENTRIMO			http://floresta.eead.csic.es/footprintdb/index.php?db=HumanTF:1.0&motif=CUX1_DBD_3
291	db/EUKARYOTE/jolma2013.meme	CUX2_DBD_2		TRATCGATAW	10	12	2.4e-004	CENTRIMO			http://floresta.eead.csic.es/footprintdb/index.php?db=HumanTF:1.0&motif=CUX2_DBD_2
292	db/JASPAR/JASPAR2018_CORE_vertebrates_non-redundant.meme	MA0754.1	CUX1	TRATCRATAH	10	12	2.4e-004	CENTRIMO			http://jaspar2018.genereg.net/matrix/MA0754.1
293	db/JASPAR/JASPAR2018_CORE_vertebrates_non-redundant.meme	MA0755.1	CUX2	TRATCGATAW	10	12	2.4e-004	CENTRIMO			http://jaspar2018.genereg.net/matrix/MA0755.1
294	db/MOUSE/uniprobe_mouse.meme	UP00185_1	Pbx1_3203.1	HYAYMCATCAAWHWWNV	17	12	2.5e-004	CENTRIMO			http://the_brain.bwh.harvard.edu/uniprobe/details2.php?id=00185
295	DREME	CMCGCCC	DREME-8	CMCGCCC	7	84	4.0e-004	DREME	db/MOUSE/uniprobe_mouse.meme	UP00093_1 (Klf7_primary)	http://the_brain.bwh.harvard.edu/uniprobe/details2.php?id=00093
296	db/EUKARYOTE/jolma2013.meme	RUNX2_DBD_2		WRACCGCADWAACCGCAD	18	12	4.1e-004	CENTRIMO			http://floresta.eead.csic.es/footprintdb/index.php?db=HumanTF:1.0&motif=RUNX2_DBD_2
297	db/JASPAR/JASPAR2018_CORE_vertebrates_non-redundant.meme	MA0006.1	Ahr::Arnt	YGCGTG	6	12	4.6e-004	CENTRIMO			http://jaspar2018.genereg.net/matrix/MA0006.1
298	db/JASPAR/JASPAR2018_CORE_vertebrates_non-redundant.meme	MA0062.2	Gabpa	CCGGAAGTGVV	11	12	5.7e-004	CENTRIMO			http://jaspar2018.genereg.net/matrix/MA0062.2
299	db/EUKARYOTE/jolma2013.meme	ELK1_DBD_1		ACCGGAAGTD	10	12	6.0e-004	CENTRIMO			http://floresta.eead.csic.es/footprintdb/index.php?db=HumanTF:1.0&motif=ELK1_DBD_1
300	db/EUKARYOTE/jolma2013.meme	ELK1_DBD_2		ACCGGAAGTR	10	12	6.0e-004	CENTRIMO			http://floresta.eead.csic.es/footprintdb/index.php?db=HumanTF:1.0&motif=ELK1_DBD_2
301	db/EUKARYOTE/jolma2013.meme	ELK1_full_1		ACCGGAAGTD	10	12	6.0e-004	CENTRIMO			http://floresta.eead.csic.es/footprintdb/index.php?db=HumanTF:1.0&motif=ELK1_full_1
302	db/EUKARYOTE/jolma2013.meme	ELK3_DBD		ACCGGAAGTD	10	12	6.0e-004	CENTRIMO			http://floresta.eead.csic.es/footprintdb/index.php?db=HumanTF:1.0&motif=ELK3_DBD
303	db/EUKARYOTE/jolma2013.meme	ETV1_DBD		ACCGGAAGTD	10	12	6.0e-004	CENTRIMO			http://floresta.eead.csic.es/footprintdb/index.php?db=HumanTF:1.0&motif=ETV1_DBD
304	db/EUKARYOTE/jolma2013.meme	ETV3_DBD		ACCGGAAGTR	10	12	6.0e-004	CENTRIMO			http://floresta.eead.csic.es/footprintdb/index.php?db=HumanTF:1.0&motif=ETV3_DBD
305	db/EUKARYOTE/jolma2013.meme	ETV4_DBD		ACCGGAAGTR	10	12	6.0e-004	CENTRIMO			http://floresta.eead.csic.es/footprintdb/index.php?db=HumanTF:1.0&motif=ETV4_DBD
306	db/EUKARYOTE/jolma2013.meme	Elk3_DBD		ACCGGAAGTD	10	12	6.0e-004	CENTRIMO			http://floresta.eead.csic.es/footprintdb/index.php?db=HumanTF:1.0&motif=Elk3_DBD
307	db/EUKARYOTE/jolma2013.meme	GABPA_full		ACCGGAAGTR	10	12	6.0e-004	CENTRIMO			http://floresta.eead.csic.es/footprintdb/index.php?db=HumanTF:1.0&motif=GABPA_full
308	db/JASPAR/JASPAR2018_CORE_vertebrates_non-redundant.meme	MA0759.1	ELK3	ACCGGAAGTD	10	12	6.0e-004	CENTRIMO			http://jaspar2018.genereg.net/matrix/MA0759.1
309	db/JASPAR/JASPAR2018_CORE_vertebrates_non-redundant.meme	MA0761.1	ETV1	ACCGGAAGTD	10	12	6.0e-004	CENTRIMO			http://jaspar2018.genereg.net/matrix/MA0761.1
310	db/JASPAR/JASPAR2018_CORE_vertebrates_non-redundant.meme	MA0763.1	ETV3	ACCGGAAGTR	10	12	6.0e-004	CENTRIMO			http://jaspar2018.genereg.net/matrix/MA0763.1
311	db/JASPAR/JASPAR2018_CORE_vertebrates_non-redundant.meme	MA0764.1	ETV4	ACCGGAAGTR	10	12	6.0e-004	CENTRIMO			http://jaspar2018.genereg.net/matrix/MA0764.1
312	db/JASPAR/JASPAR2018_CORE_vertebrates_non-redundant.meme	MA0028.2	ELK1	ACCGGAAGTR	10	12	6.0e-004	CENTRIMO			http://jaspar2018.genereg.net/matrix/MA0028.2
313	db/EUKARYOTE/jolma2013.meme	SPDEF_full_1		AMCCGGATGTR	11	12	6.1e-004	CENTRIMO			http://floresta.eead.csic.es/footprintdb/index.php?db=HumanTF:1.0&motif=SPDEF_full_1
314	db/JASPAR/JASPAR2018_CORE_vertebrates_non-redundant.meme	MA0686.1	SPDEF	AMCCGGATGTR	11	12	6.1e-004	CENTRIMO			http://jaspar2018.genereg.net/matrix/MA0686.1
315	db/EUKARYOTE/jolma2013.meme	ERF_DBD		ACCGGAAGTR	10	12	6.5e-004	CENTRIMO			http://floresta.eead.csic.es/footprintdb/index.php?db=HumanTF:1.0&motif=ERF_DBD
316	db/JASPAR/JASPAR2018_CORE_vertebrates_non-redundant.meme	MA0760.1	ERF	ACCGGAAGTR	10	12	6.5e-004	CENTRIMO			http://jaspar2018.genereg.net/matrix/MA0760.1
317	db/EUKARYOTE/jolma2013.meme	SPDEF_DBD_1		AMCCGGATGTW	11	12	6.6e-004	CENTRIMO			http://floresta.eead.csic.es/footprintdb/index.php?db=HumanTF:1.0&motif=SPDEF_DBD_1
318	db/MOUSE/uniprobe_mouse.meme	UP00018_2	Irf4_secondary	NNNAYTCTCGGWHNS	15	12	6.6e-004	CENTRIMO			http://the_brain.bwh.harvard.edu/uniprobe/details2.php?id=00018
319	db/MOUSE/uniprobe_mouse.meme	UP00011_2	Irf6_secondary	NBBACTCYCGGKHDN	15	12	6.6e-004	CENTRIMO			http://the_brain.bwh.harvard.edu/uniprobe/details2.php?id=00011
320	db/MOUSE/uniprobe_mouse.meme	UP00013_1	Gabpa_primary	MNWWACCGGAAGTDNNN	17	12	6.7e-004	CENTRIMO			http://the_brain.bwh.harvard.edu/uniprobe/details2.php?id=00013
321	db/EUKARYOTE/jolma2013.meme	NFATC1_full_2		TTTCCAYWRTGGAAA	15	12	7.6e-004	CENTRIMO			http://floresta.eead.csic.es/footprintdb/index.php?db=HumanTF:1.0&motif=NFATC1_full_2
322	db/MOUSE/uniprobe_mouse.meme	UP00059_2	Arid5a_secondary	NNYNMAATACGADWBVA	17	12	1.1e-003	CENTRIMO			http://the_brain.bwh.harvard.edu/uniprobe/details2.php?id=00059
323	db/MOUSE/uniprobe_mouse.meme	UP00065_2	Zfp161_secondary	GYCGCGCARNGCRN	14	12	1.1e-003	CENTRIMO			http://the_brain.bwh.harvard.edu/uniprobe/details2.php?id=00065
324	db/EUKARYOTE/jolma2013.meme	CEBPB_DBD		RTTRCGCAAY	10	12	1.3e-003	CENTRIMO			http://floresta.eead.csic.es/footprintdb/index.php?db=HumanTF:1.0&motif=CEBPB_DBD
325	db/EUKARYOTE/jolma2013.meme	CEBPB_full		ATTRCGCAAY	10	12	1.3e-003	CENTRIMO			http://floresta.eead.csic.es/footprintdb/index.php?db=HumanTF:1.0&motif=CEBPB_full
326	db/EUKARYOTE/jolma2013.meme	CEBPD_DBD		RTTRCGCAAY	10	12	1.3e-003	CENTRIMO			http://floresta.eead.csic.es/footprintdb/index.php?db=HumanTF:1.0&motif=CEBPD_DBD
327	db/EUKARYOTE/jolma2013.meme	CEBPE_DBD		VTTRCGCAAY	10	12	1.3e-003	CENTRIMO			http://floresta.eead.csic.es/footprintdb/index.php?db=HumanTF:1.0&motif=CEBPE_DBD
328	db/EUKARYOTE/jolma2013.meme	CEBPG_DBD		ATTRCGCAAY	10	12	1.3e-003	CENTRIMO			http://floresta.eead.csic.es/footprintdb/index.php?db=HumanTF:1.0&motif=CEBPG_DBD
329	db/EUKARYOTE/jolma2013.meme	CEBPG_full		ATTRCGCAAY	10	12	1.3e-003	CENTRIMO			http://floresta.eead.csic.es/footprintdb/index.php?db=HumanTF:1.0&motif=CEBPG_full
330	db/EUKARYOTE/jolma2013.meme	Cebpb_DBD		RTTRCGCAAY	10	12	1.3e-003	CENTRIMO			http://floresta.eead.csic.es/footprintdb/index.php?db=HumanTF:1.0&motif=Cebpb_DBD
331	db/JASPAR/JASPAR2018_CORE_vertebrates_non-redundant.meme	MA0466.2	CEBPB	RTTRCGCAAY	10	12	1.3e-003	CENTRIMO			http://jaspar2018.genereg.net/matrix/MA0466.2
332	db/JASPAR/JASPAR2018_CORE_vertebrates_non-redundant.meme	MA0836.1	CEBPD	RTTRCGCAAY	10	12	1.3e-003	CENTRIMO			http://jaspar2018.genereg.net/matrix/MA0836.1
333	db/JASPAR/JASPAR2018_CORE_vertebrates_non-redundant.meme	MA0837.1	CEBPE	VTTRCGCAAY	10	12	1.3e-003	CENTRIMO			http://jaspar2018.genereg.net/matrix/MA0837.1
334	db/JASPAR/JASPAR2018_CORE_vertebrates_non-redundant.meme	MA0838.1	CEBPG	ATTRCGCAAY	10	12	1.3e-003	CENTRIMO			http://jaspar2018.genereg.net/matrix/MA0838.1
335	db/EUKARYOTE/jolma2013.meme	DBP_full		NRTTACGTAAYV	12	12	1.3e-003	CENTRIMO			http://floresta.eead.csic.es/footprintdb/index.php?db=HumanTF:1.0&motif=DBP_full
336	db/EUKARYOTE/jolma2013.meme	HLF_full		NVTTACRTAAYH	12	12	1.3e-003	CENTRIMO			http://floresta.eead.csic.es/footprintdb/index.php?db=HumanTF:1.0&motif=HLF_full
337	db/EUKARYOTE/jolma2013.meme	NFIL3_DBD		NRTTACRTAAYN	12	12	1.3e-003	CENTRIMO			http://floresta.eead.csic.es/footprintdb/index.php?db=HumanTF:1.0&motif=NFIL3_DBD
338	db/JASPAR/JASPAR2018_CORE_vertebrates_non-redundant.meme	MA0639.1	DBP	NRTTACGTAAYV	12	12	1.3e-003	CENTRIMO			http://jaspar2018.genereg.net/matrix/MA0639.1
339	db/JASPAR/JASPAR2018_CORE_vertebrates_non-redundant.meme	MA0043.2	HLF	NVTTACRTAAYH	12	12	1.3e-003	CENTRIMO			http://jaspar2018.genereg.net/matrix/MA0043.2
340	db/JASPAR/JASPAR2018_CORE_vertebrates_non-redundant.meme	MA0036.3	GATA2	NBCTTATCTNH	11	12	1.3e-003	CENTRIMO			http://jaspar2018.genereg.net/matrix/MA0036.3
341	db/EUKARYOTE/jolma2013.meme	ATF4_DBD		GKATGAYGCAATM	13	12	1.4e-003	CENTRIMO			http://floresta.eead.csic.es/footprintdb/index.php?db=HumanTF:1.0&motif=ATF4_DBD
342	db/JASPAR/JASPAR2018_CORE_vertebrates_non-redundant.meme	MA0833.1	ATF4	GKATGAYGCAATM	13	12	1.4e-003	CENTRIMO			http://jaspar2018.genereg.net/matrix/MA0833.1
343	db/JASPAR/JASPAR2018_CORE_vertebrates_non-redundant.meme	MA1104.1	GATA6	NDNAGATAAGADD	13	12	1.4e-003	CENTRIMO			http://jaspar2018.genereg.net/matrix/MA1104.1
344	db/JASPAR/JASPAR2018_CORE_vertebrates_non-redundant.meme	MA0604.1	Atf1	RTGACGTA	8	12	1.4e-003	CENTRIMO			http://jaspar2018.genereg.net/matrix/MA0604.1
345	db/JASPAR/JASPAR2018_CORE_vertebrates_non-redundant.meme	MA1132.1	JUN::JUNB	KATGACKCAT	10	12	1.4e-003	CENTRIMO			http://jaspar2018.genereg.net/matrix/MA1132.1
346	db/MOUSE/uniprobe_mouse.meme	UP00080_1	Gata5_primary	HWWRCTGATAAGRRNAN	17	12	1.4e-003	CENTRIMO			http://the_brain.bwh.harvard.edu/uniprobe/details2.php?id=00080
347	db/EUKARYOTE/jolma2013.meme	Atf4_DBD		AGGATGATGCAATM	14	12	1.4e-003	CENTRIMO			http://floresta.eead.csic.es/footprintdb/index.php?db=HumanTF:1.0&motif=Atf4_DBD
348	db/MOUSE/uniprobe_mouse.meme	UP00032_1	Gata3_primary	BDWDDAKAGATAAGARWTDARD	22	12	1.4e-003	CENTRIMO			http://the_brain.bwh.harvard.edu/uniprobe/details2.php?id=00032
349	db/MOUSE/uniprobe_mouse.meme	UP00073_2	Foxa2_secondary	VVWAATAACAAANSN	15	12	1.5e-003	CENTRIMO			http://the_brain.bwh.harvard.edu/uniprobe/details2.php?id=00073
350	db/JASPAR/JASPAR2018_CORE_vertebrates_non-redundant.meme	MA0831.2	TFE3	CACGTGAY	8	12	1.5e-003	CENTRIMO			http://jaspar2018.genereg.net/matrix/MA0831.2
351	db/EUKARYOTE/jolma2013.meme	LBX2_DBD_1		CTBRANSTRATTA	13	12	1.6e-003	CENTRIMO			http://floresta.eead.csic.es/footprintdb/index.php?db=HumanTF:1.0&motif=LBX2_DBD_1
352	db/EUKARYOTE/jolma2013.meme	IRF3_full		NSRRAAMGGAAACCGAAACYR	21	12	2.8e-003	CENTRIMO			http://floresta.eead.csic.es/footprintdb/index.php?db=HumanTF:1.0&motif=IRF3_full
353	DREME	AAYCCCAG	DREME-7	AAYCCCAG	8	43	2.9e-003	DREME
354	db/JASPAR/JASPAR2018_CORE_vertebrates_non-redundant.meme	MA0111.1	Spz1	AGGGTWWCAGC	11	12	3.3e-003	CENTRIMO			http://jaspar2018.genereg.net/matrix/MA0111.1
355	db/JASPAR/JASPAR2018_CORE_vertebrates_non-redundant.meme	MA0470.1	E2F4	GGGCGGGAARN	11	12	3.7e-003	CENTRIMO			http://jaspar2018.genereg.net/matrix/MA0470.1
356	db/JASPAR/JASPAR2018_CORE_vertebrates_non-redundant.meme	MA1122.1	TFDP1	VSGCGGGAAVN	11	12	3.7e-003	CENTRIMO			http://jaspar2018.genereg.net/matrix/MA1122.1
357	db/JASPAR/JASPAR2018_CORE_vertebrates_non-redundant.meme	MA0089.1	MAFG::NFE2L1	NATGAC	6	12	3.8e-003	CENTRIMO			http://jaspar2018.genereg.net/matrix/MA0089.1
358	db/EUKARYOTE/jolma2013.meme	SP1_DBD		RCCMCRCCCMC	11	12	3.9e-003	CENTRIMO			http://floresta.eead.csic.es/footprintdb/index.php?db=HumanTF:1.0&motif=SP1_DBD
359	db/EUKARYOTE/jolma2013.meme	SP4_full		BWRGCCACGCCCMCTYH	17	12	4.0e-003	CENTRIMO			http://floresta.eead.csic.es/footprintdb/index.php?db=HumanTF:1.0&motif=SP4_full
360	db/JASPAR/JASPAR2018_CORE_vertebrates_non-redundant.meme	MA0685.1	SP4	BWRGCCACGCCCMCTYH	17	12	4.0e-003	CENTRIMO			http://jaspar2018.genereg.net/matrix/MA0685.1
361	db/EUKARYOTE/jolma2013.meme	SP8_DBD		RCCACGCCCMCY	12	12	4.0e-003	CENTRIMO			http://floresta.eead.csic.es/footprintdb/index.php?db=HumanTF:1.0&motif=SP8_DBD
362	db/JASPAR/JASPAR2018_CORE_vertebrates_non-redundant.meme	MA0747.1	SP8	RCCACGCCCMCY	12	12	4.0e-003	CENTRIMO			http://jaspar2018.genereg.net/matrix/MA0747.1
363	db/EUKARYOTE/jolma2013.meme	KLF14_DBD		KRCCACGCCCMCYT	14	12	4.0e-003	CENTRIMO			http://floresta.eead.csic.es/footprintdb/index.php?db=HumanTF:1.0&motif=KLF14_DBD
364	db/JASPAR/JASPAR2018_CORE_vertebrates_non-redundant.meme	MA0740.1	KLF14	KRCCACGCCCMCYT	14	12	4.0e-003	CENTRIMO			http://jaspar2018.genereg.net/matrix/MA0740.1
365	db/JASPAR/JASPAR2018_CORE_vertebrates_non-redundant.meme	MA0516.1	SP2	GYCCCGCCYCYBSSS	15	12	4.2e-003	CENTRIMO			http://jaspar2018.genereg.net/matrix/MA0516.1
366	db/MOUSE/uniprobe_mouse.meme	UP00002_1	Sp4_primary	BDHMMCGCCCCCTYNNB	17	12	4.2e-003	CENTRIMO			http://the_brain.bwh.harvard.edu/uniprobe/details2.php?id=00002
367	db/EUKARYOTE/jolma2013.meme	EGR2_DBD		MCGCCCACGCA	11	12	4.3e-003	CENTRIMO			http://floresta.eead.csic.es/footprintdb/index.php?db=HumanTF:1.0&motif=EGR2_DBD
368	db/JASPAR/JASPAR2018_CORE_vertebrates_non-redundant.meme	MA0472.2	EGR2	MCGCCCACGCA	11	12	4.3e-003	CENTRIMO			http://jaspar2018.genereg.net/matrix/MA0472.2
369	db/EUKARYOTE/jolma2013.meme	EGR2_full		NHMCGCCCACGCAHH	15	12	4.3e-003	CENTRIMO			http://floresta.eead.csic.es/footprintdb/index.php?db=HumanTF:1.0&motif=EGR2_full
370	db/EUKARYOTE/jolma2013.meme	GLI2_DBD_2		GCGACCACMCTR	12	12	4.4e-003	CENTRIMO			http://floresta.eead.csic.es/footprintdb/index.php?db=HumanTF:1.0&motif=GLI2_DBD_2
371	db/JASPAR/JASPAR2018_CORE_vertebrates_non-redundant.meme	MA0734.1	GLI2	GCGACCACMCTR	12	12	4.4e-003	CENTRIMO			http://jaspar2018.genereg.net/matrix/MA0734.1
372	db/EUKARYOTE/jolma2013.meme	EGR1_DBD		HMCGCCCMCGCAHW	14	12	4.4e-003	CENTRIMO			http://floresta.eead.csic.es/footprintdb/index.php?db=HumanTF:1.0&motif=EGR1_DBD
373	db/EUKARYOTE/jolma2013.meme	Egr1_mouse_DBD_mutant_DBD		HHMCGCCCMCTCAMWH	16	12	4.4e-003	CENTRIMO			http://floresta.eead.csic.es/footprintdb/index.php?db=HumanTF:1.0&motif=Egr1_mouse_DBD_mutant_DBD
374	db/EUKARYOTE/jolma2013.meme	ZBTB7B_full		RCGACCACCGAA	12	12	4.6e-003	CENTRIMO			http://floresta.eead.csic.es/footprintdb/index.php?db=HumanTF:1.0&motif=ZBTB7B_full
375	db/EUKARYOTE/jolma2013.meme	ZBTB7C_full		RCGACCACCGAN	12	12	4.6e-003	CENTRIMO			http://floresta.eead.csic.es/footprintdb/index.php?db=HumanTF:1.0&motif=ZBTB7C_full
376	db/JASPAR/JASPAR2018_CORE_vertebrates_non-redundant.meme	MA0694.1	ZBTB7B	RCGACCACCGAA	12	12	4.6e-003	CENTRIMO			http://jaspar2018.genereg.net/matrix/MA0694.1
377	db/JASPAR/JASPAR2018_CORE_vertebrates_non-redundant.meme	MA0695.1	ZBTB7C	RCGACCACCGAN	12	12	4.6e-003	CENTRIMO			http://jaspar2018.genereg.net/matrix/MA0695.1
378	db/EUKARYOTE/jolma2013.meme	TCF4_full		HRCACCTGBN	10	12	5.9e-003	CENTRIMO			http://floresta.eead.csic.es/footprintdb/index.php?db=HumanTF:1.0&motif=TCF4_full
379	db/EUKARYOTE/jolma2013.meme	TBX21_full_2		AAGGTGTGAA	10	12	6.2e-003	CENTRIMO			http://floresta.eead.csic.es/footprintdb/index.php?db=HumanTF:1.0&motif=TBX21_full_2
380	db/EUKARYOTE/jolma2013.meme	TBR1_full		AAGGTGTGAAA	11	12	6.3e-003	CENTRIMO			http://floresta.eead.csic.es/footprintdb/index.php?db=HumanTF:1.0&motif=TBR1_full
381	db/EUKARYOTE/jolma2013.meme	TBX20_full_1		WAGGTGTGAAR	11	12	6.3e-003	CENTRIMO			http://floresta.eead.csic.es/footprintdb/index.php?db=HumanTF:1.0&motif=TBX20_full_1
382	db/JASPAR/JASPAR2018_CORE_vertebrates_non-redundant.meme	MA0689.1	TBX20	WAGGTGTGAAR	11	12	6.3e-003	CENTRIMO			http://jaspar2018.genereg.net/matrix/MA0689.1
383	db/EUKARYOTE/jolma2013.meme	SPDEF_DBD_3		RCAGDAAGAAGTAWAC	16	12	7.5e-003	CENTRIMO			http://floresta.eead.csic.es/footprintdb/index.php?db=HumanTF:1.0&motif=SPDEF_DBD_3
384	db/EUKARYOTE/jolma2013.meme	SPDEF_full_3		GCAGDAAGAMGTAAMM	16	12	7.5e-003	CENTRIMO			http://floresta.eead.csic.es/footprintdb/index.php?db=HumanTF:1.0&motif=SPDEF_full_3
385	db/EUKARYOTE/jolma2013.meme	TFAP2A_DBD_2		HGCCYSAGGCD	11	12	8.4e-003	CENTRIMO			http://floresta.eead.csic.es/footprintdb/index.php?db=HumanTF:1.0&motif=TFAP2A_DBD_2
386	db/JASPAR/JASPAR2018_CORE_vertebrates_non-redundant.meme	MA0003.3	TFAP2A	HGCCYSAGGCD	11	12	8.4e-003	CENTRIMO			http://jaspar2018.genereg.net/matrix/MA0003.3
387	DREME	HTTTAAAA	DREME-9	HTTTAAAA	8	66	8.9e-003	DREME
388	db/EUKARYOTE/jolma2013.meme	E2F1_DBD_1		WWTGGCGCCAAA	12	12	1.6e-002	CENTRIMO			http://floresta.eead.csic.es/footprintdb/index.php?db=HumanTF:1.0&motif=E2F1_DBD_1
389	db/EUKARYOTE/jolma2013.meme	E2F1_DBD_2		TTTGGCGCCAAA	12	12	1.6e-002	CENTRIMO			http://floresta.eead.csic.es/footprintdb/index.php?db=HumanTF:1.0&motif=E2F1_DBD_2
390	db/JASPAR/JASPAR2018_CORE_vertebrates_non-redundant.meme	MA0024.3	E2F1	TTTGGCGCCAAA	12	12	1.6e-002	CENTRIMO			http://jaspar2018.genereg.net/matrix/MA0024.3
391	db/EUKARYOTE/jolma2013.meme	E2F1_DBD_3		WWTTGGCGCCAAWW	14	12	1.6e-002	CENTRIMO			http://floresta.eead.csic.es/footprintdb/index.php?db=HumanTF:1.0&motif=E2F1_DBD_3
392	db/MOUSE/uniprobe_mouse.meme	UP00001_1	E2F2_primary	NHWARGGCGCGCSAH	15	12	1.6e-002	CENTRIMO			http://the_brain.bwh.harvard.edu/uniprobe/details2.php?id=00001
393	db/MOUSE/uniprobe_mouse.meme	UP00003_1	E2F3_primary	VHDADGGCGCGCSHW	15	12	1.6e-002	CENTRIMO			http://the_brain.bwh.harvard.edu/uniprobe/details2.php?id=00003
394	db/EUKARYOTE/jolma2013.meme	YY1_full		NCCGCCATTRH	11	12	1.7e-002	CENTRIMO			http://floresta.eead.csic.es/footprintdb/index.php?db=HumanTF:1.0&motif=YY1_full
395	db/JASPAR/JASPAR2018_CORE_vertebrates_non-redundant.meme	MA0107.1	RELA	GGGRATTTCC	10	12	1.8e-002	CENTRIMO			http://jaspar2018.genereg.net/matrix/MA0107.1
396	DREME	GGCTGCTM	DREME-10	GGCTGCTM	8	30	2.1e-002	DREME
397	db/MOUSE/uniprobe_mouse.meme	UP00101_2	Sox12_secondary	VVNBASACAAAGRADT	16	12	3.1e-002	CENTRIMO			http://the_brain.bwh.harvard.edu/uniprobe/details2.php?id=00101
398	DREME	ACRTGG	DREME-11	ACRTGG	6	142	3.6e-002	DREME
399	db/MOUSE/uniprobe_mouse.meme	UP00074_1	Isgf3g_primary	NDRAAWCGAAACTDA	15	12	3.9e-002	CENTRIMO			http://the_brain.bwh.harvard.edu/uniprobe/details2.php?id=00074
400	db/EUKARYOTE/jolma2013.meme	ETV5_DBD		ACCGGAWGYN	10	12	4.8e-002	CENTRIMO			http://floresta.eead.csic.es/footprintdb/index.php?db=HumanTF:1.0&motif=ETV5_DBD
401	db/JASPAR/JASPAR2018_CORE_vertebrates_non-redundant.meme	MA0765.1	ETV5	ACCGGAWGYN	10	12	4.8e-002	CENTRIMO			http://jaspar2018.genereg.net/matrix/MA0765.1
402	db/MOUSE/uniprobe_mouse.meme	UP00071_2	Sox21_secondary	NVYSWATTGTTCNNNNV	17	12	4.9e-002	CENTRIMO			http://the_brain.bwh.harvard.edu/uniprobe/details2.php?id=00071
# MEME-ChIP (Motif Analysis of Large Nucleotide Datasets): Version 5.0.3 released on Sun Dec 02 18:41:45 2018 -0800
# The format of this file is described at http://meme-suite.org//doc/meme-chip-output-format.html
# meme-chip -oc . -time 300 -ccut 100 -order 1 -db db/EUKARYOTE/jolma2013.meme -db db/JASPAR/JASPAR2018_CORE_vertebrates_non-redundant.meme -db db/MOUSE/uniprobe_mouse.meme -meme-mod zoops -meme-minw 6 -meme-maxw 30 -meme-nmotifs 3 -meme-searchsize 100000 -dreme-e 0.05 -centrimo-score 5.0 -centrimo-ethresh 10.0 OE_STATICdiffinterfrom_circpromszt6detected.fasta

## Sheet: ZT12_dynamic
MOTIF_INDEX	MOTIF_SOURCE	MOTIF_ID	ALT_ID	CONSENSUS	WIDTH	SITES	E-VALUE	E-VALUE_SOURCE	MOST_SIMILAR_MOTIF_SOURCE	MOST_SIMILAR_MOTIF	URL
1	MEME	CWCTDTGTAGMCCWGGCTGGCCTBGAAC	MEME-1	CWCTDTGTAGMCCWGGCTGGCCTBGAAC	28	87	8.0e-223	MEME	db/JASPAR/JASPAR2018_CORE_vertebrates_non-redundant.meme	MA0505.1 (Nr5a2)	http://jaspar2018.genereg.net/matrix/MA0505.1
2	MEME	TKTDTKTDTKTDTDTKTKTDT	MEME-2	TKTDTKTDTKTDTDTKTKTDT	21	306	1.0e-144	MEME	db/JASPAR/JASPAR2018_CORE_vertebrates_non-redundant.meme	MA1125.1 (ZNF384)	http://jaspar2018.genereg.net/matrix/MA1125.1
3	MEME	GTWGCTGTCTTCAGACACACCAGAAGAGGG	MEME-3	GTWGCTGTCTTCAGACACACCAGAAGAGGG	30	13	5.2e-070	MEME
4	DREME	AGRMAG	DREME-1	AGRMAG	6	1358	8.8e-013	DREME
5	DREME	AGGCCAGM	DREME-2	AGGCCAGM	8	105	1.0e-011	DREME	db/JASPAR/JASPAR2018_CORE_vertebrates_non-redundant.meme	MA0505.1 (Nr5a2)	http://jaspar2018.genereg.net/matrix/MA0505.1
6	DREME	GGKCTACA	DREME-3	GGKCTACA	8	65	1.7e-010	DREME
7	DREME	AAAANAAA	DREME-4	AAAANAAA	8	319	4.0e-008	DREME	db/JASPAR/JASPAR2018_CORE_vertebrates_non-redundant.meme	MA1125.1 (ZNF384)	http://jaspar2018.genereg.net/matrix/MA1125.1
8	DREME	AWTCCCAG	DREME-5	AWTCCCAG	8	84	2.8e-007	DREME
9	DREME	AGATGGYT	DREME-6	AGATGGYT	8	61	1.9e-006	DREME
10	DREME	AHAYA	DREME-7	AHAYA	5	3570	3.5e-005	DREME
11	DREME	GAACTCA	DREME-8	GAACTCA	7	122	1.1e-004	DREME	db/JASPAR/JASPAR2018_CORE_vertebrates_non-redundant.meme	MA0693.2 (VDR)	http://jaspar2018.genereg.net/matrix/MA0693.2
12	DREME	CACCATGY	DREME-9	CACCATGY	8	56	4.2e-003	DREME	db/JASPAR/JASPAR2018_CORE_vertebrates_non-redundant.meme	MA0119.1 (NFIC::TLX1)	http://jaspar2018.genereg.net/matrix/MA0119.1
13	DREME	CAGKACAG	DREME-10	CAGKACAG	8	65	3.2e-002	DREME
# MEME-ChIP (Motif Analysis of Large Nucleotide Datasets): Version 5.0.3 released on Sun Dec 02 18:41:45 2018 -0800
# The format of this file is described at http://meme-suite.org//doc/meme-chip-output-format.html
# meme-chip -oc . -time 300 -ccut 100 -order 1 -db db/EUKARYOTE/jolma2013.meme -db db/JASPAR/JASPAR2018_CORE_vertebrates_non-redundant.meme -db db/MOUSE/uniprobe_mouse.meme -meme-mod zoops -meme-minw 6 -meme-maxw 30 -meme-nmotifs 3 -meme-searchsize 100000 -dreme-e 0.05 -centrimo-score 5.0 -centrimo-ethresh 10.0 OE_diffinterfrom_circpromszt12detected.fasta

## Sheet: ZT12_static
MOTIF_INDEX	MOTIF_SOURCE	MOTIF_ID	ALT_ID	CONSENSUS	WIDTH	SITES	E-VALUE	E-VALUE_SOURCE	MOST_SIMILAR_MOTIF_SOURCE	MOST_SIMILAR_MOTIF	URL
1	MEME	TTTTWTTTTTTKTWTTTTTWT	MEME-1	TTTTWTTTTTTKTWTTTTTWT	21	415	3.5e-097	MEME	db/JASPAR/JASPAR2018_CORE_vertebrates_non-redundant.meme	MA1125.1 (ZNF384)	http://jaspar2018.genereg.net/matrix/MA1125.1
2	MEME	CYWCCYGMCCCDAAHACGCMKCYGMTASC	MEME-2	CYWCCYGMCCCDAAHACGCMKCYGMTASC	29	24	9.9e-051	MEME	db/MOUSE/uniprobe_mouse.meme	UP00043_2 (Bcl6b_secondary)	http://the_brain.bwh.harvard.edu/uniprobe/details2.php?id=00043
3	MEME	SMCHVKGYAGSCSHGGCTGGCCKSGAA	MEME-3	SMCHVKGYAGSCSHGGCTGGCCKSGAA	27	93	4.3e-048	MEME
4	db/MOUSE/uniprobe_mouse.meme	UP00034_2	Sox7_secondary	GTVSWAATTGTVTGNGNNNKNN	22	10	4.3e-027	CENTRIMO			http://the_brain.bwh.harvard.edu/uniprobe/details2.php?id=00034
5	db/MOUSE/uniprobe_mouse.meme	UP00138_1	Bsx_3483.2	VVRGYAATTRNYTVAD	16	10	2.5e-022	CENTRIMO			http://the_brain.bwh.harvard.edu/uniprobe/details2.php?id=00138
6	db/MOUSE/uniprobe_mouse.meme	UP00230_1	Dlx5_3419.2	BSRGYAATTRVYKNBN	16	10	2.5e-022	CENTRIMO			http://the_brain.bwh.harvard.edu/uniprobe/details2.php?id=00230
7	db/MOUSE/uniprobe_mouse.meme	UP00086_2	Irf3_secondary	RKAGAAWGGDSCDN	14	10	4.1e-020	CENTRIMO			http://the_brain.bwh.harvard.edu/uniprobe/details2.php?id=00086
8	db/EUKARYOTE/jolma2013.meme	LBX2_DBD_1		CTBRANSTRATTA	13	10	2.5e-019	CENTRIMO			http://floresta.eead.csic.es/footprintdb/index.php?db=HumanTF:1.0&motif=LBX2_DBD_1
9	db/MOUSE/uniprobe_mouse.meme	UP00027_2	Osr1_secondary	RHHHGCTACYWRMDNN	16	10	3.0e-018	CENTRIMO			http://the_brain.bwh.harvard.edu/uniprobe/details2.php?id=00027
10	db/MOUSE/uniprobe_mouse.meme	UP00052_2	Osr2_secondary	ANHTGCTACYTRMWNV	16	10	3.0e-018	CENTRIMO			http://the_brain.bwh.harvard.edu/uniprobe/details2.php?id=00052
11	db/MOUSE/uniprobe_mouse.meme	UP00036_2	Myf6_secondary	VNNRACAGVCGCRCC	15	10	2.6e-016	CENTRIMO			http://the_brain.bwh.harvard.edu/uniprobe/details2.php?id=00036
12	db/MOUSE/uniprobe_mouse.meme	UP00001_1	E2F2_primary	NHWARGGCGCGCSAH	15	10	3.0e-015	CENTRIMO			http://the_brain.bwh.harvard.edu/uniprobe/details2.php?id=00001
13	db/MOUSE/uniprobe_mouse.meme	UP00003_1	E2F3_primary	VHDADGGCGCGCSHW	15	10	3.0e-015	CENTRIMO			http://the_brain.bwh.harvard.edu/uniprobe/details2.php?id=00003
14	db/MOUSE/uniprobe_mouse.meme	UP00043_2	Bcl6b_secondary	HNNBCCGCCCCWNMNV	16	10	3.8e-015	CENTRIMO			http://the_brain.bwh.harvard.edu/uniprobe/details2.php?id=00043
15	DREME	AACRCCG	DREME-15	AACRCCG	7	40	1.1e-013	DREME
16	db/EUKARYOTE/jolma2013.meme	MAFK_DBD_1		DWWWDTGCTGAS	12	10	8.7e-013	CENTRIMO			http://floresta.eead.csic.es/footprintdb/index.php?db=HumanTF:1.0&motif=MAFK_DBD_1
17	DREME	RCCTTTAA	DREME-19	RCCTTTAA	8	42	2.2e-010	DREME	db/EUKARYOTE/jolma2013.meme	NR4A2_full_3	http://floresta.eead.csic.es/footprintdb/index.php?db=HumanTF:1.0&motif=NR4A2_full_3
18	db/EUKARYOTE/jolma2013.meme	ZIC1_full		GACCCCCYGCTGTG	14	10	2.2e-010	CENTRIMO			http://floresta.eead.csic.es/footprintdb/index.php?db=HumanTF:1.0&motif=ZIC1_full
19	db/JASPAR/JASPAR2018_CORE_vertebrates_non-redundant.meme	MA0696.1	ZIC1	GACCCCCYGCTGTG	14	10	2.2e-010	CENTRIMO			http://jaspar2018.genereg.net/matrix/MA0696.1
20	db/EUKARYOTE/jolma2013.meme	ZIC3_full		GACCCCCCGCTGYGH	15	10	2.4e-010	CENTRIMO			http://floresta.eead.csic.es/footprintdb/index.php?db=HumanTF:1.0&motif=ZIC3_full
21	db/JASPAR/JASPAR2018_CORE_vertebrates_non-redundant.meme	MA0697.1	ZIC3	GACCCCCCGCTGYGH	15	10	2.4e-010	CENTRIMO			http://jaspar2018.genereg.net/matrix/MA0697.1
22	DREME	AWAYAAA	DREME-1	AWAYAAA	7	456	1.7e-009	DREME	db/EUKARYOTE/jolma2013.meme	Foxc1_DBD_1	http://floresta.eead.csic.es/footprintdb/index.php?db=HumanTF:1.0&motif=Foxc1_DBD_1
23	db/EUKARYOTE/jolma2013.meme	FOXB1_DBD_2		WATGTAAATATTGACAYW	18	10	2.7e-009	CENTRIMO			http://floresta.eead.csic.es/footprintdb/index.php?db=HumanTF:1.0&motif=FOXB1_DBD_2
24	DREME	GAGGCAGR	DREME-2	GAGGCAGR	8	110	2.8e-009	DREME
25	db/EUKARYOTE/jolma2013.meme	OLIG2_DBD		AMCATATGKT	10	10	2.4e-008	CENTRIMO			http://floresta.eead.csic.es/footprintdb/index.php?db=HumanTF:1.0&motif=OLIG2_DBD
26	db/MOUSE/uniprobe_mouse.meme	UP00180_1	Hoxd13_2356.1	NNNYYAATAAAAHYNN	16	10	3.7e-008	CENTRIMO			http://the_brain.bwh.harvard.edu/uniprobe/details2.php?id=00180
27	db/MOUSE/uniprobe_mouse.meme	UP00035_1	Hic1_primary	NBBATGCCAACCTRYH	16	10	4.0e-008	CENTRIMO			http://the_brain.bwh.harvard.edu/uniprobe/details2.php?id=00035
28	DREME	ACAGWRA	DREME-3	ACAGWRA	7	331	4.2e-008	DREME
29	DREME	AGCCSTGG	DREME-4	AGCCSTGG	8	73	1.1e-007	DREME
30	db/EUKARYOTE/jolma2013.meme	YY2_full_2		CCATGCCGCCAT	12	10	1.2e-007	CENTRIMO			http://floresta.eead.csic.es/footprintdb/index.php?db=HumanTF:1.0&motif=YY2_full_2
31	db/MOUSE/uniprobe_mouse.meme	UP00001_2	E2F2_secondary	NNNWYGGCGCCAANNKB	17	10	1.3e-007	CENTRIMO			http://the_brain.bwh.harvard.edu/uniprobe/details2.php?id=00001
32	db/MOUSE/uniprobe_mouse.meme	UP00003_2	E2F3_secondary	NNYWYGGCGCCAMDVBN	17	10	1.3e-007	CENTRIMO			http://the_brain.bwh.harvard.edu/uniprobe/details2.php?id=00003
33	db/EUKARYOTE/jolma2013.meme	E2F1_DBD_1		WWTGGCGCCAAA	12	10	1.3e-007	CENTRIMO			http://floresta.eead.csic.es/footprintdb/index.php?db=HumanTF:1.0&motif=E2F1_DBD_1
34	db/EUKARYOTE/jolma2013.meme	E2F1_DBD_2		TTTGGCGCCAAA	12	10	1.3e-007	CENTRIMO			http://floresta.eead.csic.es/footprintdb/index.php?db=HumanTF:1.0&motif=E2F1_DBD_2
35	db/JASPAR/JASPAR2018_CORE_vertebrates_non-redundant.meme	MA0024.3	E2F1	TTTGGCGCCAAA	12	10	1.3e-007	CENTRIMO			http://jaspar2018.genereg.net/matrix/MA0024.3
36	db/MOUSE/uniprobe_mouse.meme	UP00055_1	Hbp1_primary	HNNWTSAATGAATGDN	16	10	1.3e-007	CENTRIMO			http://the_brain.bwh.harvard.edu/uniprobe/details2.php?id=00055
37	db/EUKARYOTE/jolma2013.meme	YY1_full		NCCGCCATTRH	11	10	1.6e-007	CENTRIMO			http://floresta.eead.csic.es/footprintdb/index.php?db=HumanTF:1.0&motif=YY1_full
38	DREME	AGTSCTGG	DREME-5	AGTSCTGG	8	78	6.3e-007	DREME
39	db/MOUSE/uniprobe_mouse.meme	UP00084_2	Gmeb1_secondary	KGRBCRACGTYGTYHW	16	10	6.5e-007	CENTRIMO			http://the_brain.bwh.harvard.edu/uniprobe/details2.php?id=00084
40	db/MOUSE/uniprobe_mouse.meme	UP00090_1	Elf3_primary	DAHVMGGAARTWA	13	10	9.7e-007	CENTRIMO			http://the_brain.bwh.harvard.edu/uniprobe/details2.php?id=00090
41	db/MOUSE/uniprobe_mouse.meme	UP00059_2	Arid5a_secondary	NNYNMAATACGADWBVA	17	10	1.2e-006	CENTRIMO			http://the_brain.bwh.harvard.edu/uniprobe/details2.php?id=00059
42	db/MOUSE/uniprobe_mouse.meme	UP00009_1	Nr2f2_primary	NHBNAAAGGTCAHVNN	16	10	1.4e-006	CENTRIMO			http://the_brain.bwh.harvard.edu/uniprobe/details2.php?id=00009
43	db/EUKARYOTE/jolma2013.meme	NR2F1_full		GRGGTCAA	8	10	1.4e-006	CENTRIMO			http://floresta.eead.csic.es/footprintdb/index.php?db=HumanTF:1.0&motif=NR2F1_full
44	db/EUKARYOTE/jolma2013.meme	NR2F1_DBD_3		CARAGGTCAMVNG	13	10	1.5e-006	CENTRIMO			http://floresta.eead.csic.es/footprintdb/index.php?db=HumanTF:1.0&motif=NR2F1_DBD_3
45	db/JASPAR/JASPAR2018_CORE_vertebrates_non-redundant.meme	MA0017.2	NR2F1	CARAGGTCAMVNG	13	10	1.5e-006	CENTRIMO			http://jaspar2018.genereg.net/matrix/MA0017.2
46	db/MOUSE/uniprobe_mouse.meme	UP00069_1	Sox1_primary	HWDYAATTCAWTAHDK	16	10	1.5e-006	CENTRIMO			http://the_brain.bwh.harvard.edu/uniprobe/details2.php?id=00069
47	db/EUKARYOTE/jolma2013.meme	OTX2_DBD_2		YTAATCCB	8	10	3.0e-006	CENTRIMO			http://floresta.eead.csic.es/footprintdb/index.php?db=HumanTF:1.0&motif=OTX2_DBD_2
48	db/EUKARYOTE/jolma2013.meme	Otx1_DBD_2		HTAATCCB	8	10	3.0e-006	CENTRIMO			http://floresta.eead.csic.es/footprintdb/index.php?db=HumanTF:1.0&motif=Otx1_DBD_2
49	db/JASPAR/JASPAR2018_CORE_vertebrates_non-redundant.meme	MA0712.1	OTX2	YTAATCCB	8	10	3.0e-006	CENTRIMO			http://jaspar2018.genereg.net/matrix/MA0712.1
50	DREME	CCTGGAAC	DREME-6	CCTGGAAC	8	41	3.6e-006	DREME
51	db/MOUSE/uniprobe_mouse.meme	UP00099_2	Ascl2_secondary	BYVWCCCCDCCCNRBH	16	10	4.6e-006	CENTRIMO			http://the_brain.bwh.harvard.edu/uniprobe/details2.php?id=00099
52	db/EUKARYOTE/jolma2013.meme	KLF16_DBD		GMCACGCCCCC	11	10	4.7e-006	CENTRIMO			http://floresta.eead.csic.es/footprintdb/index.php?db=HumanTF:1.0&motif=KLF16_DBD
53	db/EUKARYOTE/jolma2013.meme	SP3_DBD		VCCACGCCCMC	11	10	4.7e-006	CENTRIMO			http://floresta.eead.csic.es/footprintdb/index.php?db=HumanTF:1.0&motif=SP3_DBD
54	db/JASPAR/JASPAR2018_CORE_vertebrates_non-redundant.meme	MA0079.3	SP1	GCCCCKCCCCC	11	10	4.7e-006	CENTRIMO			http://jaspar2018.genereg.net/matrix/MA0079.3
55	db/JASPAR/JASPAR2018_CORE_vertebrates_non-redundant.meme	MA0741.1	KLF16	GMCACGCCCCC	11	10	4.7e-006	CENTRIMO			http://jaspar2018.genereg.net/matrix/MA0741.1
56	db/JASPAR/JASPAR2018_CORE_vertebrates_non-redundant.meme	MA0746.1	SP3	VCCACGCCCMC	11	10	4.7e-006	CENTRIMO			http://jaspar2018.genereg.net/matrix/MA0746.1
57	db/MOUSE/uniprobe_mouse.meme	UP00000_2	Smad3_secondary	KHHNCCCCGCCAMYYYB	17	10	4.8e-006	CENTRIMO			http://the_brain.bwh.harvard.edu/uniprobe/details2.php?id=00000
58	db/EUKARYOTE/jolma2013.meme	EGR2_full		NHMCGCCCACGCAHH	15	10	5.5e-006	CENTRIMO			http://floresta.eead.csic.es/footprintdb/index.php?db=HumanTF:1.0&motif=EGR2_full
59	db/EUKARYOTE/jolma2013.meme	EGR1_DBD		HMCGCCCMCGCAHW	14	10	5.7e-006	CENTRIMO			http://floresta.eead.csic.es/footprintdb/index.php?db=HumanTF:1.0&motif=EGR1_DBD
60	db/MOUSE/uniprobe_mouse.meme	UP00054_2	Tcf7_secondary	MBKTATTANAAAHHN	15	10	5.8e-006	CENTRIMO			http://the_brain.bwh.harvard.edu/uniprobe/details2.php?id=00054
61	db/JASPAR/JASPAR2018_CORE_vertebrates_non-redundant.meme	MA0163.1	PLAG1	GGGGCCCWAGGGGG	14	10	7.0e-006	CENTRIMO			http://jaspar2018.genereg.net/matrix/MA0163.1
62	db/EUKARYOTE/jolma2013.meme	MLX_full		RTCACGTGAT	10	10	8.9e-006	CENTRIMO			http://floresta.eead.csic.es/footprintdb/index.php?db=HumanTF:1.0&motif=MLX_full
63	db/EUKARYOTE/jolma2013.meme	Mlx_DBD		RTCACGTGAY	10	10	8.9e-006	CENTRIMO			http://floresta.eead.csic.es/footprintdb/index.php?db=HumanTF:1.0&motif=Mlx_DBD
64	db/EUKARYOTE/jolma2013.meme	SREBF2_DBD		ATCACGTGAY	10	10	8.9e-006	CENTRIMO			http://floresta.eead.csic.es/footprintdb/index.php?db=HumanTF:1.0&motif=SREBF2_DBD
65	db/JASPAR/JASPAR2018_CORE_vertebrates_non-redundant.meme	MA0663.1	MLX	RTCACGTGAT	10	10	8.9e-006	CENTRIMO			http://jaspar2018.genereg.net/matrix/MA0663.1
66	db/EUKARYOTE/jolma2013.meme	HOXD12_DBD_4		GYAATAAAA	9	10	1.1e-005	CENTRIMO			http://floresta.eead.csic.es/footprintdb/index.php?db=HumanTF:1.0&motif=HOXD12_DBD_4
67	db/JASPAR/JASPAR2018_CORE_vertebrates_non-redundant.meme	MA0493.1	Klf1	RRCCACACCCW	11	10	1.2e-005	CENTRIMO			http://jaspar2018.genereg.net/matrix/MA0493.1
68	db/MOUSE/uniprobe_mouse.meme	UP00002_2	Sp4_secondary	BWWAGGCGTGKCYND	15	10	1.2e-005	CENTRIMO			http://the_brain.bwh.harvard.edu/uniprobe/details2.php?id=00002
69	DREME	CCCCRCCC	DREME-11	CCCCRCCC	8	83	1.2e-005	DREME	db/JASPAR/JASPAR2018_CORE_vertebrates_non-redundant.meme	MA0599.1 (KLF5)	http://jaspar2018.genereg.net/matrix/MA0599.1
70	db/JASPAR/JASPAR2018_CORE_vertebrates_non-redundant.meme	MA0599.1	KLF5	GCCCCDCCCH	10	10	1.2e-005	CENTRIMO			http://jaspar2018.genereg.net/matrix/MA0599.1
71	db/MOUSE/uniprobe_mouse.meme	UP00093_1	Klf7_primary	TNRRCCMCGCCCHYHD	16	10	1.3e-005	CENTRIMO			http://the_brain.bwh.harvard.edu/uniprobe/details2.php?id=00093
72	db/EUKARYOTE/jolma2013.meme	SP1_DBD		RCCMCRCCCMC	11	10	1.3e-005	CENTRIMO			http://floresta.eead.csic.es/footprintdb/index.php?db=HumanTF:1.0&motif=SP1_DBD
73	db/EUKARYOTE/jolma2013.meme	SP4_full		BWRGCCACGCCCMCTYH	17	10	1.3e-005	CENTRIMO			http://floresta.eead.csic.es/footprintdb/index.php?db=HumanTF:1.0&motif=SP4_full
74	db/JASPAR/JASPAR2018_CORE_vertebrates_non-redundant.meme	MA0685.1	SP4	BWRGCCACGCCCMCTYH	17	10	1.3e-005	CENTRIMO			http://jaspar2018.genereg.net/matrix/MA0685.1
75	db/EUKARYOTE/jolma2013.meme	SP8_DBD		RCCACGCCCMCY	12	10	1.3e-005	CENTRIMO			http://floresta.eead.csic.es/footprintdb/index.php?db=HumanTF:1.0&motif=SP8_DBD
76	db/JASPAR/JASPAR2018_CORE_vertebrates_non-redundant.meme	MA0747.1	SP8	RCCACGCCCMCY	12	10	1.3e-005	CENTRIMO			http://jaspar2018.genereg.net/matrix/MA0747.1
77	db/EUKARYOTE/jolma2013.meme	KLF14_DBD		KRCCACGCCCMCYT	14	10	1.3e-005	CENTRIMO			http://floresta.eead.csic.es/footprintdb/index.php?db=HumanTF:1.0&motif=KLF14_DBD
78	db/JASPAR/JASPAR2018_CORE_vertebrates_non-redundant.meme	MA0740.1	KLF14	KRCCACGCCCMCYT	14	10	1.3e-005	CENTRIMO			http://jaspar2018.genereg.net/matrix/MA0740.1
79	db/EUKARYOTE/jolma2013.meme	Klf12_DBD		GRCCACGCCCWHHWH	15	10	1.3e-005	CENTRIMO			http://floresta.eead.csic.es/footprintdb/index.php?db=HumanTF:1.0&motif=Klf12_DBD
80	db/JASPAR/JASPAR2018_CORE_vertebrates_non-redundant.meme	MA0742.1	Klf12	GRCCACGCCCWHHWH	15	10	1.3e-005	CENTRIMO			http://jaspar2018.genereg.net/matrix/MA0742.1
81	db/JASPAR/JASPAR2018_CORE_vertebrates_non-redundant.meme	MA0516.1	SP2	GYCCCGCCYCYBSSS	15	10	1.4e-005	CENTRIMO			http://jaspar2018.genereg.net/matrix/MA0516.1
82	db/EUKARYOTE/jolma2013.meme	CLOCK_DBD		AACACGTGTH	10	10	1.6e-005	CENTRIMO			http://floresta.eead.csic.es/footprintdb/index.php?db=HumanTF:1.0&motif=CLOCK_DBD
83	db/JASPAR/JASPAR2018_CORE_vertebrates_non-redundant.meme	MA0819.1	CLOCK	AACACGTGTH	10	10	1.6e-005	CENTRIMO			http://jaspar2018.genereg.net/matrix/MA0819.1
84	db/JASPAR/JASPAR2018_CORE_vertebrates_non-redundant.meme	MA0825.1	MNT	RVCACGTGMH	10	10	1.6e-005	CENTRIMO			http://jaspar2018.genereg.net/matrix/MA0825.1
85	db/EUKARYOTE/jolma2013.meme	GRHL1_full		AAAACCGGTTTD	12	10	1.7e-005	CENTRIMO			http://floresta.eead.csic.es/footprintdb/index.php?db=HumanTF:1.0&motif=GRHL1_full
86	db/JASPAR/JASPAR2018_CORE_vertebrates_non-redundant.meme	MA0647.1	GRHL1	AAAACCGGTTTD	12	10	1.7e-005	CENTRIMO			http://jaspar2018.genereg.net/matrix/MA0647.1
87	db/EUKARYOTE/jolma2013.meme	FOXO1_DBD_2		GTAAACATGTTTAC	14	10	1.7e-005	CENTRIMO			http://floresta.eead.csic.es/footprintdb/index.php?db=HumanTF:1.0&motif=FOXO1_DBD_2
88	db/EUKARYOTE/jolma2013.meme	FOXO3_full_1		GTAAACATGTTTAC	14	10	1.7e-005	CENTRIMO			http://floresta.eead.csic.es/footprintdb/index.php?db=HumanTF:1.0&motif=FOXO3_full_1
89	db/EUKARYOTE/jolma2013.meme	FOXO4_DBD_1		GTMAACATGTTTAC	14	10	1.7e-005	CENTRIMO			http://floresta.eead.csic.es/footprintdb/index.php?db=HumanTF:1.0&motif=FOXO4_DBD_1
90	db/EUKARYOTE/jolma2013.meme	FOXO6_DBD_1		GTAAACATGTTTAC	14	10	1.7e-005	CENTRIMO			http://floresta.eead.csic.es/footprintdb/index.php?db=HumanTF:1.0&motif=FOXO6_DBD_1
91	db/MOUSE/uniprobe_mouse.meme	UP00002_1	Sp4_primary	BDHMMCGCCCCCTYNNB	17	10	3.9e-005	CENTRIMO			http://the_brain.bwh.harvard.edu/uniprobe/details2.php?id=00002
92	db/JASPAR/JASPAR2018_CORE_vertebrates_non-redundant.meme	MA0732.1	EGR3	HHMCGCCCACGCAHH	15	10	4.1e-005	CENTRIMO			http://jaspar2018.genereg.net/matrix/MA0732.1
93	db/MOUSE/uniprobe_mouse.meme	UP00007_1	Egr1_primary	NCCGCCCCCGCAYK	14	10	4.2e-005	CENTRIMO			http://the_brain.bwh.harvard.edu/uniprobe/details2.php?id=00007
94	db/EUKARYOTE/jolma2013.meme	EGR4_DBD_1		NHMCGCCCACGCAHWT	16	10	4.2e-005	CENTRIMO			http://floresta.eead.csic.es/footprintdb/index.php?db=HumanTF:1.0&motif=EGR4_DBD_1
95	db/EUKARYOTE/jolma2013.meme	Egr1_mouse_DBD_mutant_DBD		HHMCGCCCMCTCAMWH	16	10	4.2e-005	CENTRIMO			http://floresta.eead.csic.es/footprintdb/index.php?db=HumanTF:1.0&motif=Egr1_mouse_DBD_mutant_DBD
96	db/JASPAR/JASPAR2018_CORE_vertebrates_non-redundant.meme	MA0733.1	EGR4	NHMCGCCCACGCAHWT	16	10	4.2e-005	CENTRIMO			http://jaspar2018.genereg.net/matrix/MA0733.1
97	db/MOUSE/uniprobe_mouse.meme	UP00024_1	Glis2_primary	YWHNGACCCCCCABRD	16	10	4.2e-005	CENTRIMO			http://the_brain.bwh.harvard.edu/uniprobe/details2.php?id=00024
98	db/MOUSE/uniprobe_mouse.meme	UP00022_1	Zfp740_primary	YSNCCCCCCCCMHNYN	16	10	4.2e-005	CENTRIMO			http://the_brain.bwh.harvard.edu/uniprobe/details2.php?id=00022
99	db/EUKARYOTE/jolma2013.meme	ZNF740_DBD		MCCCCCCCAC	10	10	4.3e-005	CENTRIMO			http://floresta.eead.csic.es/footprintdb/index.php?db=HumanTF:1.0&motif=ZNF740_DBD
100	db/EUKARYOTE/jolma2013.meme	ZNF740_full		CCCCCCCCAC	10	10	4.3e-005	CENTRIMO			http://floresta.eead.csic.es/footprintdb/index.php?db=HumanTF:1.0&motif=ZNF740_full
101	db/EUKARYOTE/jolma2013.meme	Zfp740_DBD		VCCCCCCCAC	10	10	4.3e-005	CENTRIMO			http://floresta.eead.csic.es/footprintdb/index.php?db=HumanTF:1.0&motif=Zfp740_DBD
102	db/JASPAR/JASPAR2018_CORE_vertebrates_non-redundant.meme	MA0753.1	ZNF740	MCCCCCCCAC	10	10	4.3e-005	CENTRIMO			http://jaspar2018.genereg.net/matrix/MA0753.1
103	db/EUKARYOTE/jolma2013.meme	Zic3_DBD		GACCCCCYGCTGYGH	15	10	4.8e-005	CENTRIMO			http://floresta.eead.csic.es/footprintdb/index.php?db=HumanTF:1.0&motif=Zic3_DBD
104	db/MOUSE/uniprobe_mouse.meme	UP00070_2	Gcm1_secondary	DKSNNATAGGGGRSRMB	17	10	4.9e-005	CENTRIMO			http://the_brain.bwh.harvard.edu/uniprobe/details2.php?id=00070
105	db/JASPAR/JASPAR2018_CORE_vertebrates_non-redundant.meme	MA0158.1	HOXA5	CDBWAATK	8	10	4.9e-005	CENTRIMO			http://jaspar2018.genereg.net/matrix/MA0158.1
106	db/MOUSE/uniprobe_mouse.meme	UP00040_2	Irf5_secondary	BWNAYCGAGARTTBN	15	10	6.2e-005	CENTRIMO			http://the_brain.bwh.harvard.edu/uniprobe/details2.php?id=00040
107	db/JASPAR/JASPAR2018_CORE_vertebrates_non-redundant.meme	MA0119.1	NFIC::TLX1	TGGCASSRWGCCAA	14	10	6.8e-005	CENTRIMO			http://jaspar2018.genereg.net/matrix/MA0119.1
108	db/EUKARYOTE/jolma2013.meme	NFIX_full_4		YTGGCAHNDTGCCAA	15	10	7.0e-005	CENTRIMO			http://floresta.eead.csic.es/footprintdb/index.php?db=HumanTF:1.0&motif=NFIX_full_4
109	db/EUKARYOTE/jolma2013.meme	HEY2_DBD		GRCACGTGCC	10	10	7.1e-005	CENTRIMO			http://floresta.eead.csic.es/footprintdb/index.php?db=HumanTF:1.0&motif=HEY2_DBD
110	db/JASPAR/JASPAR2018_CORE_vertebrates_non-redundant.meme	MA0147.3	MYC	NNCCACGTGCNB	12	10	7.1e-005	CENTRIMO			http://jaspar2018.genereg.net/matrix/MA0147.3
111	db/MOUSE/uniprobe_mouse.meme	UP00093_2	Klf7_secondary	VRNBATACGCCCHANHN	17	10	8.9e-005	CENTRIMO			http://the_brain.bwh.harvard.edu/uniprobe/details2.php?id=00093
112	db/EUKARYOTE/jolma2013.meme	ZBTB7A_DBD		BGCGACCACCGA	12	10	9.7e-005	CENTRIMO			http://floresta.eead.csic.es/footprintdb/index.php?db=HumanTF:1.0&motif=ZBTB7A_DBD
113	DREME	GTGTGTGY	DREME-7	GTGTGTGY	8	207	1.0e-004	DREME	db/MOUSE/uniprobe_mouse.meme	UP00042_2 (Gm397_secondary)	http://the_brain.bwh.harvard.edu/uniprobe/details2.php?id=00042
114	db/JASPAR/JASPAR2018_CORE_vertebrates_non-redundant.meme	MA1102.1	CTCFL	CRSCAGGGGGCRSB	14	10	1.0e-004	CENTRIMO			http://jaspar2018.genereg.net/matrix/MA1102.1
115	db/EUKARYOTE/jolma2013.meme	TFAP2A_DBD_1		YGCCCBVRGGCR	12	10	1.1e-004	CENTRIMO			http://floresta.eead.csic.es/footprintdb/index.php?db=HumanTF:1.0&motif=TFAP2A_DBD_1
116	db/EUKARYOTE/jolma2013.meme	TFAP2A_DBD_5		TGCCCBVRGGCA	12	10	1.1e-004	CENTRIMO			http://floresta.eead.csic.es/footprintdb/index.php?db=HumanTF:1.0&motif=TFAP2A_DBD_5
117	db/EUKARYOTE/jolma2013.meme	TFAP2B_DBD_1		YGCCCBVRGGCA	12	10	1.1e-004	CENTRIMO			http://floresta.eead.csic.es/footprintdb/index.php?db=HumanTF:1.0&motif=TFAP2B_DBD_1
118	db/EUKARYOTE/jolma2013.meme	TFAP2C_DBD_1		YGCCYBVRGGCA	12	10	1.1e-004	CENTRIMO			http://floresta.eead.csic.es/footprintdb/index.php?db=HumanTF:1.0&motif=TFAP2C_DBD_1
119	db/EUKARYOTE/jolma2013.meme	TFAP2C_full_1		HGCCCBVRGGCA	12	10	1.1e-004	CENTRIMO			http://floresta.eead.csic.es/footprintdb/index.php?db=HumanTF:1.0&motif=TFAP2C_full_1
120	db/EUKARYOTE/jolma2013.meme	Tcfap2a_DBD_1		TGCCCYVRGGCA	12	10	1.1e-004	CENTRIMO			http://floresta.eead.csic.es/footprintdb/index.php?db=HumanTF:1.0&motif=Tcfap2a_DBD_1
121	db/JASPAR/JASPAR2018_CORE_vertebrates_non-redundant.meme	MA0810.1	TFAP2A(var.2)	YGCCCBVRGGCR	12	10	1.1e-004	CENTRIMO			http://jaspar2018.genereg.net/matrix/MA0810.1
122	db/JASPAR/JASPAR2018_CORE_vertebrates_non-redundant.meme	MA0811.1	TFAP2B	YGCCCBVRGGCA	12	10	1.1e-004	CENTRIMO			http://jaspar2018.genereg.net/matrix/MA0811.1
123	db/JASPAR/JASPAR2018_CORE_vertebrates_non-redundant.meme	MA0524.2	TFAP2C	YGCCYBVRGGCA	12	10	1.1e-004	CENTRIMO			http://jaspar2018.genereg.net/matrix/MA0524.2
124	db/MOUSE/uniprobe_mouse.meme	UP00005_2	Tcfap2a_secondary	YHRCCYBWGGKCWB	14	10	1.1e-004	CENTRIMO			http://the_brain.bwh.harvard.edu/uniprobe/details2.php?id=00005
125	db/MOUSE/uniprobe_mouse.meme	UP00087_2	Tcfap2c_secondary	NYGCCCDAGGGCWD	14	10	1.1e-004	CENTRIMO			http://the_brain.bwh.harvard.edu/uniprobe/details2.php?id=00087
126	db/MOUSE/uniprobe_mouse.meme	UP00028_1	Tcfap2e_primary	WNHGCCTSAGGCDAN	15	10	1.1e-004	CENTRIMO			http://the_brain.bwh.harvard.edu/uniprobe/details2.php?id=00028
127	db/EUKARYOTE/jolma2013.meme	THRB_DBD_3		DTGACCTYANWTRAGGTCAC	20	10	1.2e-004	CENTRIMO			http://floresta.eead.csic.es/footprintdb/index.php?db=HumanTF:1.0&motif=THRB_DBD_3
128	db/JASPAR/JASPAR2018_CORE_vertebrates_non-redundant.meme	MA0609.1	Crem	NATGACGTMA	10	10	1.6e-004	CENTRIMO			http://jaspar2018.genereg.net/matrix/MA0609.1
129	db/MOUSE/uniprobe_mouse.meme	UP00147_1	Nkx2-6_3437.1	NRADCCACTTAAVWTT	16	10	1.7e-004	CENTRIMO			http://the_brain.bwh.harvard.edu/uniprobe/details2.php?id=00147
130	db/MOUSE/uniprobe_mouse.meme	UP00165_1	Titf1_1722.2	YVAGCCACTTGAMHTT	16	10	1.7e-004	CENTRIMO			http://the_brain.bwh.harvard.edu/uniprobe/details2.php?id=00165
131	DREME	GAGCCABC	DREME-8	GAGCCABC	8	89	2.6e-004	DREME	db/JASPAR/JASPAR2018_CORE_vertebrates_non-redundant.meme	MA0099.3 (FOS::JUN)	http://jaspar2018.genereg.net/matrix/MA0099.3
132	DREME	GGCTGGM	DREME-9	GGCTGGM	7	170	2.7e-004	DREME	db/JASPAR/JASPAR2018_CORE_vertebrates_non-redundant.meme	MA1121.1 (TEAD2)	http://jaspar2018.genereg.net/matrix/MA1121.1
133	db/EUKARYOTE/jolma2013.meme	EGR3_DBD		HHMCGCCCACGCAHH	15	10	3.7e-004	CENTRIMO			http://floresta.eead.csic.es/footprintdb/index.php?db=HumanTF:1.0&motif=EGR3_DBD
134	db/EUKARYOTE/jolma2013.meme	EGR1_full		HACGCCCACGCAHW	14	10	3.7e-004	CENTRIMO			http://floresta.eead.csic.es/footprintdb/index.php?db=HumanTF:1.0&motif=EGR1_full
135	db/JASPAR/JASPAR2018_CORE_vertebrates_non-redundant.meme	MA0162.3	EGR1	HACGCCCACGCAHW	14	10	3.7e-004	CENTRIMO			http://jaspar2018.genereg.net/matrix/MA0162.3
136	db/EUKARYOTE/jolma2013.meme	Egr3_DBD		HACGCCCACGCAHWH	15	10	3.8e-004	CENTRIMO			http://floresta.eead.csic.es/footprintdb/index.php?db=HumanTF:1.0&motif=Egr3_DBD
137	db/EUKARYOTE/jolma2013.meme	TFCP2_full_2		ACCGGTTYAAACYGGT	16	10	5.7e-004	CENTRIMO			http://floresta.eead.csic.es/footprintdb/index.php?db=HumanTF:1.0&motif=TFCP2_full_2
138	db/MOUSE/uniprobe_mouse.meme	UP00053_2	Rxra_secondary	KCRCRWAGKTYRNDHN	16	10	6.7e-004	CENTRIMO			http://the_brain.bwh.harvard.edu/uniprobe/details2.php?id=00053
139	DREME	CAGAA	DREME-10	CAGAA	5	791	9.6e-004	DREME
140	DREME	CYGGGTCC	DREME-16	CYGGGTCC	8	29	1.0e-003	DREME	db/MOUSE/uniprobe_mouse.meme	UP00015_1 (Ehf_primary)	http://the_brain.bwh.harvard.edu/uniprobe/details2.php?id=00015
141	db/EUKARYOTE/jolma2013.meme	FOXJ2_DBD_2		RTAAACAA	8	10	1.1e-003	CENTRIMO			http://floresta.eead.csic.es/footprintdb/index.php?db=HumanTF:1.0&motif=FOXJ2_DBD_2
142	db/EUKARYOTE/jolma2013.meme	FOXO1_DBD_1		GTAAACAW	8	10	1.1e-003	CENTRIMO			http://floresta.eead.csic.es/footprintdb/index.php?db=HumanTF:1.0&motif=FOXO1_DBD_1
143	db/EUKARYOTE/jolma2013.meme	Foxj3_DBD_3		RTAAACAA	8	10	1.1e-003	CENTRIMO			http://floresta.eead.csic.es/footprintdb/index.php?db=HumanTF:1.0&motif=Foxj3_DBD_3
144	db/JASPAR/JASPAR2018_CORE_vertebrates_non-redundant.meme	MA0613.1	FOXG1	RTAAACAW	8	10	1.1e-003	CENTRIMO			http://jaspar2018.genereg.net/matrix/MA0613.1
145	db/JASPAR/JASPAR2018_CORE_vertebrates_non-redundant.meme	MA0614.1	Foxj2	RTAAACAA	8	10	1.1e-003	CENTRIMO			http://jaspar2018.genereg.net/matrix/MA0614.1
146	db/EUKARYOTE/jolma2013.meme	FOXD2_DBD_2		GTAAACA	7	10	1.1e-003	CENTRIMO			http://floresta.eead.csic.es/footprintdb/index.php?db=HumanTF:1.0&motif=FOXD2_DBD_2
147	db/EUKARYOTE/jolma2013.meme	FOXL1_full_1		RTAAACA	7	10	1.1e-003	CENTRIMO			http://floresta.eead.csic.es/footprintdb/index.php?db=HumanTF:1.0&motif=FOXL1_full_1
148	db/EUKARYOTE/jolma2013.meme	FOXO4_DBD_2		GTAAACA	7	10	1.1e-003	CENTRIMO			http://floresta.eead.csic.es/footprintdb/index.php?db=HumanTF:1.0&motif=FOXO4_DBD_2
149	db/EUKARYOTE/jolma2013.meme	FOXO6_DBD_2		GTAAACA	7	10	1.1e-003	CENTRIMO			http://floresta.eead.csic.es/footprintdb/index.php?db=HumanTF:1.0&motif=FOXO6_DBD_2
150	db/EUKARYOTE/jolma2013.meme	FOXP3_DBD		RTAAACA	7	10	1.1e-003	CENTRIMO			http://floresta.eead.csic.es/footprintdb/index.php?db=HumanTF:1.0&motif=FOXP3_DBD
151	db/EUKARYOTE/jolma2013.meme	Foxc1_DBD_2		RTAAACA	7	10	1.1e-003	CENTRIMO			http://floresta.eead.csic.es/footprintdb/index.php?db=HumanTF:1.0&motif=Foxc1_DBD_2
152	db/EUKARYOTE/jolma2013.meme	Foxg1_DBD_3		GTAAACA	7	10	1.1e-003	CENTRIMO			http://floresta.eead.csic.es/footprintdb/index.php?db=HumanTF:1.0&motif=Foxg1_DBD_3
153	db/EUKARYOTE/jolma2013.meme	Foxk1_DBD_2		RTAAACA	7	10	1.1e-003	CENTRIMO			http://floresta.eead.csic.es/footprintdb/index.php?db=HumanTF:1.0&motif=Foxk1_DBD_2
154	db/JASPAR/JASPAR2018_CORE_vertebrates_non-redundant.meme	MA0033.2	FOXL1	RTAAACA	7	10	1.1e-003	CENTRIMO			http://jaspar2018.genereg.net/matrix/MA0033.2
155	db/JASPAR/JASPAR2018_CORE_vertebrates_non-redundant.meme	MA0847.1	FOXD2	GTAAACA	7	10	1.1e-003	CENTRIMO			http://jaspar2018.genereg.net/matrix/MA0847.1
156	db/JASPAR/JASPAR2018_CORE_vertebrates_non-redundant.meme	MA0848.1	FOXO4	GTAAACA	7	10	1.1e-003	CENTRIMO			http://jaspar2018.genereg.net/matrix/MA0848.1
157	db/JASPAR/JASPAR2018_CORE_vertebrates_non-redundant.meme	MA0849.1	FOXO6	GTAAACA	7	10	1.1e-003	CENTRIMO			http://jaspar2018.genereg.net/matrix/MA0849.1
158	db/JASPAR/JASPAR2018_CORE_vertebrates_non-redundant.meme	MA0850.1	FOXP3	RTAAACA	7	10	1.1e-003	CENTRIMO			http://jaspar2018.genereg.net/matrix/MA0850.1
159	db/EUKARYOTE/jolma2013.meme	RARG_full_3		RAGGTCAHBWRAGGTCA	17	10	1.5e-003	CENTRIMO			http://floresta.eead.csic.es/footprintdb/index.php?db=HumanTF:1.0&motif=RARG_full_3
160	db/EUKARYOTE/jolma2013.meme	RXRA_full_2		RRGGTCATGACCYY	14	10	1.6e-003	CENTRIMO			http://floresta.eead.csic.es/footprintdb/index.php?db=HumanTF:1.0&motif=RXRA_full_2
161	db/EUKARYOTE/jolma2013.meme	GCM1_full_2		BATGCGGGTAC	11	10	1.6e-003	CENTRIMO			http://floresta.eead.csic.es/footprintdb/index.php?db=HumanTF:1.0&motif=GCM1_full_2
162	db/JASPAR/JASPAR2018_CORE_vertebrates_non-redundant.meme	MA0646.1	GCM1	BATGCGGGTAC	11	10	1.6e-003	CENTRIMO			http://jaspar2018.genereg.net/matrix/MA0646.1
163	db/JASPAR/JASPAR2018_CORE_vertebrates_non-redundant.meme	MA0597.1	THAP1	YTGCCCDBA	9	10	1.6e-003	CENTRIMO			http://jaspar2018.genereg.net/matrix/MA0597.1
164	db/EUKARYOTE/jolma2013.meme	ESRRB_DBD		TCAAGGTCAWW	11	10	1.7e-003	CENTRIMO			http://floresta.eead.csic.es/footprintdb/index.php?db=HumanTF:1.0&motif=ESRRB_DBD
165	db/JASPAR/JASPAR2018_CORE_vertebrates_non-redundant.meme	MA0141.3	ESRRB	TCAAGGTCAWW	11	10	1.7e-003	CENTRIMO			http://jaspar2018.genereg.net/matrix/MA0141.3
166	db/JASPAR/JASPAR2018_CORE_vertebrates_non-redundant.meme	MA1111.1	NR2F2	NAAAGGTCANR	11	10	1.7e-003	CENTRIMO			http://jaspar2018.genereg.net/matrix/MA1111.1
167	db/MOUSE/uniprobe_mouse.meme	UP00079_1	Esrra_primary	NMNYCAAGGTCAHNNNN	17	10	1.8e-003	CENTRIMO			http://the_brain.bwh.harvard.edu/uniprobe/details2.php?id=00079
168	db/EUKARYOTE/jolma2013.meme	ESRRG_full_3		TCAAGGTCAH	10	10	1.8e-003	CENTRIMO			http://floresta.eead.csic.es/footprintdb/index.php?db=HumanTF:1.0&motif=ESRRG_full_3
169	db/JASPAR/JASPAR2018_CORE_vertebrates_non-redundant.meme	MA0643.1	Esrrg	TCAAGGTCAH	10	10	1.8e-003	CENTRIMO			http://jaspar2018.genereg.net/matrix/MA0643.1
170	db/JASPAR/JASPAR2018_CORE_vertebrates_non-redundant.meme	MA1112.1	NR4A1	NAAAGGTCAN	10	10	1.8e-003	CENTRIMO			http://jaspar2018.genereg.net/matrix/MA1112.1
171	db/EUKARYOTE/jolma2013.meme	ESRRA_DBD_1		BTCAAGGTCAH	11	10	1.8e-003	CENTRIMO			http://floresta.eead.csic.es/footprintdb/index.php?db=HumanTF:1.0&motif=ESRRA_DBD_1
172	db/EUKARYOTE/jolma2013.meme	ESRRA_DBD_4		BTCAAGGTCAH	11	10	1.8e-003	CENTRIMO			http://floresta.eead.csic.es/footprintdb/index.php?db=HumanTF:1.0&motif=ESRRA_DBD_4
173	db/EUKARYOTE/jolma2013.meme	Esrra_DBD_2		TTCAAGGTCAT	11	10	1.8e-003	CENTRIMO			http://floresta.eead.csic.es/footprintdb/index.php?db=HumanTF:1.0&motif=Esrra_DBD_2
174	db/JASPAR/JASPAR2018_CORE_vertebrates_non-redundant.meme	MA0592.2	Esrra	TTCAAGGTCAT	11	10	1.8e-003	CENTRIMO			http://jaspar2018.genereg.net/matrix/MA0592.2
175	db/JASPAR/JASPAR2018_CORE_vertebrates_non-redundant.meme	MA0071.1	RORA	AWMWAGGTCA	10	10	1.8e-003	CENTRIMO			http://jaspar2018.genereg.net/matrix/MA0071.1
176	db/EUKARYOTE/jolma2013.meme	NR4A2_full_3		TTTAAAGGTCA	11	10	1.8e-003	CENTRIMO			http://floresta.eead.csic.es/footprintdb/index.php?db=HumanTF:1.0&motif=NR4A2_full_3
177	db/JASPAR/JASPAR2018_CORE_vertebrates_non-redundant.meme	MA0505.1	Nr5a2	RAGTTCAAGGYCAGS	15	10	1.9e-003	CENTRIMO			http://jaspar2018.genereg.net/matrix/MA0505.1
178	DREME	TACATW	DREME-12	TACATW	6	300	1.9e-003	DREME	db/EUKARYOTE/jolma2013.meme	FOXB1_DBD_3	http://floresta.eead.csic.es/footprintdb/index.php?db=HumanTF:1.0&motif=FOXB1_DBD_3
179	db/EUKARYOTE/jolma2013.meme	NR2F1_DBD_1		RRGGTCAAAGGTCAH	15	10	1.9e-003	CENTRIMO			http://floresta.eead.csic.es/footprintdb/index.php?db=HumanTF:1.0&motif=NR2F1_DBD_1
180	db/EUKARYOTE/jolma2013.meme	NR2F6_full		RRGGTCAAAGGTCA	14	10	1.9e-003	CENTRIMO			http://floresta.eead.csic.es/footprintdb/index.php?db=HumanTF:1.0&motif=NR2F6_full
181	db/EUKARYOTE/jolma2013.meme	RXRA_full_1		GRGGTCAAAGGTCA	14	10	1.9e-003	CENTRIMO			http://floresta.eead.csic.es/footprintdb/index.php?db=HumanTF:1.0&motif=RXRA_full_1
182	db/EUKARYOTE/jolma2013.meme	Rxra_DBD_1		RRGGTCAAAGGTCA	14	10	1.9e-003	CENTRIMO			http://floresta.eead.csic.es/footprintdb/index.php?db=HumanTF:1.0&motif=Rxra_DBD_1
183	db/JASPAR/JASPAR2018_CORE_vertebrates_non-redundant.meme	MA0677.1	Nr2f6	RRGGTCAAAGGTCA	14	10	1.9e-003	CENTRIMO			http://jaspar2018.genereg.net/matrix/MA0677.1
184	DREME	CCACGYG	DREME-13	CCACGYG	7	35	2.2e-003	DREME	db/JASPAR/JASPAR2018_CORE_vertebrates_non-redundant.meme	MA0059.1 (MAX::MYC)	http://jaspar2018.genereg.net/matrix/MA0059.1
185	db/JASPAR/JASPAR2018_CORE_vertebrates_non-redundant.meme	MA0159.1	RARA::RXRA	RGKTCANVGRSAGGTCA	17	10	2.4e-003	CENTRIMO			http://jaspar2018.genereg.net/matrix/MA0159.1
186	db/EUKARYOTE/jolma2013.meme	ESRRG_full_1		AAGGTCAYYTSAAGGTCA	18	10	3.4e-003	CENTRIMO			http://floresta.eead.csic.es/footprintdb/index.php?db=HumanTF:1.0&motif=ESRRG_full_1
187	db/EUKARYOTE/jolma2013.meme	ESRRA_DBD_3		CAAGGTCAHHYSAAGGTCA	19	10	3.5e-003	CENTRIMO			http://floresta.eead.csic.es/footprintdb/index.php?db=HumanTF:1.0&motif=ESRRA_DBD_3
188	db/EUKARYOTE/jolma2013.meme	ESRRA_DBD_6		CAAGGTCAHNTSAAGGTCA	19	10	3.5e-003	CENTRIMO			http://floresta.eead.csic.es/footprintdb/index.php?db=HumanTF:1.0&motif=ESRRA_DBD_6
189	db/EUKARYOTE/jolma2013.meme	NR2E1_full_2		AAGTCAAWAAGTCA	14	10	4.0e-003	CENTRIMO			http://floresta.eead.csic.es/footprintdb/index.php?db=HumanTF:1.0&motif=NR2E1_full_2
190	db/EUKARYOTE/jolma2013.meme	Nr2e1_DBD_2		AAGTCAADAAGTCA	14	10	4.0e-003	CENTRIMO			http://floresta.eead.csic.es/footprintdb/index.php?db=HumanTF:1.0&motif=Nr2e1_DBD_2
191	DREME	AGWCAGGG	DREME-14	AGWCAGGG	8	60	4.0e-003	DREME
192	db/MOUSE/uniprobe_mouse.meme	UP00032_2	Gata3_secondary	YTHNVYWGATNBTATCDVBNHH	22	10	8.1e-003	CENTRIMO			http://the_brain.bwh.harvard.edu/uniprobe/details2.php?id=00032
193	db/JASPAR/JASPAR2018_CORE_vertebrates_non-redundant.meme	MA0831.2	TFE3	CACGTGAY	8	10	8.3e-003	CENTRIMO			http://jaspar2018.genereg.net/matrix/MA0831.2
194	db/JASPAR/JASPAR2018_CORE_vertebrates_non-redundant.meme	MA0603.1	Arntl	NGTCACGTGH	10	10	8.3e-003	CENTRIMO			http://jaspar2018.genereg.net/matrix/MA0603.1
195	db/JASPAR/JASPAR2018_CORE_vertebrates_non-redundant.meme	MA0093.2	USF1	VYCAYGTGACC	11	10	8.4e-003	CENTRIMO			http://jaspar2018.genereg.net/matrix/MA0093.2
196	db/EUKARYOTE/jolma2013.meme	MLXIPL_full		RTCACGTGAT	10	10	8.5e-003	CENTRIMO			http://floresta.eead.csic.es/footprintdb/index.php?db=HumanTF:1.0&motif=MLXIPL_full
197	db/EUKARYOTE/jolma2013.meme	TFEB_full		RYCACGTGAC	10	10	8.5e-003	CENTRIMO			http://floresta.eead.csic.es/footprintdb/index.php?db=HumanTF:1.0&motif=TFEB_full
198	db/EUKARYOTE/jolma2013.meme	TFEC_DBD		RTCACRTGAB	10	10	8.5e-003	CENTRIMO			http://floresta.eead.csic.es/footprintdb/index.php?db=HumanTF:1.0&motif=TFEC_DBD
199	db/EUKARYOTE/jolma2013.meme	USF1_DBD		RHCACGTGAY	10	10	8.5e-003	CENTRIMO			http://floresta.eead.csic.es/footprintdb/index.php?db=HumanTF:1.0&motif=USF1_DBD
200	db/JASPAR/JASPAR2018_CORE_vertebrates_non-redundant.meme	MA0664.1	MLXIPL	RTCACGTGAT	10	10	8.5e-003	CENTRIMO			http://jaspar2018.genereg.net/matrix/MA0664.1
201	db/JASPAR/JASPAR2018_CORE_vertebrates_non-redundant.meme	MA0692.1	TFEB	RYCACGTGAC	10	10	8.5e-003	CENTRIMO			http://jaspar2018.genereg.net/matrix/MA0692.1
202	db/JASPAR/JASPAR2018_CORE_vertebrates_non-redundant.meme	MA0871.1	TFEC	RTCACRTGAB	10	10	8.5e-003	CENTRIMO			http://jaspar2018.genereg.net/matrix/MA0871.1
203	db/EUKARYOTE/jolma2013.meme	MEIS3_DBD_2		TGACAGSTGTCA	12	10	8.6e-003	CENTRIMO			http://floresta.eead.csic.es/footprintdb/index.php?db=HumanTF:1.0&motif=MEIS3_DBD_2
204	db/EUKARYOTE/jolma2013.meme	Meis2_DBD_2		TGACAGSTGTCA	12	10	8.6e-003	CENTRIMO			http://floresta.eead.csic.es/footprintdb/index.php?db=HumanTF:1.0&motif=Meis2_DBD_2
205	db/EUKARYOTE/jolma2013.meme	TGIF2_DBD		TGACAGSTGTCA	12	10	8.6e-003	CENTRIMO			http://floresta.eead.csic.es/footprintdb/index.php?db=HumanTF:1.0&motif=TGIF2_DBD
206	db/JASPAR/JASPAR2018_CORE_vertebrates_non-redundant.meme	MA0797.1	TGIF2	TGACAGSTGTCA	12	10	8.6e-003	CENTRIMO			http://jaspar2018.genereg.net/matrix/MA0797.1
207	db/MOUSE/uniprobe_mouse.meme	UP00060_2	Max_secondary	BYGNCACGCGACDD	14	10	8.6e-003	CENTRIMO			http://the_brain.bwh.harvard.edu/uniprobe/details2.php?id=00060
208	db/JASPAR/JASPAR2018_CORE_vertebrates_non-redundant.meme	MA0620.2	MITF	NNDRGTCACGTGACYHNN	18	10	8.6e-003	CENTRIMO			http://jaspar2018.genereg.net/matrix/MA0620.2
209	db/EUKARYOTE/jolma2013.meme	HOMEZ_DBD		AAAACGATTAWA	12	10	8.8e-003	CENTRIMO			http://floresta.eead.csic.es/footprintdb/index.php?db=HumanTF:1.0&motif=HOMEZ_DBD
210	db/MOUSE/uniprobe_mouse.meme	UP00114_1	Homez_1063.2	AWWWMATCGTTTTYADN	17	10	9.2e-003	CENTRIMO			http://the_brain.bwh.harvard.edu/uniprobe/details2.php?id=00114
211	db/EUKARYOTE/jolma2013.meme	HOXD12_DBD_2		RGTCGTAAAAH	11	10	1.0e-002	CENTRIMO			http://floresta.eead.csic.es/footprintdb/index.php?db=HumanTF:1.0&motif=HOXD12_DBD_2
212	DREME	ATGRGATC	DREME-17	ATGRGATC	8	34	1.1e-002	DREME
213	db/EUKARYOTE/jolma2013.meme	T_full		TCACACMTAKGTGTGA	16	10	1.2e-002	CENTRIMO			http://floresta.eead.csic.es/footprintdb/index.php?db=HumanTF:1.0&motif=T_full
214	db/JASPAR/JASPAR2018_CORE_vertebrates_non-redundant.meme	MA0009.2	T	TCACACMTAKGTGTGA	16	10	1.2e-002	CENTRIMO			http://jaspar2018.genereg.net/matrix/MA0009.2
215	db/EUKARYOTE/jolma2013.meme	TBX19_DBD		DTTMRCACMTAGGTGTGAAW	20	10	1.2e-002	CENTRIMO			http://floresta.eead.csic.es/footprintdb/index.php?db=HumanTF:1.0&motif=TBX19_DBD
216	db/JASPAR/JASPAR2018_CORE_vertebrates_non-redundant.meme	MA0804.1	TBX19	DTTMRCACMTAGGTGTGAAW	20	10	1.2e-002	CENTRIMO			http://jaspar2018.genereg.net/matrix/MA0804.1
217	db/MOUSE/uniprobe_mouse.meme	UP00100_2	Gata6_secondary	GSBNCGATATCGSMGYN	17	10	1.2e-002	CENTRIMO			http://the_brain.bwh.harvard.edu/uniprobe/details2.php?id=00100
218	db/JASPAR/JASPAR2018_CORE_vertebrates_non-redundant.meme	MA0500.1	Myog	RRCAGCTGSNV	11	10	1.2e-002	CENTRIMO			http://jaspar2018.genereg.net/matrix/MA0500.1
219	db/JASPAR/JASPAR2018_CORE_vertebrates_non-redundant.meme	MA0521.1	Tcf12	RACAGCTGSNV	11	10	1.2e-002	CENTRIMO			http://jaspar2018.genereg.net/matrix/MA0521.1
220	db/EUKARYOTE/jolma2013.meme	ZNF238_full		NATCCAGATGTKB	13	10	1.2e-002	CENTRIMO			http://floresta.eead.csic.es/footprintdb/index.php?db=HumanTF:1.0&motif=ZNF238_full
221	db/JASPAR/JASPAR2018_CORE_vertebrates_non-redundant.meme	MA0698.1	ZBTB18	NATCCAGATGTKB	13	10	1.2e-002	CENTRIMO			http://jaspar2018.genereg.net/matrix/MA0698.1
222	db/EUKARYOTE/jolma2013.meme	FIGLA_DBD		WMCACCTGKW	10	10	1.3e-002	CENTRIMO			http://floresta.eead.csic.es/footprintdb/index.php?db=HumanTF:1.0&motif=FIGLA_DBD
223	db/EUKARYOTE/jolma2013.meme	MSC_full		AACAGCTGTT	10	10	1.3e-002	CENTRIMO			http://floresta.eead.csic.es/footprintdb/index.php?db=HumanTF:1.0&motif=MSC_full
224	db/JASPAR/JASPAR2018_CORE_vertebrates_non-redundant.meme	MA0665.1	MSC	AACAGCTGTT	10	10	1.3e-002	CENTRIMO			http://jaspar2018.genereg.net/matrix/MA0665.1
225	db/JASPAR/JASPAR2018_CORE_vertebrates_non-redundant.meme	MA0820.1	FIGLA	WMCACCTGKW	10	10	1.3e-002	CENTRIMO			http://jaspar2018.genereg.net/matrix/MA0820.1
226	db/EUKARYOTE/jolma2013.meme	Tcf21_DBD		RYAACAGCTGTTRN	14	10	1.3e-002	CENTRIMO			http://floresta.eead.csic.es/footprintdb/index.php?db=HumanTF:1.0&motif=Tcf21_DBD
227	db/JASPAR/JASPAR2018_CORE_vertebrates_non-redundant.meme	MA0832.1	Tcf21	RYAACAGCTGTTRN	14	10	1.3e-002	CENTRIMO			http://jaspar2018.genereg.net/matrix/MA0832.1
228	db/JASPAR/JASPAR2018_CORE_vertebrates_non-redundant.meme	MA1100.1	ASCL1	VSAGCAGCTGSNN	13	10	1.3e-002	CENTRIMO			http://jaspar2018.genereg.net/matrix/MA1100.1
229	db/JASPAR/JASPAR2018_CORE_vertebrates_non-redundant.meme	MA0499.1	Myod1	NSCAGCTGYYNYB	13	10	1.3e-002	CENTRIMO			http://jaspar2018.genereg.net/matrix/MA0499.1
230	db/EUKARYOTE/jolma2013.meme	EGR2_DBD		MCGCCCACGCA	11	10	1.8e-002	CENTRIMO			http://floresta.eead.csic.es/footprintdb/index.php?db=HumanTF:1.0&motif=EGR2_DBD
231	db/JASPAR/JASPAR2018_CORE_vertebrates_non-redundant.meme	MA0472.2	EGR2	MCGCCCACGCA	11	10	1.8e-002	CENTRIMO			http://jaspar2018.genereg.net/matrix/MA0472.2
232	db/JASPAR/JASPAR2018_CORE_vertebrates_non-redundant.meme	MA0601.1	Arid3b	ATATTAATWAN	11	10	1.9e-002	CENTRIMO			http://jaspar2018.genereg.net/matrix/MA0601.1
233	db/EUKARYOTE/jolma2013.meme	HOXC10_DBD_1		VCMATWAAAH	10	10	1.9e-002	CENTRIMO			http://floresta.eead.csic.es/footprintdb/index.php?db=HumanTF:1.0&motif=HOXC10_DBD_1
234	db/EUKARYOTE/jolma2013.meme	Hoxc10_DBD_2		GYAATAAAAA	10	10	1.9e-002	CENTRIMO			http://floresta.eead.csic.es/footprintdb/index.php?db=HumanTF:1.0&motif=Hoxc10_DBD_2
235	db/EUKARYOTE/jolma2013.meme	Hoxd9_DBD_2		GYAATWAAAW	10	10	1.9e-002	CENTRIMO			http://floresta.eead.csic.es/footprintdb/index.php?db=HumanTF:1.0&motif=Hoxd9_DBD_2
236	db/JASPAR/JASPAR2018_CORE_vertebrates_non-redundant.meme	MA0913.1	Hoxd9	GYAATWAAAW	10	10	1.9e-002	CENTRIMO			http://jaspar2018.genereg.net/matrix/MA0913.1
237	db/JASPAR/JASPAR2018_CORE_vertebrates_non-redundant.meme	MA0063.1	Nkx2-5	WTAAKTG	7	10	1.9e-002	CENTRIMO			http://jaspar2018.genereg.net/matrix/MA0063.1
238	db/MOUSE/uniprobe_mouse.meme	UP00207_1	Hoxb9_3413.1	VRRGCMATAAAAHYMD	16	10	1.9e-002	CENTRIMO			http://the_brain.bwh.harvard.edu/uniprobe/details2.php?id=00207
239	db/EUKARYOTE/jolma2013.meme	HMX1_DBD		ANCAATTAAHN	11	10	1.9e-002	CENTRIMO			http://floresta.eead.csic.es/footprintdb/index.php?db=HumanTF:1.0&motif=HMX1_DBD
240	db/EUKARYOTE/jolma2013.meme	HMX2_DBD		AMCAMTTAAHN	11	10	1.9e-002	CENTRIMO			http://floresta.eead.csic.es/footprintdb/index.php?db=HumanTF:1.0&motif=HMX2_DBD
241	db/EUKARYOTE/jolma2013.meme	HMX3_DBD		RVCAMTTAAHV	11	10	1.9e-002	CENTRIMO			http://floresta.eead.csic.es/footprintdb/index.php?db=HumanTF:1.0&motif=HMX3_DBD
242	db/EUKARYOTE/jolma2013.meme	HOXA10_DBD_2		DGYMATAAAAH	11	10	1.9e-002	CENTRIMO			http://floresta.eead.csic.es/footprintdb/index.php?db=HumanTF:1.0&motif=HOXA10_DBD_2
243	db/EUKARYOTE/jolma2013.meme	HOXC11_DBD_2		DGYMATAAAAH	11	10	1.9e-002	CENTRIMO			http://floresta.eead.csic.es/footprintdb/index.php?db=HumanTF:1.0&motif=HOXC11_DBD_2
244	db/EUKARYOTE/jolma2013.meme	HOXC11_full_2		RGYMATAAAAH	11	10	1.9e-002	CENTRIMO			http://floresta.eead.csic.es/footprintdb/index.php?db=HumanTF:1.0&motif=HOXC11_full_2
245	db/JASPAR/JASPAR2018_CORE_vertebrates_non-redundant.meme	MA0899.1	HOXA10	DGYMATAAAAH	11	10	1.9e-002	CENTRIMO			http://jaspar2018.genereg.net/matrix/MA0899.1
246	db/EUKARYOTE/jolma2013.meme	BARX1_DBD_2		VCMATTAV	8	10	1.9e-002	CENTRIMO			http://floresta.eead.csic.es/footprintdb/index.php?db=HumanTF:1.0&motif=BARX1_DBD_2
247	db/EUKARYOTE/jolma2013.meme	LHX9_DBD_1		BYAATTAR	8	10	1.9e-002	CENTRIMO			http://floresta.eead.csic.es/footprintdb/index.php?db=HumanTF:1.0&motif=LHX9_DBD_1
248	db/EUKARYOTE/jolma2013.meme	LMX1B_DBD		NYAATTAA	8	10	1.9e-002	CENTRIMO			http://floresta.eead.csic.es/footprintdb/index.php?db=HumanTF:1.0&motif=LMX1B_DBD
249	db/EUKARYOTE/jolma2013.meme	MSX1_DBD_2		SCAATTAV	8	10	1.9e-002	CENTRIMO			http://floresta.eead.csic.es/footprintdb/index.php?db=HumanTF:1.0&motif=MSX1_DBD_2
250	db/EUKARYOTE/jolma2013.meme	MSX2_DBD_2		CCAATTAV	8	10	1.9e-002	CENTRIMO			http://floresta.eead.csic.es/footprintdb/index.php?db=HumanTF:1.0&motif=MSX2_DBD_2
251	db/EUKARYOTE/jolma2013.meme	Msx3_DBD_2		SCAATTAN	8	10	1.9e-002	CENTRIMO			http://floresta.eead.csic.es/footprintdb/index.php?db=HumanTF:1.0&motif=Msx3_DBD_2
252	db/EUKARYOTE/jolma2013.meme	PRRX1_DBD		YYAATTAR	8	10	1.9e-002	CENTRIMO			http://floresta.eead.csic.es/footprintdb/index.php?db=HumanTF:1.0&motif=PRRX1_DBD
253	db/EUKARYOTE/jolma2013.meme	SHOX2_DBD		YYAATTAR	8	10	1.9e-002	CENTRIMO			http://floresta.eead.csic.es/footprintdb/index.php?db=HumanTF:1.0&motif=SHOX2_DBD
254	db/EUKARYOTE/jolma2013.meme	SHOX_DBD		YYAATTAR	8	10	1.9e-002	CENTRIMO			http://floresta.eead.csic.es/footprintdb/index.php?db=HumanTF:1.0&motif=SHOX_DBD
255	db/JASPAR/JASPAR2018_CORE_vertebrates_non-redundant.meme	MA0701.1	LHX9	BYAATTAR	8	10	1.9e-002	CENTRIMO			http://jaspar2018.genereg.net/matrix/MA0701.1
256	db/JASPAR/JASPAR2018_CORE_vertebrates_non-redundant.meme	MA0703.1	LMX1B	NYAATTAA	8	10	1.9e-002	CENTRIMO			http://jaspar2018.genereg.net/matrix/MA0703.1
257	db/JASPAR/JASPAR2018_CORE_vertebrates_non-redundant.meme	MA0708.1	MSX2	CCAATTAV	8	10	1.9e-002	CENTRIMO			http://jaspar2018.genereg.net/matrix/MA0708.1
258	db/JASPAR/JASPAR2018_CORE_vertebrates_non-redundant.meme	MA0709.1	Msx3	SCAATTAN	8	10	1.9e-002	CENTRIMO			http://jaspar2018.genereg.net/matrix/MA0709.1
259	db/JASPAR/JASPAR2018_CORE_vertebrates_non-redundant.meme	MA0875.1	BARX1	VCMATTAV	8	10	1.9e-002	CENTRIMO			http://jaspar2018.genereg.net/matrix/MA0875.1
260	db/JASPAR/JASPAR2018_CORE_vertebrates_non-redundant.meme	MA0896.1	Hmx1	VSVAGCAATTAAWGVDB	17	10	1.9e-002	CENTRIMO			http://jaspar2018.genereg.net/matrix/MA0896.1
261	db/MOUSE/uniprobe_mouse.meme	UP00078_1	Arid3a_primary	SNNHTTAATTAAAMNHN	17	10	1.9e-002	CENTRIMO			http://the_brain.bwh.harvard.edu/uniprobe/details2.php?id=00078
262	db/MOUSE/uniprobe_mouse.meme	UP00104_1	Hmx1_3423.1	VSVAGCAATTAAWGVDB	17	10	1.9e-002	CENTRIMO			http://the_brain.bwh.harvard.edu/uniprobe/details2.php?id=00104
263	db/EUKARYOTE/jolma2013.meme	HOXD11_DBD_2		RRYMATAAAA	10	10	1.9e-002	CENTRIMO			http://floresta.eead.csic.es/footprintdb/index.php?db=HumanTF:1.0&motif=HOXD11_DBD_2
264	db/EUKARYOTE/jolma2013.meme	LBX2_DBD_2		NCYAATTARN	10	10	1.9e-002	CENTRIMO			http://floresta.eead.csic.es/footprintdb/index.php?db=HumanTF:1.0&motif=LBX2_DBD_2
265	db/EUKARYOTE/jolma2013.meme	MIXL1_full		NBYAATTAVN	10	10	1.9e-002	CENTRIMO			http://floresta.eead.csic.es/footprintdb/index.php?db=HumanTF:1.0&motif=MIXL1_full
266	db/EUKARYOTE/jolma2013.meme	MNX1_DBD		DNYAATTAAA	10	10	1.9e-002	CENTRIMO			http://floresta.eead.csic.es/footprintdb/index.php?db=HumanTF:1.0&motif=MNX1_DBD
267	db/EUKARYOTE/jolma2013.meme	RAX_DBD		RYYAATTARH	10	10	1.9e-002	CENTRIMO			http://floresta.eead.csic.es/footprintdb/index.php?db=HumanTF:1.0&motif=RAX_DBD
268	db/JASPAR/JASPAR2018_CORE_vertebrates_non-redundant.meme	MA0662.1	MIXL1	NBYAATTAVN	10	10	1.9e-002	CENTRIMO			http://jaspar2018.genereg.net/matrix/MA0662.1
269	db/JASPAR/JASPAR2018_CORE_vertebrates_non-redundant.meme	MA0699.1	LBX2	NCYAATTARN	10	10	1.9e-002	CENTRIMO			http://jaspar2018.genereg.net/matrix/MA0699.1
270	db/JASPAR/JASPAR2018_CORE_vertebrates_non-redundant.meme	MA0707.1	MNX1	DNYAATTAAA	10	10	1.9e-002	CENTRIMO			http://jaspar2018.genereg.net/matrix/MA0707.1
271	db/JASPAR/JASPAR2018_CORE_vertebrates_non-redundant.meme	MA0718.1	RAX	RYYAATTARH	10	10	1.9e-002	CENTRIMO			http://jaspar2018.genereg.net/matrix/MA0718.1
272	db/MOUSE/uniprobe_mouse.meme	UP00120_1	Lbx2_3869.2	TVHHYTAATTARYBSDR	17	10	2.0e-002	CENTRIMO			http://the_brain.bwh.harvard.edu/uniprobe/details2.php?id=00120
273	db/MOUSE/uniprobe_mouse.meme	UP00175_1	Lhx9_3492.1	CBYATTAATTAATHMCY	17	10	2.0e-002	CENTRIMO			http://the_brain.bwh.harvard.edu/uniprobe/details2.php?id=00175
274	db/MOUSE/uniprobe_mouse.meme	UP00139_1	Nkx1-2_3214.1	NKBCRYTAATTARTDCW	17	10	2.0e-002	CENTRIMO			http://the_brain.bwh.harvard.edu/uniprobe/details2.php?id=00139
275	db/MOUSE/uniprobe_mouse.meme	UP00253_1	Rax_3443.1	WSCAYTAATTARYBSVN	17	10	2.0e-002	CENTRIMO			http://the_brain.bwh.harvard.edu/uniprobe/details2.php?id=00253
276	db/MOUSE/uniprobe_mouse.meme	UP00023_1	Sox30_primary	DHDSAACAATKRAHHY	16	10	2.0e-002	CENTRIMO			http://the_brain.bwh.harvard.edu/uniprobe/details2.php?id=00023
277	db/EUKARYOTE/jolma2013.meme	YY2_DBD		RWCCGCCATTW	11	10	2.3e-002	CENTRIMO			http://floresta.eead.csic.es/footprintdb/index.php?db=HumanTF:1.0&motif=YY2_DBD
278	db/JASPAR/JASPAR2018_CORE_vertebrates_non-redundant.meme	MA0748.1	YY2	RWCCGCCATTW	11	10	2.3e-002	CENTRIMO			http://jaspar2018.genereg.net/matrix/MA0748.1
279	db/JASPAR/JASPAR2018_CORE_vertebrates_non-redundant.meme	MA0057.1	MZF1(var.2)	BKAGGGGKAR	10	10	2.3e-002	CENTRIMO			http://jaspar2018.genereg.net/matrix/MA0057.1
280	db/EUKARYOTE/jolma2013.meme	GLIS3_DBD		GACCCCCCACGAAG	14	10	2.3e-002	CENTRIMO			http://floresta.eead.csic.es/footprintdb/index.php?db=HumanTF:1.0&motif=GLIS3_DBD
281	db/JASPAR/JASPAR2018_CORE_vertebrates_non-redundant.meme	MA0737.1	GLIS3	GACCCCCCACGAAG	14	10	2.3e-002	CENTRIMO			http://jaspar2018.genereg.net/matrix/MA0737.1
282	db/MOUSE/uniprobe_mouse.meme	UP00390_1	Tcf1_2666.2	YSKNRGTTAACTAAARB	17	10	2.3e-002	CENTRIMO			http://the_brain.bwh.harvard.edu/uniprobe/details2.php?id=00390
283	db/MOUSE/uniprobe_mouse.meme	UP00113_1	Hoxc4_3491.1	CRMRTTAATTAABNAHN	17	10	2.4e-002	CENTRIMO			http://the_brain.bwh.harvard.edu/uniprobe/details2.php?id=00113
284	db/MOUSE/uniprobe_mouse.meme	UP00222_1	Tcf2_0913.2	DBYNGTTAACTARBHBT	17	10	2.4e-002	CENTRIMO			http://the_brain.bwh.harvard.edu/uniprobe/details2.php?id=00222
285	db/EUKARYOTE/jolma2013.meme	HMBOX1_DBD		MYTAGTTAMS	10	10	2.4e-002	CENTRIMO			http://floresta.eead.csic.es/footprintdb/index.php?db=HumanTF:1.0&motif=HMBOX1_DBD
286	db/JASPAR/JASPAR2018_CORE_vertebrates_non-redundant.meme	MA0895.1	HMBOX1	MYTAGTTAMS	10	10	2.4e-002	CENTRIMO			http://jaspar2018.genereg.net/matrix/MA0895.1
287	db/EUKARYOTE/jolma2013.meme	Hoxd9_DBD_1		SCCATWAAA	9	10	2.4e-002	CENTRIMO			http://floresta.eead.csic.es/footprintdb/index.php?db=HumanTF:1.0&motif=Hoxd9_DBD_1
288	db/MOUSE/uniprobe_mouse.meme	UP00161_1	Hmbox1_2674.1	NHRAWCTAGTTAAYDWS	17	10	2.4e-002	CENTRIMO			http://the_brain.bwh.harvard.edu/uniprobe/details2.php?id=00161
289	DREME	GARGAAAA	DREME-18	GARGAAAA	8	64	2.5e-002	DREME
290	db/JASPAR/JASPAR2018_CORE_vertebrates_non-redundant.meme	MA0164.1	Nr2e3	CAAGCTT	7	10	2.7e-002	CENTRIMO			http://jaspar2018.genereg.net/matrix/MA0164.1
291	db/MOUSE/uniprobe_mouse.meme	UP00068_1	Eomes_primary	NNNRAGGTGTGAAAWHN	17	10	2.9e-002	CENTRIMO			http://the_brain.bwh.harvard.edu/uniprobe/details2.php?id=00068
292	db/JASPAR/JASPAR2018_CORE_vertebrates_non-redundant.meme	MA0102.3	CEBPA	ATTGCAYAAYH	11	10	3.0e-002	CENTRIMO			http://jaspar2018.genereg.net/matrix/MA0102.3
293	db/EUKARYOTE/jolma2013.meme	CEBPB_DBD		RTTRCGCAAY	10	10	3.0e-002	CENTRIMO			http://floresta.eead.csic.es/footprintdb/index.php?db=HumanTF:1.0&motif=CEBPB_DBD
294	db/EUKARYOTE/jolma2013.meme	CEBPD_DBD		RTTRCGCAAY	10	10	3.0e-002	CENTRIMO			http://floresta.eead.csic.es/footprintdb/index.php?db=HumanTF:1.0&motif=CEBPD_DBD
295	db/EUKARYOTE/jolma2013.meme	CEBPE_DBD		VTTRCGCAAY	10	10	3.0e-002	CENTRIMO			http://floresta.eead.csic.es/footprintdb/index.php?db=HumanTF:1.0&motif=CEBPE_DBD
296	db/EUKARYOTE/jolma2013.meme	Cebpb_DBD		RTTRCGCAAY	10	10	3.0e-002	CENTRIMO			http://floresta.eead.csic.es/footprintdb/index.php?db=HumanTF:1.0&motif=Cebpb_DBD
297	db/JASPAR/JASPAR2018_CORE_vertebrates_non-redundant.meme	MA0466.2	CEBPB	RTTRCGCAAY	10	10	3.0e-002	CENTRIMO			http://jaspar2018.genereg.net/matrix/MA0466.2
298	db/JASPAR/JASPAR2018_CORE_vertebrates_non-redundant.meme	MA0836.1	CEBPD	RTTRCGCAAY	10	10	3.0e-002	CENTRIMO			http://jaspar2018.genereg.net/matrix/MA0836.1
299	db/JASPAR/JASPAR2018_CORE_vertebrates_non-redundant.meme	MA0837.1	CEBPE	VTTRCGCAAY	10	10	3.0e-002	CENTRIMO			http://jaspar2018.genereg.net/matrix/MA0837.1
300	db/EUKARYOTE/jolma2013.meme	MAFF_DBD		WTGCTGASTCAGCAW	15	10	3.0e-002	CENTRIMO			http://floresta.eead.csic.es/footprintdb/index.php?db=HumanTF:1.0&motif=MAFF_DBD
301	db/EUKARYOTE/jolma2013.meme	MAFK_full_2		DTGCTGASTCAGCRN	15	10	3.0e-002	CENTRIMO			http://floresta.eead.csic.es/footprintdb/index.php?db=HumanTF:1.0&motif=MAFK_full_2
302	db/EUKARYOTE/jolma2013.meme	Mafb_DBD_2		WNTGCTGASTCAGCANW	17	10	3.1e-002	CENTRIMO			http://floresta.eead.csic.es/footprintdb/index.php?db=HumanTF:1.0&motif=Mafb_DBD_2
303	db/EUKARYOTE/jolma2013.meme	MAFG_full		WWWNTGCTGASTCAGCAHWWW	21	10	3.1e-002	CENTRIMO			http://floresta.eead.csic.es/footprintdb/index.php?db=HumanTF:1.0&motif=MAFG_full
304	db/EUKARYOTE/jolma2013.meme	MAFK_DBD_2		DWWNTGCTGASTCAGCANWWH	21	10	3.1e-002	CENTRIMO			http://floresta.eead.csic.es/footprintdb/index.php?db=HumanTF:1.0&motif=MAFK_DBD_2
305	db/JASPAR/JASPAR2018_CORE_vertebrates_non-redundant.meme	MA0659.1	MAFG	WWWNTGCTGASTCAGCAHWWW	21	10	3.1e-002	CENTRIMO			http://jaspar2018.genereg.net/matrix/MA0659.1
306	db/MOUSE/uniprobe_mouse.meme	UP00018_1	Irf4_primary	MRWAYCGAAACYRNA	15	10	3.1e-002	CENTRIMO			http://the_brain.bwh.harvard.edu/uniprobe/details2.php?id=00018
307	db/EUKARYOTE/jolma2013.meme	IRF5_full_1		CCGAAACCGAAACY	14	10	3.4e-002	CENTRIMO			http://floresta.eead.csic.es/footprintdb/index.php?db=HumanTF:1.0&motif=IRF5_full_1
308	db/EUKARYOTE/jolma2013.meme	IRF8_DBD		HCGAAACCGAAACY	14	10	3.4e-002	CENTRIMO			http://floresta.eead.csic.es/footprintdb/index.php?db=HumanTF:1.0&motif=IRF8_DBD
309	db/JASPAR/JASPAR2018_CORE_vertebrates_non-redundant.meme	MA1420.1	IRF5	CCGAAACCGAAACY	14	10	3.4e-002	CENTRIMO			http://jaspar2018.genereg.net/matrix/MA1420.1
310	db/EUKARYOTE/jolma2013.meme	POU3F1_DBD_1		WTATGCWAATKW	12	10	3.8e-002	CENTRIMO			http://floresta.eead.csic.es/footprintdb/index.php?db=HumanTF:1.0&motif=POU3F1_DBD_1
311	db/JASPAR/JASPAR2018_CORE_vertebrates_non-redundant.meme	MA0786.1	POU3F1	WTATGCWAATKW	12	10	3.8e-002	CENTRIMO			http://jaspar2018.genereg.net/matrix/MA0786.1
312	db/JASPAR/JASPAR2018_CORE_vertebrates_non-redundant.meme	MA0627.1	Pou2f3	THKTATGCAAATKMDM	16	10	3.8e-002	CENTRIMO			http://jaspar2018.genereg.net/matrix/MA0627.1
313	db/MOUSE/uniprobe_mouse.meme	UP00179_1	Pou2f3_3986.2	THKTATGCAAATKMDM	16	10	3.8e-002	CENTRIMO			http://the_brain.bwh.harvard.edu/uniprobe/details2.php?id=00179
314	db/EUKARYOTE/jolma2013.meme	POU2F3_DBD_1		TATGCWAAT	9	10	3.8e-002	CENTRIMO			http://floresta.eead.csic.es/footprintdb/index.php?db=HumanTF:1.0&motif=POU2F3_DBD_1
315	db/EUKARYOTE/jolma2013.meme	POU3F4_DBD_1		TATGCWAAT	9	10	3.8e-002	CENTRIMO			http://floresta.eead.csic.es/footprintdb/index.php?db=HumanTF:1.0&motif=POU3F4_DBD_1
316	db/EUKARYOTE/jolma2013.meme	POU5F1P1_DBD_1		TATGCWAAT	9	10	3.8e-002	CENTRIMO			http://floresta.eead.csic.es/footprintdb/index.php?db=HumanTF:1.0&motif=POU5F1P1_DBD_1
317	db/JASPAR/JASPAR2018_CORE_vertebrates_non-redundant.meme	MA0789.1	POU3F4	TATGCWAAT	9	10	3.8e-002	CENTRIMO			http://jaspar2018.genereg.net/matrix/MA0789.1
318	db/JASPAR/JASPAR2018_CORE_vertebrates_non-redundant.meme	MA0792.1	POU5F1B	TATGCWAAT	9	10	3.8e-002	CENTRIMO			http://jaspar2018.genereg.net/matrix/MA0792.1
319	db/EUKARYOTE/jolma2013.meme	POU2F2_DBD_1		DTATGCWAATK	11	10	3.8e-002	CENTRIMO			http://floresta.eead.csic.es/footprintdb/index.php?db=HumanTF:1.0&motif=POU2F2_DBD_1
320	db/JASPAR/JASPAR2018_CORE_vertebrates_non-redundant.meme	MA1115.1	POU5F1	WHATGCAAATN	11	10	3.8e-002	CENTRIMO			http://jaspar2018.genereg.net/matrix/MA1115.1
321	db/EUKARYOTE/jolma2013.meme	TBX2_full_1		GGTGTGARAWKTSACACC	18	10	3.9e-002	CENTRIMO			http://floresta.eead.csic.es/footprintdb/index.php?db=HumanTF:1.0&motif=TBX2_full_1
322	db/EUKARYOTE/jolma2013.meme	TBX4_DBD_2		AGGTGTGADAWNTVACACCT	20	10	3.9e-002	CENTRIMO			http://floresta.eead.csic.es/footprintdb/index.php?db=HumanTF:1.0&motif=TBX4_DBD_2
323	db/JASPAR/JASPAR2018_CORE_vertebrates_non-redundant.meme	MA0031.1	FOXD1	GTAAACAW	8	10	4.0e-002	CENTRIMO			http://jaspar2018.genereg.net/matrix/MA0031.1
324	db/EUKARYOTE/jolma2013.meme	EOMES_DBD_1		RAGGTGTGAAAWN	13	10	4.3e-002	CENTRIMO			http://floresta.eead.csic.es/footprintdb/index.php?db=HumanTF:1.0&motif=EOMES_DBD_1
325	db/JASPAR/JASPAR2018_CORE_vertebrates_non-redundant.meme	MA0800.1	EOMES	RAGGTGTGAAAWN	13	10	4.3e-002	CENTRIMO			http://jaspar2018.genereg.net/matrix/MA0800.1
326	db/EUKARYOTE/jolma2013.meme	TBR1_DBD		AGGTGTGAAA	10	10	4.3e-002	CENTRIMO			http://floresta.eead.csic.es/footprintdb/index.php?db=HumanTF:1.0&motif=TBR1_DBD
327	db/JASPAR/JASPAR2018_CORE_vertebrates_non-redundant.meme	MA0802.1	TBR1	AGGTGTGAAA	10	10	4.3e-002	CENTRIMO			http://jaspar2018.genereg.net/matrix/MA0802.1
328	db/EUKARYOTE/jolma2013.meme	TBR1_full		AAGGTGTGAAA	11	10	4.4e-002	CENTRIMO			http://floresta.eead.csic.es/footprintdb/index.php?db=HumanTF:1.0&motif=TBR1_full
329	db/EUKARYOTE/jolma2013.meme	TBX20_full_1		WAGGTGTGAAR	11	10	4.4e-002	CENTRIMO			http://floresta.eead.csic.es/footprintdb/index.php?db=HumanTF:1.0&motif=TBX20_full_1
330	db/EUKARYOTE/jolma2013.meme	TBX2_full_2		DAGGTGTGAAA	11	10	4.4e-002	CENTRIMO			http://floresta.eead.csic.es/footprintdb/index.php?db=HumanTF:1.0&motif=TBX2_full_2
331	db/JASPAR/JASPAR2018_CORE_vertebrates_non-redundant.meme	MA0688.1	TBX2	DAGGTGTGAAA	11	10	4.4e-002	CENTRIMO			http://jaspar2018.genereg.net/matrix/MA0688.1
332	db/JASPAR/JASPAR2018_CORE_vertebrates_non-redundant.meme	MA0689.1	TBX20	WAGGTGTGAAR	11	10	4.4e-002	CENTRIMO			http://jaspar2018.genereg.net/matrix/MA0689.1
333	db/EUKARYOTE/jolma2013.meme	MGA_DBD_1		AGGTGTGA	8	10	4.4e-002	CENTRIMO			http://floresta.eead.csic.es/footprintdb/index.php?db=HumanTF:1.0&motif=MGA_DBD_1
334	db/EUKARYOTE/jolma2013.meme	TBX15_DBD_2		AGGTGTGA	8	10	4.4e-002	CENTRIMO			http://floresta.eead.csic.es/footprintdb/index.php?db=HumanTF:1.0&motif=TBX15_DBD_2
335	db/EUKARYOTE/jolma2013.meme	TBX1_DBD_3		AGGTGTGA	8	10	4.4e-002	CENTRIMO			http://floresta.eead.csic.es/footprintdb/index.php?db=HumanTF:1.0&motif=TBX1_DBD_3
336	db/EUKARYOTE/jolma2013.meme	TBX4_DBD_1		AGGTGTGA	8	10	4.4e-002	CENTRIMO			http://floresta.eead.csic.es/footprintdb/index.php?db=HumanTF:1.0&motif=TBX4_DBD_1
337	db/EUKARYOTE/jolma2013.meme	TBX5_DBD_1		AGGTGTKA	8	10	4.4e-002	CENTRIMO			http://floresta.eead.csic.es/footprintdb/index.php?db=HumanTF:1.0&motif=TBX5_DBD_1
338	db/JASPAR/JASPAR2018_CORE_vertebrates_non-redundant.meme	MA0801.1	MGA	AGGTGTGA	8	10	4.4e-002	CENTRIMO			http://jaspar2018.genereg.net/matrix/MA0801.1
339	db/JASPAR/JASPAR2018_CORE_vertebrates_non-redundant.meme	MA0803.1	TBX15	AGGTGTGA	8	10	4.4e-002	CENTRIMO			http://jaspar2018.genereg.net/matrix/MA0803.1
340	db/JASPAR/JASPAR2018_CORE_vertebrates_non-redundant.meme	MA0805.1	TBX1	AGGTGTGA	8	10	4.4e-002	CENTRIMO			http://jaspar2018.genereg.net/matrix/MA0805.1
341	db/JASPAR/JASPAR2018_CORE_vertebrates_non-redundant.meme	MA0806.1	TBX4	AGGTGTGA	8	10	4.4e-002	CENTRIMO			http://jaspar2018.genereg.net/matrix/MA0806.1
342	db/JASPAR/JASPAR2018_CORE_vertebrates_non-redundant.meme	MA0807.1	TBX5	AGGTGTKA	8	10	4.4e-002	CENTRIMO			http://jaspar2018.genereg.net/matrix/MA0807.1
343	db/EUKARYOTE/jolma2013.meme	TBX21_DBD_2		DAGGTGTGAA	10	10	4.4e-002	CENTRIMO			http://floresta.eead.csic.es/footprintdb/index.php?db=HumanTF:1.0&motif=TBX21_DBD_2
344	db/EUKARYOTE/jolma2013.meme	TBX21_full_2		AAGGTGTGAA	10	10	4.4e-002	CENTRIMO			http://floresta.eead.csic.es/footprintdb/index.php?db=HumanTF:1.0&motif=TBX21_full_2
345	db/JASPAR/JASPAR2018_CORE_vertebrates_non-redundant.meme	MA0690.1	TBX21	AAGGTGTGAA	10	10	4.4e-002	CENTRIMO			http://jaspar2018.genereg.net/matrix/MA0690.1
346	db/EUKARYOTE/jolma2013.meme	TBX20_DBD_3		GNDAAGGTGTGAAVK	15	10	4.5e-002	CENTRIMO			http://floresta.eead.csic.es/footprintdb/index.php?db=HumanTF:1.0&motif=TBX20_DBD_3
# MEME-ChIP (Motif Analysis of Large Nucleotide Datasets): Version 5.0.3 released on Sun Dec 02 18:41:45 2018 -0800
# The format of this file is described at http://meme-suite.org//doc/meme-chip-output-format.html
# meme-chip -oc . -time 300 -ccut 100 -order 1 -db db/EUKARYOTE/jolma2013.meme -db db/JASPAR/JASPAR2018_CORE_vertebrates_non-redundant.meme -db db/MOUSE/uniprobe_mouse.meme -meme-mod zoops -meme-minw 6 -meme-maxw 30 -meme-nmotifs 3 -meme-searchsize 100000 -dreme-e 0.05 -centrimo-score 5.0 -centrimo-ethresh 10.0 OE_STATICdiffinterfrom_circpromszt12detected.fasta

## Sheet: ZT18_dynamic
MOTIF_INDEX	MOTIF_SOURCE	MOTIF_ID	ALT_ID	CONSENSUS	WIDTH	SITES	E-VALUE	E-VALUE_SOURCE	MOST_SIMILAR_MOTIF_SOURCE	MOST_SIMILAR_MOTIF	URL
1	MEME	TWTDTTTKTKTTTWTWTDTWTWTKTDTKTW	MEME-3	TWTDTTTKTKTTTWTWTDTWTWTKTDTKTW	30	233	1.1e-190	MEME	db/JASPAR/JASPAR2018_CORE_vertebrates_non-redundant.meme	MA1125.1 (ZNF384)	http://jaspar2018.genereg.net/matrix/MA1125.1
2	MEME	TGCCTCTGCCTCCYRAGTGCTGGGAT	MEME-1	TGCCTCTGCCTCCYRAGTGCTGGGAT	26	37	1.9e-186	MEME	db/MOUSE/uniprobe_mouse.meme	UP00087_2 (Tcfap2c_secondary)	http://the_brain.bwh.harvard.edu/uniprobe/details2.php?id=00087
3	MEME	AGGCCAGCCTGGKCTACADAG	MEME-2	AGGCCAGCCTGGKCTACADAG	21	54	1.9e-181	MEME	db/JASPAR/JASPAR2018_CORE_vertebrates_non-redundant.meme	MA0258.2 (ESR2)	http://jaspar2018.genereg.net/matrix/MA0258.2
4	DREME	GAGTTCNA	DREME-1	GAGTTCNA	8	78	2.2e-007	DREME	db/JASPAR/JASPAR2018_CORE_vertebrates_non-redundant.meme	MA0505.1 (Nr5a2)	http://jaspar2018.genereg.net/matrix/MA0505.1
5	DREME	CTCTGB	DREME-2	CTCTGB	6	409	5.4e-006	DREME
6	DREME	GCTGGGAW	DREME-3	GCTGGGAW	8	48	3.5e-005	DREME
7	DREME	RTGGCTCA	DREME-5	RTGGCTCA	8	41	7.1e-004	DREME
8	DREME	GTGTGTS	DREME-4	GTGTGTS	7	120	2.5e-003	DREME	db/MOUSE/uniprobe_mouse.meme	UP00042_2 (Gm397_secondary)	http://the_brain.bwh.harvard.edu/uniprobe/details2.php?id=00042
9	DREME	AAAWAAAA	DREME-6	AAAWAAAA	8	107	1.8e-002	DREME	db/JASPAR/JASPAR2018_CORE_vertebrates_non-redundant.meme	MA1125.1 (ZNF384)	http://jaspar2018.genereg.net/matrix/MA1125.1
10	DREME	AAGAAGMA	DREME-7	AAGAAGMA	8	34	3.7e-002	DREME
# MEME-ChIP (Motif Analysis of Large Nucleotide Datasets): Version 5.0.3 released on Sun Dec 02 18:41:45 2018 -0800
# The format of this file is described at http://meme-suite.org//doc/meme-chip-output-format.html
# meme-chip -oc . -time 300 -ccut 100 -order 1 -db db/EUKARYOTE/jolma2013.meme -db db/JASPAR/JASPAR2018_CORE_vertebrates_non-redundant.meme -db db/MOUSE/uniprobe_mouse.meme -meme-mod zoops -meme-minw 6 -meme-maxw 30 -meme-nmotifs 3 -meme-searchsize 100000 -dreme-e 0.05 -centrimo-score 5.0 -centrimo-ethresh 10.0 OE_diffinterfrom_circpromszt18detected.fasta

## Sheet: ZT18_static
MOTIF_INDEX	MOTIF_SOURCE	MOTIF_ID	ALT_ID	CONSENSUS	WIDTH	SITES	E-VALUE	E-VALUE_SOURCE	MOST_SIMILAR_MOTIF_SOURCE	MOST_SIMILAR_MOTIF	URL
1	MEME	GSCKGGAGRSDTGGCKCMSGGGYKVVGRS	MEME-1	GSCKGGAGRSDTGGCKCMSGGGYKVVGRS	29	101	1.5e-182	MEME	db/JASPAR/JASPAR2018_CORE_vertebrates_non-redundant.meme	MA0471.1 (E2F6)	http://jaspar2018.genereg.net/matrix/MA0471.1
2	MEME	YGAGTTCGAGGHCAGCCDGGBCTACABAG	MEME-2	YGAGTTCGAGGHCAGCCDGGBCTACABAG	29	54	1.0e-163	MEME	db/JASPAR/JASPAR2018_CORE_vertebrates_non-redundant.meme	MA0505.1 (Nr5a2)	http://jaspar2018.genereg.net/matrix/MA0505.1
3	MEME	TRCRCMKKCKSSTWGCARMCGCSYTCRGGS	MEME-3	TRCRCMKKCKSSTWGCARMCGCSYTCRGGS	30	18	7.2e-115	MEME
4	DREME	RTGGCTCA	DREME-1	RTGGCTCA	8	56	1.0e-007	DREME	db/JASPAR/JASPAR2018_CORE_vertebrates_non-redundant.meme	MA0099.3 (FOS::JUN)	http://jaspar2018.genereg.net/matrix/MA0099.3
5	DREME	TAHATA	DREME-2	TAHATA	6	191	4.5e-006	DREME
6	DREME	ACHCACA	DREME-4	ACHCACA	7	148	7.4e-005	DREME
7	DREME	GGCTGK	DREME-3	GGCTGK	6	220	1.6e-004	DREME
8	DREME	GAGGWTC	DREME-5	GAGGWTC	7	52	1.0e-003	DREME
9	DREME	GAACTCR	DREME-6	GAACTCR	7	68	1.9e-003	DREME	db/JASPAR/JASPAR2018_CORE_vertebrates_non-redundant.meme	MA0693.2 (VDR)	http://jaspar2018.genereg.net/matrix/MA0693.2
10	DREME	GCAARCA	DREME-7	GCAARCA	7	61	5.6e-003	DREME
11	DREME	CCGGGASG	DREME-8	CCGGGASG	8	22	7.0e-003	DREME	db/MOUSE/uniprobe_mouse.meme	UP00022_2 (Zfp740_secondary)	http://the_brain.bwh.harvard.edu/uniprobe/details2.php?id=00022
12	DREME	CGGCATCK	DREME-9	CGGCATCK	8	22	7.0e-003	DREME
13	DREME	GGAAGMA	DREME-10	GGAAGMA	7	85	1.0e-002	DREME
14	DREME	KCTGGGA	DREME-11	KCTGGGA	7	79	3.8e-002	DREME	db/JASPAR/JASPAR2018_CORE_vertebrates_non-redundant.meme	MA0144.2 (STAT3)	http://jaspar2018.genereg.net/matrix/MA0144.2
15	DREME	ATAAWTC	DREME-12	ATAAWTC	7	42	4.2e-002	DREME
# MEME-ChIP (Motif Analysis of Large Nucleotide Datasets): Version 5.0.3 released on Sun Dec 02 18:41:45 2018 -0800
# The format of this file is described at http://meme-suite.org//doc/meme-chip-output-format.html
# meme-chip -oc . -time 300 -ccut 100 -order 1 -db db/EUKARYOTE/jolma2013.meme -db db/JASPAR/JASPAR2018_CORE_vertebrates_non-redundant.meme -db db/MOUSE/uniprobe_mouse.meme -meme-mod zoops -meme-minw 6 -meme-maxw 30 -meme-nmotifs 3 -meme-searchsize 100000 -dreme-e 0.05 -centrimo-score 5.0 -centrimo-ethresh 10.0 OE_STATICdiffinterfrom_circpromszt18detected.fasta
